# Supplementary material for: Tetra­ammonium μ-ethyl­enedi­amine­tetra­acetato-1κ3 O,N,O′:2κ3 O′′,N′,O′′′-bis­[trioxidotungstate(VI)] tetra­hydrate
Source: IUCrdata. 2021 Sep 28;6(Pt 9):x210982. doi: 10.1107/S2414314621009822 (PMC9462368; doi:10.1107/S2414314621009822)
Supplement: Supplementary file 1 [file x-06-x210982-sup1.cif]

##############################################################################
#                                                                            #
# This CIF contains the data for a data article accepted for                 #
# publication in IUCrData. It conforms to the requirements of                #
# Notes for Authors for IUCrData, and has been                               #
# peer reviewed under the auspices of IUCrData.                              #
#                                                                            #
# Full details of the Crystallographic Information File format               #
# are given in the paper "The Crystallographic Information File (CIF):       #
# a New Standard Archive File for Crystallography" by S. R. Hall, F. H.      #
# Allen and I. D. Brown [Acta Cryst. (1991), A47, 655-685].                  #
#                                                                            #
# The current version of the core CIF dictionary is obtainable from          #
# ftp://ftp.iucr.org/pub/cif_core.dic.                                       #
#                                                                            #
# Software is freely available for graphical display of the structure(s)     #
# in this CIF. For information consult the CIF software page                 #
# http://www.iucr.org/resources/cif/software.                                #
#                                                                            #
# This file may be used for bona fide research purposes within the           #
# scientific community so long as proper attribution is given to the data    # 
# article from which it was obtained.                                        #
#                                                                            #
##############################################################################
data_I
_database_code_depnum_ccdc_archive 'CCDC 2112632'
_audit_creation_method
;
Olex2 1.3
(compiled 2020.11.12 svn.r5f609507 for OlexSys, GUI svn.r6272)
;
_journal_date_recd_electronic     2021-08-25
_journal_date_accepted     2021-09-21
_journal_name_full     'IUCrData'
_journal_year     2021
_journal_volume     6
_journal_issue      9
_journal_page_first     0
_journal_page_last     0
_journal_paper_category     HM
_journal_paper_doi     10.1107/S2414314621009822
_journal_coeditor_code     IM4013
_publ_contact_author_name     'Lamine Yaffa'
_publ_contact_author_address
;
Laboratoire de chimie min\'erale et analytique (LACHIMIA), D\'epartement de
chimie,
Facult\'e des sciences et techniques, Universit\'e Cheikh Anta Diop, Dakar,
S\'en\'egal
;
_publ_contact_author_email     'lamine.yaffa@ucad.edu.sn'
_publ_contact_author_fax     '+221338246318'
_publ_contact_author_phone     '+221775495803'
_publ_section_title
;\
Tetraammonium
\m-ethylenediaminetetraacetato-1\k^3^<i>O</i>,<i>N</i>,<i>O</i>':\
2\k^3^<i>O</i>'',<i>N</i>',<i>O</i>'''-bis[trioxidotungstate(VI)]
tetrahydrate
;
loop_
    _publ_author_name
    _publ_author_footnote
    _publ_author_address
    'Yaffa, Lamine' .
;
Laboratoire de Chimie Min\'erale et Analytique (LACHIMIA),
D\'epartement de Chimie,
Facult\'e des Sciences et Techniques, Universit\'e Cheikh Anta Diop, Dakar,
Senegal
;
    'Pouye, S\'erigne Fallou' .
;
Laboratoire de Chimie Min\'erale et Analytique (LACHIMIA),
D\'epartement de Chimie,
Facult\'e des Sciences et Techniques, Universit\'e Cheikh Anta Diop, Dakar,
Senegal
;
    'Ndoye, Daouda' .
;
Laboratoire de Chimie Min\'erale et Analytique (LACHIMIA),
D\'epartement de Chimie,
Facult\'e des Sciences et Techniques, Universit\'e Cheikh Anta Diop, Dakar,
Senegal
;
    'Diallo, Waly' .
;
Laboratoire de Chimie Min\'erale et Analytique (LACHIMIA),
D\'epartement de Chimie,
Facult\'e des Sciences et Techniques, Universit\'e Cheikh Anta Diop, Dakar,
Senegal
;
    'Diop, Mayoro' .
;
Laboratoire de Chimie Min\'erale et Analytique (LACHIMIA),
D\'epartement de Chimie,
Facult\'e des Sciences et Techniques, Universit\'e Cheikh Anta Diop, Dakar,
Senegal
;
    'Sidibe, Mamadou' .
;
Laboratoire de Chimie Min\'erale et Analytique (LACHIMIA),
D\'epartement de Chimie,
Facult\'e des Sciences et Techniques, Universit\'e Cheikh Anta Diop, Dakar,
Senegal
;
    'Diop, Cheikh Abdoul Khadir' .
;
Laboratoire de Chimie Min\'erale et Analytique (LACHIMIA),
D\'epartement de Chimie,
Facult\'e des Sciences et Techniques, Universit\'e Cheikh Anta Diop, Dakar,
Senegal
;
_publ_section_synopsis
;
The title compound, (NH~4~)~4~[W~2~(C~10~H~12~N~2~O~8~)O~6~]\\cdot4H~2~O, is a
binuclear complex of tungsten with the edta^4-^ ligand bridging two WO~3~
units, leading to a distorted octahedral coordination environment for the
tungsten atoms. The supramolecular crystal structure is built up by the anion,
four ammonium cations and four solvent water molecules and is established
<i>via</i> hydrogen bonds of the N---H...O and O---H...O type.
;
_chemical_name_systematic
;\
Tetraammonium \m-ethylenediaminetetraacetato-\
1\k^3^<i>O</i>,<i>N</i>,<i>O</i>':2\k^3^<i>O</i>'',<i>N</i>',<i>O</i>'''-\
bis[trioxidotungstate(VI)] tetrahydrate
;
_chemical_name_common     ?
_chemical_formula_moiety     '4(H4 N +), C10 H12 N2 O14 W2 4-, 4(H2 O)'
_chemical_formula_sum     'C10 H36 N6 O18 W2'
_chemical_formula_iupac     '(N H4)4 [W2 (C10 H12 N2 O8) O6], 4H2 O'
_chemical_formula_weight     896.15
_chemical_melting_point     ?
_space_group_crystal_system     monoclinic
_space_group_name_H-M_alt     'P 1 21/c 1'
_space_group_name_Hall     '-P 2ybc'
loop_
    _space_group_symop_operation_xyz
    'x, y, z'
    '-x, y+1/2, -z+1/2'
    '-x, -y, -z'
    'x, -y-1/2, z-1/2'
_cell_length_a     6.8017(5)
_cell_length_b     7.7194(5)
_cell_length_c     23.9807(19)
_cell_angle_alpha     90
_cell_angle_beta     95.345(3)
_cell_angle_gamma     90
_cell_volume     1253.63(16)
_cell_formula_units_Z     2
_cell_measurement_reflns_used     9817
_cell_measurement_theta_min     2.77
_cell_measurement_theta_max     27.55
_cell_measurement_temperature     150.0
_exptl_crystal_description     block
_exptl_crystal_colour     colourless
_exptl_crystal_size_max     0.184
_exptl_crystal_size_mid     0.175
_exptl_crystal_size_min     0.138
_exptl_crystal_density_diffrn     2.374
_exptl_crystal_density_meas     ?
_exptl_crystal_density_method     ?
_exptl_crystal_F_000     860
loop_
    _exptl_crystal_face_index_h
    _exptl_crystal_face_index_k
    _exptl_crystal_face_index_l
    _exptl_crystal_face_perp_dist
    1.00 -1.00 1.00 0.0840
    0.00 -1.00 -1.00 0.1050
    0.00 0.00 -1.00 0.0690
    0.00 0.00 1.00 0.0080
    0.00 -1.00 1.00 0.0890
    0.00 -1.00 0.00 0.0920
    0.00 1.00 0.00 0.0130
    -1.00 1.00 1.00 0.0330
    1.00 0.00 1.00 0.0730
    -1.00 0.00 -1.00 0.0620
_exptl_absorpt_coefficient_mu     9.259
_exptl_absorpt_correction_type     multi-scan
_exptl_absorpt_process_details
;
(SADABS; Bruker, 2016)
;
_exptl_absorpt_correction_T_min     0.4438
_exptl_absorpt_correction_T_max     0.7456
_diffrn_ambient_temperature     150.0
_diffrn_source     ?
_diffrn_source_power     0.07
_diffrn_source_voltage     50.0
_diffrn_source_current     1.4
_diffrn_radiation_type     MoK\a
_diffrn_radiation_wavelength     0.71073
_diffrn_measurement_device_type     'Bruker APEXII CCD'
_diffrn_measurement_method     '\f and \w scans'
_diffrn_detector_area_resol_mean     ?
loop_
    _diffrn_refln_index_h
    _diffrn_refln_index_k
    _diffrn_refln_index_l
    -1 0 0
    -1 0 0
    -1 0 0
    -1 0 0
    -1 0 0
    -1 0 0
    -1 0 0
    1 0 0
    1 0 0
    1 0 0
    1 0 0
    1 0 0
    1 0 0
    1 0 0
    -2 0 0
    -2 0 0
    -2 0 0
    -2 0 0
    -2 0 0
    -2 0 0
    2 0 0
    2 0 0
    2 0 0
    2 0 0
    2 0 0
    2 0 0
    2 0 0
    -3 0 0
    -3 0 0
    -3 0 0
    -3 0 0
    -3 0 0
    -3 0 0
    3 0 0
    3 0 0
    3 0 0
    3 0 0
    3 0 0
    -4 0 0
    -4 0 0
    -4 0 0
    -4 0 0
    -4 0 0
    -4 0 0
    -4 0 0
    4 0 0
    4 0 0
    4 0 0
    4 0 0
    4 0 0
    4 0 0
    -5 0 0
    -5 0 0
    -5 0 0
    -5 0 0
    -5 0 0
    -5 0 0
    -5 0 0
    -5 0 0
    5 0 0
    5 0 0
    5 0 0
    5 0 0
    5 0 0
    5 0 0
    -6 0 0
    -6 0 0
    -6 0 0
    -6 0 0
    -6 0 0
    -6 0 0
    6 0 0
    6 0 0
    6 0 0
    -7 0 0
    -7 0 0
    -7 0 0
    -7 0 0
    7 0 0
    7 0 0
    7 0 0
    -8 0 0
    -8 0 0
    -8 0 0
    8 0 0
    8 0 0
    8 0 0
    8 -1 0
    8 -1 0
    8 -1 0
    -8 1 0
    -8 1 0
    -8 1 0
    7 -1 0
    7 -1 0
    7 -1 0
    7 -1 0
    -7 1 0
    -7 1 0
    -7 1 0
    -7 1 0
    6 -1 0
    6 -1 0
    6 -1 0
    6 -1 0
    -6 1 0
    -6 1 0
    -6 1 0
    -6 1 0
    -6 1 0
    5 -1 0
    5 -1 0
    5 -1 0
    5 -1 0
    5 -1 0
    5 -1 0
    -5 1 0
    -5 1 0
    -5 1 0
    -5 1 0
    -5 1 0
    -5 1 0
    -5 1 0
    4 -1 0
    4 -1 0
    4 -1 0
    4 -1 0
    4 -1 0
    4 -1 0
    -4 1 0
    -4 1 0
    -4 1 0
    -4 1 0
    -4 1 0
    -4 1 0
    -4 1 0
    -4 1 0
    3 -1 0
    3 -1 0
    3 -1 0
    -3 1 0
    -3 1 0
    -3 1 0
    -3 1 0
    -3 1 0
    -3 1 0
    -3 1 0
    2 -1 0
    2 -1 0
    2 -1 0
    2 -1 0
    2 -1 0
    2 -1 0
    -2 1 0
    -2 1 0
    -2 1 0
    -2 1 0
    -2 1 0
    -2 1 0
    -2 1 0
    -2 1 0
    1 -1 0
    1 -1 0
    1 -1 0
    1 -1 0
    1 -1 0
    1 -1 0
    1 -1 0
    1 -1 0
    1 -1 0
    -1 1 0
    -1 1 0
    -1 1 0
    -1 1 0
    -1 1 0
    -1 1 0
    -1 1 0
    0 -1 0
    0 -1 0
    0 -1 0
    0 -1 0
    0 -1 0
    0 -1 0
    0 -1 0
    0 -1 0
    0 -1 0
    0 1 0
    0 1 0
    0 1 0
    0 1 0
    0 1 0
    0 1 0
    0 1 0
    -1 -1 0
    -1 -1 0
    -1 -1 0
    -1 -1 0
    -1 -1 0
    -1 -1 0
    -1 -1 0
    1 1 0
    1 1 0
    1 1 0
    1 1 0
    1 1 0
    1 1 0
    1 1 0
    -2 -1 0
    -2 -1 0
    -2 -1 0
    -2 -1 0
    -2 -1 0
    -2 -1 0
    -2 -1 0
    2 1 0
    2 1 0
    2 1 0
    2 1 0
    2 1 0
    2 1 0
    2 1 0
    -3 -1 0
    -3 -1 0
    -3 -1 0
    -3 -1 0
    -3 -1 0
    3 1 0
    3 1 0
    3 1 0
    3 1 0
    3 1 0
    3 1 0
    -4 -1 0
    -4 -1 0
    -4 -1 0
    -4 -1 0
    -4 -1 0
    -4 -1 0
    4 1 0
    4 1 0
    4 1 0
    4 1 0
    4 1 0
    4 1 0
    -5 -1 0
    -5 -1 0
    -5 -1 0
    -5 -1 0
    -5 -1 0
    -5 -1 0
    -5 -1 0
    -5 -1 0
    5 1 0
    5 1 0
    5 1 0
    5 1 0
    5 1 0
    5 1 0
    -6 -1 0
    -6 -1 0
    -6 -1 0
    -6 -1 0
    -6 -1 0
    -6 -1 0
    6 1 0
    6 1 0
    6 1 0
    6 1 0
    6 1 0
    -7 -1 0
    -7 -1 0
    -7 -1 0
    7 1 0
    7 1 0
    7 1 0
    -8 -1 0
    -8 -1 0
    -8 -1 0
    8 1 0
    8 1 0
    8 1 0
    8 -2 0
    8 -2 0
    8 -2 0
    -8 2 0
    -8 2 0
    -8 2 0
    7 -2 0
    7 -2 0
    7 -2 0
    -7 2 0
    -7 2 0
    -7 2 0
    -7 2 0
    6 -2 0
    6 -2 0
    6 -2 0
    6 -2 0
    6 -2 0
    -6 2 0
    -6 2 0
    -6 2 0
    -6 2 0
    -6 2 0
    5 -2 0
    5 -2 0
    5 -2 0
    5 -2 0
    5 -2 0
    5 -2 0
    5 -2 0
    -5 2 0
    -5 2 0
    -5 2 0
    -5 2 0
    -5 2 0
    -5 2 0
    4 -2 0
    4 -2 0
    4 -2 0
    4 -2 0
    4 -2 0
    4 -2 0
    4 -2 0
    -4 2 0
    -4 2 0
    -4 2 0
    -4 2 0
    -4 2 0
    -4 2 0
    3 -2 0
    3 -2 0
    3 -2 0
    3 -2 0
    3 -2 0
    3 -2 0
    3 -2 0
    -3 2 0
    -3 2 0
    -3 2 0
    -3 2 0
    -3 2 0
    -3 2 0
    -3 2 0
    2 -2 0
    2 -2 0
    2 -2 0
    2 -2 0
    2 -2 0
    2 -2 0
    2 -2 0
    2 -2 0
    2 -2 0
    -2 2 0
    -2 2 0
    -2 2 0
    -2 2 0
    -2 2 0
    -2 2 0
    -2 2 0
    1 -2 0
    1 -2 0
    1 -2 0
    1 -2 0
    1 -2 0
    1 -2 0
    1 -2 0
    1 -2 0
    -1 2 0
    -1 2 0
    -1 2 0
    -1 2 0
    -1 2 0
    -1 2 0
    0 -2 0
    0 -2 0
    0 -2 0
    0 -2 0
    0 -2 0
    0 -2 0
    0 -2 0
    0 -2 0
    0 -2 0
    0 2 0
    0 2 0
    0 2 0
    0 2 0
    0 2 0
    0 2 0
    -1 -2 0
    -1 -2 0
    -1 -2 0
    -1 -2 0
    -1 -2 0
    -1 -2 0
    -1 -2 0
    -1 -2 0
    1 2 0
    1 2 0
    1 2 0
    1 2 0
    1 2 0
    1 2 0
    1 2 0
    -2 -2 0
    -2 -2 0
    -2 -2 0
    -2 -2 0
    -2 -2 0
    -2 -2 0
    -2 -2 0
    2 2 0
    2 2 0
    2 2 0
    2 2 0
    2 2 0
    2 2 0
    2 2 0
    2 2 0
    -3 -2 0
    -3 -2 0
    -3 -2 0
    -3 -2 0
    -3 -2 0
    -3 -2 0
    3 2 0
    3 2 0
    3 2 0
    3 2 0
    3 2 0
    3 2 0
    -4 -2 0
    -4 -2 0
    -4 -2 0
    -4 -2 0
    -4 -2 0
    -4 -2 0
    -4 -2 0
    4 2 0
    4 2 0
    4 2 0
    4 2 0
    4 2 0
    4 2 0
    -5 -2 0
    -5 -2 0
    -5 -2 0
    -5 -2 0
    -5 -2 0
    -5 -2 0
    -5 -2 0
    5 2 0
    5 2 0
    5 2 0
    5 2 0
    5 2 0
    5 2 0
    -6 -2 0
    -6 -2 0
    -6 -2 0
    -6 -2 0
    -6 -2 0
    -6 -2 0
    6 2 0
    6 2 0
    6 2 0
    -7 -2 0
    -7 -2 0
    -7 -2 0
    -7 -2 0
    -7 -2 0
    7 2 0
    7 2 0
    7 2 0
    -8 -2 0
    -8 -2 0
    -8 -2 0
    8 2 0
    8 2 0
    8 2 0
    8 -3 0
    8 -3 0
    8 -3 0
    -8 3 0
    -8 3 0
    -8 3 0
    -8 3 0
    7 -3 0
    7 -3 0
    7 -3 0
    7 -3 0
    -7 3 0
    -7 3 0
    -7 3 0
    -7 3 0
    6 -3 0
    6 -3 0
    6 -3 0
    6 -3 0
    6 -3 0
    -6 3 0
    -6 3 0
    -6 3 0
    -6 3 0
    -6 3 0
    5 -3 0
    5 -3 0
    5 -3 0
    5 -3 0
    5 -3 0
    5 -3 0
    -5 3 0
    -5 3 0
    -5 3 0
    -5 3 0
    -5 3 0
    -5 3 0
    -5 3 0
    4 -3 0
    4 -3 0
    4 -3 0
    4 -3 0
    4 -3 0
    4 -3 0
    4 -3 0
    4 -3 0
    -4 3 0
    -4 3 0
    -4 3 0
    -4 3 0
    -4 3 0
    -4 3 0
    3 -3 0
    3 -3 0
    3 -3 0
    3 -3 0
    3 -3 0
    3 -3 0
    3 -3 0
    3 -3 0
    -3 3 0
    -3 3 0
    -3 3 0
    -3 3 0
    -3 3 0
    -3 3 0
    -3 3 0
    -3 3 0
    2 -3 0
    2 -3 0
    2 -3 0
    2 -3 0
    2 -3 0
    2 -3 0
    2 -3 0
    -2 3 0
    -2 3 0
    -2 3 0
    -2 3 0
    -2 3 0
    -2 3 0
    -2 3 0
    -2 3 0
    -2 3 0
    1 -3 0
    1 -3 0
    1 -3 0
    1 -3 0
    1 -3 0
    1 -3 0
    1 -3 0
    1 -3 0
    1 -3 0
    1 -3 0
    1 -3 0
    -1 3 0
    -1 3 0
    -1 3 0
    -1 3 0
    -1 3 0
    -1 3 0
    -1 3 0
    0 -3 0
    0 -3 0
    0 -3 0
    0 -3 0
    0 -3 0
    0 -3 0
    0 -3 0
    0 -3 0
    0 -3 0
    0 3 0
    0 3 0
    0 3 0
    0 3 0
    0 3 0
    0 3 0
    0 3 0
    -1 -3 0
    -1 -3 0
    -1 -3 0
    -1 -3 0
    -1 -3 0
    -1 -3 0
    -1 -3 0
    -1 -3 0
    -1 -3 0
    -1 -3 0
    1 3 0
    1 3 0
    1 3 0
    1 3 0
    1 3 0
    1 3 0
    -2 -3 0
    -2 -3 0
    -2 -3 0
    -2 -3 0
    -2 -3 0
    -2 -3 0
    -2 -3 0
    -2 -3 0
    2 3 0
    2 3 0
    2 3 0
    2 3 0
    2 3 0
    2 3 0
    2 3 0
    2 3 0
    -3 -3 0
    -3 -3 0
    -3 -3 0
    -3 -3 0
    -3 -3 0
    -3 -3 0
    -3 -3 0
    3 3 0
    3 3 0
    3 3 0
    3 3 0
    3 3 0
    3 3 0
    -4 -3 0
    -4 -3 0
    -4 -3 0
    -4 -3 0
    -4 -3 0
    -4 -3 0
    -4 -3 0
    4 3 0
    4 3 0
    4 3 0
    4 3 0
    4 3 0
    4 3 0
    4 3 0
    -5 -3 0
    -5 -3 0
    -5 -3 0
    -5 -3 0
    -5 -3 0
    -5 -3 0
    -5 -3 0
    5 3 0
    5 3 0
    5 3 0
    5 3 0
    5 3 0
    5 3 0
    -6 -3 0
    -6 -3 0
    -6 -3 0
    -6 -3 0
    6 3 0
    6 3 0
    6 3 0
    6 3 0
    6 3 0
    -7 -3 0
    -7 -3 0
    -7 -3 0
    -7 -3 0
    -7 -3 0
    7 3 0
    7 3 0
    7 3 0
    -8 -3 0
    -8 -3 0
    -8 -3 0
    8 3 0
    8 3 0
    8 -4 0
    8 -4 0
    8 -4 0
    -8 4 0
    -8 4 0
    -8 4 0
    7 -4 0
    7 -4 0
    7 -4 0
    7 -4 0
    -7 4 0
    -7 4 0
    -7 4 0
    -7 4 0
    6 -4 0
    6 -4 0
    6 -4 0
    6 -4 0
    -6 4 0
    -6 4 0
    -6 4 0
    -6 4 0
    -6 4 0
    5 -4 0
    5 -4 0
    5 -4 0
    5 -4 0
    5 -4 0
    5 -4 0
    5 -4 0
    5 -4 0
    -5 4 0
    -5 4 0
    -5 4 0
    -5 4 0
    -5 4 0
    -5 4 0
    4 -4 0
    4 -4 0
    4 -4 0
    4 -4 0
    4 -4 0
    4 -4 0
    4 -4 0
    4 -4 0
    4 -4 0
    -4 4 0
    -4 4 0
    -4 4 0
    -4 4 0
    -4 4 0
    -4 4 0
    -4 4 0
    -4 4 0
    3 -4 0
    3 -4 0
    3 -4 0
    3 -4 0
    3 -4 0
    3 -4 0
    3 -4 0
    3 -4 0
    3 -4 0
    -3 4 0
    -3 4 0
    -3 4 0
    -3 4 0
    -3 4 0
    -3 4 0
    -3 4 0
    -3 4 0
    2 -4 0
    2 -4 0
    2 -4 0
    2 -4 0
    2 -4 0
    2 -4 0
    2 -4 0
    2 -4 0
    -2 4 0
    -2 4 0
    -2 4 0
    -2 4 0
    -2 4 0
    -2 4 0
    -2 4 0
    1 -4 0
    1 -4 0
    1 -4 0
    1 -4 0
    1 -4 0
    1 -4 0
    1 -4 0
    1 -4 0
    1 -4 0
    1 -4 0
    -1 4 0
    -1 4 0
    -1 4 0
    -1 4 0
    -1 4 0
    -1 4 0
    0 -4 0
    0 -4 0
    0 -4 0
    0 -4 0
    0 -4 0
    0 -4 0
    0 -4 0
    0 -4 0
    0 4 0
    0 4 0
    0 4 0
    0 4 0
    0 4 0
    0 4 0
    -1 -4 0
    -1 -4 0
    -1 -4 0
    -1 -4 0
    -1 -4 0
    -1 -4 0
    -1 -4 0
    -1 -4 0
    -1 -4 0
    -1 -4 0
    1 4 0
    1 4 0
    1 4 0
    1 4 0
    1 4 0
    -2 -4 0
    -2 -4 0
    -2 -4 0
    -2 -4 0
    -2 -4 0
    -2 -4 0
    -2 -4 0
    -2 -4 0
    -2 -4 0
    2 4 0
    2 4 0
    2 4 0
    2 4 0
    -3 -4 0
    -3 -4 0
    -3 -4 0
    -3 -4 0
    -3 -4 0
    -3 -4 0
    -3 -4 0
    -3 -4 0
    3 4 0
    3 4 0
    3 4 0
    3 4 0
    3 4 0
    3 4 0
    3 4 0
    -4 -4 0
    -4 -4 0
    -4 -4 0
    -4 -4 0
    -4 -4 0
    -4 -4 0
    -4 -4 0
    -4 -4 0
    4 4 0
    4 4 0
    4 4 0
    4 4 0
    4 4 0
    4 4 0
    4 4 0
    -5 -4 0
    -5 -4 0
    -5 -4 0
    -5 -4 0
    -5 -4 0
    -5 -4 0
    -5 -4 0
    -5 -4 0
    5 4 0
    5 4 0
    5 4 0
    5 4 0
    5 4 0
    -6 -4 0
    -6 -4 0
    -6 -4 0
    -6 -4 0
    -6 -4 0
    6 4 0
    6 4 0
    6 4 0
    6 4 0
    -7 -4 0
    -7 -4 0
    -7 -4 0
    -7 -4 0
    7 4 0
    7 4 0
    7 4 0
    -8 -4 0
    -8 -4 0
    8 4 0
    8 4 0
    8 4 0
    7 -5 0
    7 -5 0
    7 -5 0
    7 -5 0
    -7 5 0
    -7 5 0
    -7 5 0
    -7 5 0
    -7 5 0
    -7 5 0
    6 -5 0
    6 -5 0
    6 -5 0
    6 -5 0
    -6 5 0
    -6 5 0
    -6 5 0
    -6 5 0
    -6 5 0
    -6 5 0
    5 -5 0
    5 -5 0
    5 -5 0
    5 -5 0
    5 -5 0
    5 -5 0
    -5 5 0
    -5 5 0
    -5 5 0
    -5 5 0
    -5 5 0
    -5 5 0
    4 -5 0
    4 -5 0
    4 -5 0
    4 -5 0
    4 -5 0
    4 -5 0
    4 -5 0
    4 -5 0
    4 -5 0
    -4 5 0
    -4 5 0
    -4 5 0
    -4 5 0
    -4 5 0
    -4 5 0
    3 -5 0
    3 -5 0
    3 -5 0
    3 -5 0
    3 -5 0
    3 -5 0
    3 -5 0
    3 -5 0
    3 -5 0
    -3 5 0
    -3 5 0
    -3 5 0
    -3 5 0
    -3 5 0
    -3 5 0
    2 -5 0
    2 -5 0
    2 -5 0
    2 -5 0
    2 -5 0
    2 -5 0
    2 -5 0
    2 -5 0
    2 -5 0
    -2 5 0
    -2 5 0
    -2 5 0
    -2 5 0
    -2 5 0
    -2 5 0
    -2 5 0
    1 -5 0
    1 -5 0
    1 -5 0
    1 -5 0
    1 -5 0
    1 -5 0
    1 -5 0
    1 -5 0
    1 -5 0
    -1 5 0
    -1 5 0
    -1 5 0
    -1 5 0
    -1 5 0
    -1 5 0
    0 -5 0
    0 -5 0
    0 -5 0
    0 -5 0
    0 -5 0
    0 -5 0
    0 -5 0
    0 -5 0
    0 -5 0
    0 -5 0
    0 5 0
    0 5 0
    0 5 0
    -1 -5 0
    -1 -5 0
    -1 -5 0
    -1 -5 0
    -1 -5 0
    -1 -5 0
    -1 -5 0
    -1 -5 0
    -1 -5 0
    -1 -5 0
    1 5 0
    1 5 0
    1 5 0
    1 5 0
    1 5 0
    -2 -5 0
    -2 -5 0
    -2 -5 0
    -2 -5 0
    -2 -5 0
    -2 -5 0
    -2 -5 0
    -2 -5 0
    -2 -5 0
    -2 -5 0
    -2 -5 0
    2 5 0
    2 5 0
    2 5 0
    2 5 0
    2 5 0
    -3 -5 0
    -3 -5 0
    -3 -5 0
    -3 -5 0
    -3 -5 0
    -3 -5 0
    -3 -5 0
    -3 -5 0
    -3 -5 0
    3 5 0
    3 5 0
    3 5 0
    3 5 0
    3 5 0
    -4 -5 0
    -4 -5 0
    -4 -5 0
    -4 -5 0
    -4 -5 0
    -4 -5 0
    -4 -5 0
    -4 -5 0
    -4 -5 0
    4 5 0
    4 5 0
    4 5 0
    4 5 0
    4 5 0
    4 5 0
    4 5 0
    -5 -5 0
    -5 -5 0
    -5 -5 0
    -5 -5 0
    -5 -5 0
    5 5 0
    5 5 0
    5 5 0
    5 5 0
    5 5 0
    5 5 0
    -6 -5 0
    -6 -5 0
    -6 -5 0
    -6 -5 0
    -6 -5 0
    6 5 0
    6 5 0
    6 5 0
    6 5 0
    6 5 0
    -7 -5 0
    -7 -5 0
    -7 -5 0
    7 5 0
    7 5 0
    7 5 0
    7 -6 0
    7 -6 0
    7 -6 0
    -7 6 0
    -7 6 0
    -7 6 0
    6 -6 0
    6 -6 0
    6 -6 0
    6 -6 0
    -6 6 0
    -6 6 0
    -6 6 0
    -6 6 0
    5 -6 0
    5 -6 0
    5 -6 0
    5 -6 0
    5 -6 0
    5 -6 0
    5 -6 0
    -5 6 0
    -5 6 0
    -5 6 0
    -5 6 0
    4 -6 0
    4 -6 0
    4 -6 0
    4 -6 0
    4 -6 0
    4 -6 0
    4 -6 0
    4 -6 0
    -4 6 0
    -4 6 0
    -4 6 0
    -4 6 0
    -4 6 0
    3 -6 0
    3 -6 0
    3 -6 0
    3 -6 0
    3 -6 0
    3 -6 0
    3 -6 0
    3 -6 0
    3 -6 0
    -3 6 0
    -3 6 0
    -3 6 0
    -3 6 0
    2 -6 0
    2 -6 0
    2 -6 0
    2 -6 0
    2 -6 0
    2 -6 0
    2 -6 0
    2 -6 0
    2 -6 0
    2 -6 0
    -2 6 0
    -2 6 0
    -2 6 0
    -2 6 0
    -2 6 0
    -2 6 0
    1 -6 0
    1 -6 0
    1 -6 0
    1 -6 0
    1 -6 0
    1 -6 0
    1 -6 0
    1 -6 0
    1 -6 0
    1 -6 0
    -1 6 0
    -1 6 0
    -1 6 0
    0 -6 0
    0 -6 0
    0 -6 0
    0 -6 0
    0 -6 0
    0 -6 0
    0 -6 0
    0 -6 0
    0 -6 0
    0 -6 0
    0 6 0
    0 6 0
    0 6 0
    -1 -6 0
    -1 -6 0
    -1 -6 0
    -1 -6 0
    -1 -6 0
    -1 -6 0
    -1 -6 0
    -1 -6 0
    -1 -6 0
    1 6 0
    1 6 0
    1 6 0
    1 6 0
    1 6 0
    -2 -6 0
    -2 -6 0
    -2 -6 0
    -2 -6 0
    -2 -6 0
    -2 -6 0
    -2 -6 0
    2 6 0
    2 6 0
    2 6 0
    2 6 0
    -3 -6 0
    -3 -6 0
    -3 -6 0
    -3 -6 0
    -3 -6 0
    -3 -6 0
    -3 -6 0
    -3 -6 0
    3 6 0
    3 6 0
    3 6 0
    3 6 0
    3 6 0
    -4 -6 0
    -4 -6 0
    -4 -6 0
    -4 -6 0
    -4 -6 0
    -4 -6 0
    4 6 0
    4 6 0
    4 6 0
    4 6 0
    -5 -6 0
    -5 -6 0
    -5 -6 0
    -5 -6 0
    -5 -6 0
    -5 -6 0
    5 6 0
    5 6 0
    5 6 0
    5 6 0
    5 6 0
    -6 -6 0
    -6 -6 0
    -6 -6 0
    -6 -6 0
    -6 -6 0
    6 6 0
    6 6 0
    6 6 0
    6 6 0
    -7 -6 0
    -7 -6 0
    -7 -6 0
    -7 -6 0
    7 6 0
    7 6 0
    7 6 0
    7 6 0
    6 -7 0
    6 -7 0
    6 -7 0
    6 -7 0
    -6 7 0
    -6 7 0
    -6 7 0
    5 -7 0
    5 -7 0
    5 -7 0
    5 -7 0
    5 -7 0
    5 -7 0
    -5 7 0
    -5 7 0
    -5 7 0
    -5 7 0
    4 -7 0
    4 -7 0
    4 -7 0
    4 -7 0
    4 -7 0
    4 -7 0
    4 -7 0
    -4 7 0
    -4 7 0
    -4 7 0
    -4 7 0
    3 -7 0
    3 -7 0
    3 -7 0
    3 -7 0
    3 -7 0
    3 -7 0
    3 -7 0
    -3 7 0
    -3 7 0
    -3 7 0
    -3 7 0
    -3 7 0
    2 -7 0
    2 -7 0
    2 -7 0
    2 -7 0
    2 -7 0
    2 -7 0
    2 -7 0
    -2 7 0
    -2 7 0
    -2 7 0
    1 -7 0
    1 -7 0
    1 -7 0
    1 -7 0
    1 -7 0
    1 -7 0
    1 -7 0
    1 -7 0
    -1 7 0
    -1 7 0
    0 -7 0
    0 -7 0
    0 -7 0
    0 -7 0
    0 -7 0
    0 -7 0
    0 -7 0
    0 7 0
    0 7 0
    0 7 0
    -1 -7 0
    -1 -7 0
    -1 -7 0
    -1 -7 0
    -1 -7 0
    -1 -7 0
    -1 -7 0
    1 7 0
    1 7 0
    1 7 0
    -2 -7 0
    -2 -7 0
    -2 -7 0
    -2 -7 0
    -2 -7 0
    -2 -7 0
    -2 -7 0
    2 7 0
    2 7 0
    2 7 0
    2 7 0
    -3 -7 0
    -3 -7 0
    -3 -7 0
    -3 -7 0
    -3 -7 0
    -3 -7 0
    -3 -7 0
    3 7 0
    3 7 0
    3 7 0
    3 7 0
    3 7 0
    -4 -7 0
    -4 -7 0
    -4 -7 0
    -4 -7 0
    -4 -7 0
    -4 -7 0
    -4 -7 0
    4 7 0
    4 7 0
    4 7 0
    4 7 0
    -5 -7 0
    -5 -7 0
    -5 -7 0
    -5 -7 0
    -5 -7 0
    5 7 0
    5 7 0
    5 7 0
    -6 -7 0
    -6 -7 0
    -6 -7 0
    -6 -7 0
    6 7 0
    6 7 0
    6 7 0
    5 -8 0
    5 -8 0
    5 -8 0
    5 -8 0
    -5 8 0
    -5 8 0
    4 -8 0
    4 -8 0
    4 -8 0
    4 -8 0
    4 -8 0
    4 -8 0
    -4 8 0
    -4 8 0
    -4 8 0
    3 -8 0
    3 -8 0
    3 -8 0
    3 -8 0
    3 -8 0
    3 -8 0
    -3 8 0
    -3 8 0
    2 -8 0
    2 -8 0
    2 -8 0
    2 -8 0
    2 -8 0
    -2 8 0
    -2 8 0
    -2 8 0
    1 -8 0
    1 -8 0
    1 -8 0
    1 -8 0
    1 -8 0
    1 -8 0
    -1 8 0
    -1 8 0
    0 -8 0
    0 -8 0
    0 -8 0
    0 -8 0
    0 -8 0
    0 8 0
    0 8 0
    -1 -8 0
    -1 -8 0
    -1 -8 0
    -1 -8 0
    -1 -8 0
    -1 -8 0
    1 8 0
    1 8 0
    -2 -8 0
    -2 -8 0
    -2 -8 0
    -2 -8 0
    2 8 0
    2 8 0
    2 8 0
    2 8 0
    -3 -8 0
    -3 -8 0
    -3 -8 0
    -3 -8 0
    -3 -8 0
    -3 -8 0
    -3 -8 0
    3 8 0
    3 8 0
    3 8 0
    -4 -8 0
    -4 -8 0
    -4 -8 0
    -4 -8 0
    -4 -8 0
    -4 -8 0
    4 8 0
    4 8 0
    4 8 0
    4 8 0
    -5 -8 0
    -5 -8 0
    -5 -8 0
    -5 -8 0
    5 8 0
    5 8 0
    5 8 0
    3 -9 0
    3 -9 0
    -3 9 0
    -3 9 0
    2 -9 0
    2 -9 0
    2 -9 0
    2 -9 0
    -2 9 0
    -2 9 0
    1 -9 0
    1 -9 0
    1 -9 0
    1 -9 0
    1 -9 0
    1 -9 0
    -1 9 0
    -1 9 0
    0 -9 0
    0 -9 0
    0 -9 0
    0 -9 0
    0 -9 0
    0 9 0
    0 9 0
    -1 -9 0
    -1 -9 0
    -1 -9 0
    -1 -9 0
    1 9 0
    1 9 0
    -2 -9 0
    -2 -9 0
    -2 -9 0
    -2 -9 0
    -2 -9 0
    2 9 0
    -3 -9 0
    -3 -9 0
    -3 -9 0
    -3 -9 0
    3 9 0
    3 9 0
    0 -10 0
    0 -10 0
    0 -10 0
    0 -10 0
    0 10 0
    0 10 -1
    0 -10 1
    0 -10 1
    0 -10 1
    0 -10 1
    3 9 -1
    3 9 -1
    3 9 -1
    -3 -9 1
    -3 -9 1
    -3 -9 1
    -3 -9 1
    -3 -9 1
    2 9 -1
    2 9 -1
    -2 -9 1
    -2 -9 1
    -2 -9 1
    -2 -9 1
    -2 -9 1
    1 9 -1
    1 9 -1
    -1 -9 1
    -1 -9 1
    -1 -9 1
    -1 -9 1
    0 9 -1
    0 9 -1
    0 -9 1
    0 -9 1
    0 -9 1
    0 -9 1
    0 -9 1
    -1 9 -1
    -1 9 -1
    1 -9 1
    1 -9 1
    1 -9 1
    1 -9 1
    1 -9 1
    1 -9 1
    -2 9 -1
    2 -9 1
    2 -9 1
    2 -9 1
    2 -9 1
    2 -9 1
    2 -9 1
    -3 9 -1
    -3 9 -1
    3 -9 1
    3 -9 1
    3 -9 1
    5 8 -1
    5 8 -1
    5 8 -1
    -5 -8 1
    -5 -8 1
    -5 -8 1
    -5 -8 1
    4 8 -1
    4 8 -1
    4 8 -1
    4 8 -1
    -4 -8 1
    -4 -8 1
    -4 -8 1
    -4 -8 1
    -4 -8 1
    3 8 -1
    3 8 -1
    3 8 -1
    3 8 -1
    -3 -8 1
    -3 -8 1
    -3 -8 1
    -3 -8 1
    -3 -8 1
    -3 -8 1
    -3 -8 1
    2 8 -1
    2 8 -1
    -2 -8 1
    -2 -8 1
    -2 -8 1
    -2 -8 1
    -2 -8 1
    1 8 -1
    1 8 -1
    -1 -8 1
    -1 -8 1
    -1 -8 1
    -1 -8 1
    -1 -8 1
    -1 -8 1
    0 8 -1
    0 8 -1
    0 8 -1
    0 -8 1
    0 -8 1
    0 -8 1
    0 -8 1
    0 -8 1
    -1 8 -1
    -1 8 -1
    1 -8 1
    1 -8 1
    1 -8 1
    1 -8 1
    1 -8 1
    -2 8 -1
    -2 8 -1
    2 -8 1
    2 -8 1
    2 -8 1
    2 -8 1
    2 -8 1
    2 -8 1
    -3 8 -1
    -3 8 -1
    3 -8 1
    3 -8 1
    3 -8 1
    3 -8 1
    3 -8 1
    3 -8 1
    -4 8 -1
    -4 8 -1
    -4 8 -1
    4 -8 1
    4 -8 1
    4 -8 1
    4 -8 1
    4 -8 1
    4 -8 1
    -5 8 -1
    -5 8 -1
    5 -8 1
    5 -8 1
    5 -8 1
    5 -8 1
    6 7 -1
    6 7 -1
    6 7 -1
    -6 -7 1
    -6 -7 1
    -6 -7 1
    5 7 -1
    5 7 -1
    5 7 -1
    5 7 -1
    -5 -7 1
    -5 -7 1
    -5 -7 1
    -5 -7 1
    -5 -7 1
    4 7 -1
    4 7 -1
    4 7 -1
    4 7 -1
    -4 -7 1
    -4 -7 1
    -4 -7 1
    -4 -7 1
    -4 -7 1
    -4 -7 1
    -4 -7 1
    3 7 -1
    3 7 -1
    3 7 -1
    3 7 -1
    3 7 -1
    -3 -7 1
    -3 -7 1
    -3 -7 1
    -3 -7 1
    -3 -7 1
    -3 -7 1
    -3 -7 1
    -3 -7 1
    2 7 -1
    2 7 -1
    2 7 -1
    2 7 -1
    -2 -7 1
    -2 -7 1
    -2 -7 1
    -2 -7 1
    -2 -7 1
    -2 -7 1
    -2 -7 1
    1 7 -1
    1 7 -1
    -1 -7 1
    -1 -7 1
    -1 -7 1
    -1 -7 1
    -1 -7 1
    -1 -7 1
    -1 -7 1
    0 7 -1
    0 7 -1
    0 -7 1
    0 -7 1
    0 -7 1
    0 -7 1
    0 -7 1
    0 -7 1
    0 -7 1
    0 -7 1
    0 -7 1
    -1 7 -1
    -1 7 -1
    -1 7 -1
    1 -7 1
    1 -7 1
    1 -7 1
    1 -7 1
    1 -7 1
    1 -7 1
    1 -7 1
    1 -7 1
    -2 7 -1
    -2 7 -1
    -2 7 -1
    2 -7 1
    2 -7 1
    2 -7 1
    2 -7 1
    2 -7 1
    2 -7 1
    -3 7 -1
    -3 7 -1
    -3 7 -1
    -3 7 -1
    3 -7 1
    3 -7 1
    3 -7 1
    3 -7 1
    3 -7 1
    3 -7 1
    3 -7 1
    -4 7 -1
    -4 7 -1
    4 -7 1
    4 -7 1
    4 -7 1
    4 -7 1
    4 -7 1
    4 -7 1
    4 -7 1
    -5 7 -1
    -5 7 -1
    -5 7 -1
    -5 7 -1
    5 -7 1
    5 -7 1
    5 -7 1
    5 -7 1
    5 -7 1
    -6 7 -1
    -6 7 -1
    -6 7 -1
    6 -7 1
    6 -7 1
    6 -7 1
    7 6 -1
    7 6 -1
    7 6 -1
    7 6 -1
    -7 -6 1
    -7 -6 1
    -7 -6 1
    -7 -6 1
    6 6 -1
    6 6 -1
    6 6 -1
    6 6 -1
    6 6 -1
    -6 -6 1
    -6 -6 1
    -6 -6 1
    -6 -6 1
    -6 -6 1
    -6 -6 1
    5 6 -1
    5 6 -1
    5 6 -1
    5 6 -1
    5 6 -1
    5 6 -1
    -5 -6 1
    -5 -6 1
    -5 -6 1
    -5 -6 1
    -5 -6 1
    -5 -6 1
    4 6 -1
    4 6 -1
    4 6 -1
    -4 -6 1
    -4 -6 1
    -4 -6 1
    -4 -6 1
    -4 -6 1
    -4 -6 1
    -4 -6 1
    -4 -6 1
    3 6 -1
    3 6 -1
    3 6 -1
    3 6 -1
    -3 -6 1
    -3 -6 1
    -3 -6 1
    -3 -6 1
    -3 -6 1
    -3 -6 1
    -3 -6 1
    -3 -6 1
    -3 -6 1
    2 6 -1
    2 6 -1
    2 6 -1
    2 6 -1
    2 6 -1
    -2 -6 1
    -2 -6 1
    -2 -6 1
    -2 -6 1
    -2 -6 1
    -2 -6 1
    -2 -6 1
    -2 -6 1
    -2 -6 1
    -2 -6 1
    -2 -6 1
    1 6 -1
    1 6 -1
    1 6 -1
    1 6 -1
    -1 -6 1
    -1 -6 1
    -1 -6 1
    -1 -6 1
    -1 -6 1
    -1 -6 1
    -1 -6 1
    -1 -6 1
    -1 -6 1
    0 6 -1
    0 6 -1
    0 6 -1
    0 -6 1
    0 -6 1
    0 -6 1
    0 -6 1
    0 -6 1
    0 -6 1
    0 -6 1
    -1 6 -1
    -1 6 -1
    -1 6 -1
    1 -6 1
    1 -6 1
    1 -6 1
    1 -6 1
    1 -6 1
    1 -6 1
    1 -6 1
    1 -6 1
    1 -6 1
    1 -6 1
    -2 6 -1
    -2 6 -1
    -2 6 -1
    -2 6 -1
    -2 6 -1
    2 -6 1
    2 -6 1
    2 -6 1
    2 -6 1
    2 -6 1
    2 -6 1
    2 -6 1
    -3 6 -1
    -3 6 -1
    -3 6 -1
    -3 6 -1
    -3 6 -1
    3 -6 1
    3 -6 1
    3 -6 1
    3 -6 1
    3 -6 1
    3 -6 1
    3 -6 1
    3 -6 1
    -4 6 -1
    -4 6 -1
    -4 6 -1
    -4 6 -1
    -4 6 -1
    4 -6 1
    4 -6 1
    4 -6 1
    4 -6 1
    4 -6 1
    4 -6 1
    4 -6 1
    4 -6 1
    -5 6 -1
    -5 6 -1
    -5 6 -1
    5 -6 1
    5 -6 1
    5 -6 1
    5 -6 1
    5 -6 1
    5 -6 1
    -6 6 -1
    -6 6 -1
    -6 6 -1
    -6 6 -1
    6 -6 1
    6 -6 1
    6 -6 1
    -7 6 -1
    -7 6 -1
    -7 6 -1
    7 -6 1
    7 -6 1
    7 -6 1
    7 5 -1
    7 5 -1
    7 5 -1
    7 5 -1
    -7 -5 1
    -7 -5 1
    -7 -5 1
    -7 -5 1
    -7 -5 1
    -7 -5 1
    6 5 -1
    6 5 -1
    6 5 -1
    6 5 -1
    6 5 -1
    -6 -5 1
    -6 -5 1
    -6 -5 1
    -6 -5 1
    -6 -5 1
    5 5 -1
    5 5 -1
    5 5 -1
    5 5 -1
    5 5 -1
    5 5 -1
    -5 -5 1
    -5 -5 1
    -5 -5 1
    -5 -5 1
    -5 -5 1
    -5 -5 1
    4 5 -1
    4 5 -1
    4 5 -1
    4 5 -1
    4 5 -1
    4 5 -1
    4 5 -1
    -4 -5 1
    -4 -5 1
    -4 -5 1
    -4 -5 1
    -4 -5 1
    -4 -5 1
    -4 -5 1
    -4 -5 1
    3 5 -1
    3 5 -1
    3 5 -1
    3 5 -1
    3 5 -1
    -3 -5 1
    -3 -5 1
    -3 -5 1
    -3 -5 1
    -3 -5 1
    -3 -5 1
    -3 -5 1
    -3 -5 1
    -3 -5 1
    2 5 -1
    2 5 -1
    2 5 -1
    2 5 -1
    2 5 -1
    -2 -5 1
    -2 -5 1
    -2 -5 1
    -2 -5 1
    -2 -5 1
    -2 -5 1
    -2 -5 1
    -2 -5 1
    -2 -5 1
    -2 -5 1
    1 5 -1
    1 5 -1
    1 5 -1
    1 5 -1
    1 5 -1
    -1 -5 1
    -1 -5 1
    -1 -5 1
    -1 -5 1
    -1 -5 1
    -1 -5 1
    -1 -5 1
    -1 -5 1
    -1 -5 1
    -1 -5 1
    -1 -5 1
    0 5 -1
    0 5 -1
    0 5 -1
    0 -5 1
    0 -5 1
    0 -5 1
    0 -5 1
    0 -5 1
    0 -5 1
    0 -5 1
    0 -5 1
    -1 5 -1
    -1 5 -1
    -1 5 -1
    1 -5 1
    1 -5 1
    1 -5 1
    1 -5 1
    1 -5 1
    1 -5 1
    1 -5 1
    1 -5 1
    1 -5 1
    1 -5 1
    -2 5 -1
    -2 5 -1
    -2 5 -1
    -2 5 -1
    -2 5 -1
    -2 5 -1
    -2 5 -1
    2 -5 1
    2 -5 1
    2 -5 1
    2 -5 1
    2 -5 1
    2 -5 1
    2 -5 1
    2 -5 1
    2 -5 1
    -3 5 -1
    -3 5 -1
    -3 5 -1
    -3 5 -1
    -3 5 -1
    -3 5 -1
    3 -5 1
    3 -5 1
    3 -5 1
    3 -5 1
    3 -5 1
    3 -5 1
    3 -5 1
    3 -5 1
    3 -5 1
    -4 5 -1
    -4 5 -1
    -4 5 -1
    -4 5 -1
    -4 5 -1
    4 -5 1
    4 -5 1
    4 -5 1
    4 -5 1
    4 -5 1
    4 -5 1
    4 -5 1
    4 -5 1
    4 -5 1
    -5 5 -1
    -5 5 -1
    -5 5 -1
    -5 5 -1
    -5 5 -1
    -5 5 -1
    5 -5 1
    5 -5 1
    5 -5 1
    5 -5 1
    5 -5 1
    -6 5 -1
    -6 5 -1
    -6 5 -1
    -6 5 -1
    -6 5 -1
    -6 5 -1
    6 -5 1
    6 -5 1
    6 -5 1
    6 -5 1
    -7 5 -1
    -7 5 -1
    -7 5 -1
    -7 5 -1
    -7 5 -1
    -7 5 -1
    7 -5 1
    7 -5 1
    7 -5 1
    8 4 -1
    8 4 -1
    8 4 -1
    -8 -4 1
    -8 -4 1
    -8 -4 1
    7 4 -1
    7 4 -1
    7 4 -1
    -7 -4 1
    -7 -4 1
    -7 -4 1
    6 4 -1
    6 4 -1
    6 4 -1
    6 4 -1
    -6 -4 1
    -6 -4 1
    -6 -4 1
    -6 -4 1
    -6 -4 1
    5 4 -1
    5 4 -1
    5 4 -1
    5 4 -1
    5 4 -1
    -5 -4 1
    -5 -4 1
    -5 -4 1
    -5 -4 1
    -5 -4 1
    -5 -4 1
    4 4 -1
    4 4 -1
    4 4 -1
    4 4 -1
    4 4 -1
    4 4 -1
    -4 -4 1
    -4 -4 1
    -4 -4 1
    -4 -4 1
    -4 -4 1
    -4 -4 1
    -4 -4 1
    -4 -4 1
    3 4 -1
    3 4 -1
    3 4 -1
    3 4 -1
    3 4 -1
    3 4 -1
    3 4 -1
    3 4 -1
    -3 -4 1
    -3 -4 1
    -3 -4 1
    -3 -4 1
    -3 -4 1
    -3 -4 1
    -3 -4 1
    -3 -4 1
    2 4 -1
    2 4 -1
    2 4 -1
    2 4 -1
    2 4 -1
    2 4 -1
    -2 -4 1
    -2 -4 1
    -2 -4 1
    -2 -4 1
    -2 -4 1
    -2 -4 1
    -2 -4 1
    -2 -4 1
    1 4 -1
    1 4 -1
    1 4 -1
    1 4 -1
    1 4 -1
    1 4 -1
    -1 -4 1
    -1 -4 1
    -1 -4 1
    -1 -4 1
    -1 -4 1
    -1 -4 1
    -1 -4 1
    -1 -4 1
    -1 -4 1
    -1 -4 1
    -1 -4 1
    0 4 -1
    0 4 -1
    0 4 -1
    0 4 -1
    0 4 -1
    0 -4 1
    0 -4 1
    0 -4 1
    0 -4 1
    0 -4 1
    0 -4 1
    0 -4 1
    0 -4 1
    -1 4 -1
    -1 4 -1
    -1 4 -1
    -1 4 -1
    -1 4 -1
    -1 4 -1
    1 -4 1
    1 -4 1
    1 -4 1
    1 -4 1
    1 -4 1
    1 -4 1
    1 -4 1
    1 -4 1
    1 -4 1
    -2 4 -1
    -2 4 -1
    -2 4 -1
    -2 4 -1
    -2 4 -1
    -2 4 -1
    2 -4 1
    2 -4 1
    2 -4 1
    2 -4 1
    2 -4 1
    2 -4 1
    2 -4 1
    2 -4 1
    2 -4 1
    -3 4 -1
    -3 4 -1
    -3 4 -1
    -3 4 -1
    -3 4 -1
    3 -4 1
    3 -4 1
    3 -4 1
    3 -4 1
    3 -4 1
    3 -4 1
    3 -4 1
    -4 4 -1
    -4 4 -1
    -4 4 -1
    -4 4 -1
    -4 4 -1
    -4 4 -1
    -4 4 -1
    4 -4 1
    4 -4 1
    4 -4 1
    4 -4 1
    4 -4 1
    4 -4 1
    4 -4 1
    4 -4 1
    -5 4 -1
    -5 4 -1
    -5 4 -1
    -5 4 -1
    5 -4 1
    5 -4 1
    5 -4 1
    5 -4 1
    5 -4 1
    -6 4 -1
    -6 4 -1
    -6 4 -1
    -6 4 -1
    -6 4 -1
    6 -4 1
    6 -4 1
    6 -4 1
    6 -4 1
    -7 4 -1
    -7 4 -1
    -7 4 -1
    -7 4 -1
    -7 4 -1
    7 -4 1
    7 -4 1
    7 -4 1
    7 -4 1
    -8 4 -1
    -8 4 -1
    -8 4 -1
    8 -4 1
    8 -4 1
    8 -4 1
    8 3 -1
    8 3 -1
    8 3 -1
    -8 -3 1
    -8 -3 1
    -8 -3 1
    7 3 -1
    7 3 -1
    7 3 -1
    -7 -3 1
    -7 -3 1
    -7 -3 1
    -7 -3 1
    6 3 -1
    6 3 -1
    6 3 -1
    6 3 -1
    -6 -3 1
    -6 -3 1
    -6 -3 1
    -6 -3 1
    -6 -3 1
    5 3 -1
    5 3 -1
    5 3 -1
    5 3 -1
    5 3 -1
    5 3 -1
    -5 -3 1
    -5 -3 1
    -5 -3 1
    -5 -3 1
    -5 -3 1
    -5 -3 1
    4 3 -1
    4 3 -1
    4 3 -1
    4 3 -1
    4 3 -1
    4 3 -1
    -4 -3 1
    -4 -3 1
    -4 -3 1
    -4 -3 1
    -4 -3 1
    -4 -3 1
    3 3 -1
    3 3 -1
    3 3 -1
    3 3 -1
    3 3 -1
    3 3 -1
    3 3 -1
    -3 -3 1
    -3 -3 1
    -3 -3 1
    -3 -3 1
    -3 -3 1
    -3 -3 1
    -3 -3 1
    2 3 -1
    2 3 -1
    2 3 -1
    2 3 -1
    2 3 -1
    2 3 -1
    2 3 -1
    -2 -3 1
    -2 -3 1
    -2 -3 1
    -2 -3 1
    -2 -3 1
    -2 -3 1
    -2 -3 1
    -2 -3 1
    1 3 -1
    1 3 -1
    1 3 -1
    1 3 -1
    1 3 -1
    -1 -3 1
    -1 -3 1
    -1 -3 1
    -1 -3 1
    -1 -3 1
    -1 -3 1
    -1 -3 1
    -1 -3 1
    -1 -3 1
    -1 -3 1
    0 3 -1
    0 3 -1
    0 3 -1
    0 3 -1
    0 3 -1
    0 -3 1
    0 -3 1
    0 -3 1
    0 -3 1
    0 -3 1
    0 -3 1
    0 -3 1
    0 -3 1
    -1 3 -1
    -1 3 -1
    -1 3 -1
    -1 3 -1
    -1 3 -1
    -1 3 -1
    -1 3 -1
    -1 3 -1
    1 -3 1
    1 -3 1
    1 -3 1
    1 -3 1
    1 -3 1
    1 -3 1
    1 -3 1
    1 -3 1
    1 -3 1
    1 -3 1
    1 -3 1
    -2 3 -1
    -2 3 -1
    -2 3 -1
    -2 3 -1
    -2 3 -1
    -2 3 -1
    -2 3 -1
    -2 3 -1
    2 -3 1
    2 -3 1
    2 -3 1
    2 -3 1
    2 -3 1
    2 -3 1
    2 -3 1
    2 -3 1
    -3 3 -1
    -3 3 -1
    -3 3 -1
    -3 3 -1
    -3 3 -1
    -3 3 -1
    -3 3 -1
    -3 3 -1
    3 -3 1
    3 -3 1
    3 -3 1
    3 -3 1
    3 -3 1
    3 -3 1
    3 -3 1
    3 -3 1
    -4 3 -1
    -4 3 -1
    -4 3 -1
    -4 3 -1
    -4 3 -1
    -4 3 -1
    4 -3 1
    4 -3 1
    4 -3 1
    4 -3 1
    4 -3 1
    4 -3 1
    4 -3 1
    4 -3 1
    -5 3 -1
    -5 3 -1
    -5 3 -1
    -5 3 -1
    -5 3 -1
    -5 3 -1
    -5 3 -1
    5 -3 1
    5 -3 1
    5 -3 1
    5 -3 1
    5 -3 1
    5 -3 1
    5 -3 1
    -6 3 -1
    -6 3 -1
    -6 3 -1
    -6 3 -1
    6 -3 1
    6 -3 1
    6 -3 1
    6 -3 1
    -7 3 -1
    -7 3 -1
    -7 3 -1
    -7 3 -1
    7 -3 1
    7 -3 1
    7 -3 1
    7 -3 1
    -8 3 -1
    -8 3 -1
    -8 3 -1
    -8 3 -1
    8 -3 1
    8 -3 1
    8 -3 1
    8 2 -1
    8 2 -1
    8 2 -1
    -8 -2 1
    -8 -2 1
    -8 -2 1
    7 2 -1
    7 2 -1
    7 2 -1
    -7 -2 1
    -7 -2 1
    -7 -2 1
    -7 -2 1
    6 2 -1
    6 2 -1
    6 2 -1
    6 2 -1
    -6 -2 1
    -6 -2 1
    -6 -2 1
    -6 -2 1
    -6 -2 1
    5 2 -1
    5 2 -1
    5 2 -1
    5 2 -1
    5 2 -1
    5 2 -1
    -5 -2 1
    -5 -2 1
    -5 -2 1
    -5 -2 1
    -5 -2 1
    -5 -2 1
    -5 -2 1
    4 2 -1
    4 2 -1
    4 2 -1
    4 2 -1
    4 2 -1
    4 2 -1
    -4 -2 1
    -4 -2 1
    -4 -2 1
    -4 -2 1
    -4 -2 1
    -4 -2 1
    -4 -2 1
    3 2 -1
    3 2 -1
    3 2 -1
    3 2 -1
    3 2 -1
    3 2 -1
    3 2 -1
    -3 -2 1
    -3 -2 1
    -3 -2 1
    -3 -2 1
    -3 -2 1
    -3 -2 1
    -3 -2 1
    2 2 -1
    2 2 -1
    2 2 -1
    2 2 -1
    2 2 -1
    2 2 -1
    2 2 -1
    -2 -2 1
    -2 -2 1
    -2 -2 1
    -2 -2 1
    -2 -2 1
    -2 -2 1
    -2 -2 1
    1 2 -1
    1 2 -1
    1 2 -1
    1 2 -1
    1 2 -1
    1 2 -1
    1 2 -1
    1 2 -1
    -1 -2 1
    -1 -2 1
    -1 -2 1
    -1 -2 1
    -1 -2 1
    -1 -2 1
    -1 -2 1
    0 2 -1
    0 2 -1
    0 2 -1
    0 2 -1
    0 2 -1
    0 -2 1
    0 -2 1
    0 -2 1
    0 -2 1
    0 -2 1
    0 -2 1
    0 -2 1
    0 -2 1
    -1 2 -1
    -1 2 -1
    -1 2 -1
    -1 2 -1
    -1 2 -1
    -1 2 -1
    1 -2 1
    1 -2 1
    1 -2 1
    1 -2 1
    1 -2 1
    1 -2 1
    1 -2 1
    1 -2 1
    1 -2 1
    1 -2 1
    -2 2 -1
    -2 2 -1
    -2 2 -1
    -2 2 -1
    -2 2 -1
    -2 2 -1
    2 -2 1
    2 -2 1
    2 -2 1
    2 -2 1
    2 -2 1
    2 -2 1
    2 -2 1
    2 -2 1
    2 -2 1
    2 -2 1
    -3 2 -1
    -3 2 -1
    -3 2 -1
    -3 2 -1
    -3 2 -1
    -3 2 -1
    3 -2 1
    3 -2 1
    3 -2 1
    3 -2 1
    3 -2 1
    3 -2 1
    -4 2 -1
    -4 2 -1
    -4 2 -1
    -4 2 -1
    -4 2 -1
    -4 2 -1
    4 -2 1
    4 -2 1
    4 -2 1
    4 -2 1
    4 -2 1
    4 -2 1
    4 -2 1
    -5 2 -1
    -5 2 -1
    -5 2 -1
    -5 2 -1
    -5 2 -1
    -5 2 -1
    -5 2 -1
    5 -2 1
    5 -2 1
    5 -2 1
    5 -2 1
    5 -2 1
    5 -2 1
    5 -2 1
    -6 2 -1
    -6 2 -1
    -6 2 -1
    -6 2 -1
    -6 2 -1
    6 -2 1
    6 -2 1
    6 -2 1
    6 -2 1
    6 -2 1
    -7 2 -1
    -7 2 -1
    -7 2 -1
    -7 2 -1
    7 -2 1
    7 -2 1
    7 -2 1
    -8 2 -1
    -8 2 -1
    -8 2 -1
    -8 2 -1
    8 -2 1
    8 -2 1
    8 -2 1
    8 1 -1
    8 1 -1
    8 1 -1
    -8 -1 1
    -8 -1 1
    -8 -1 1
    7 1 -1
    7 1 -1
    7 1 -1
    -7 -1 1
    -7 -1 1
    -7 -1 1
    -7 -1 1
    6 1 -1
    6 1 -1
    6 1 -1
    6 1 -1
    6 1 -1
    -6 -1 1
    -6 -1 1
    -6 -1 1
    -6 -1 1
    -6 -1 1
    -6 -1 1
    5 1 -1
    5 1 -1
    5 1 -1
    5 1 -1
    5 1 -1
    5 1 -1
    -5 -1 1
    -5 -1 1
    -5 -1 1
    -5 -1 1
    -5 -1 1
    -5 -1 1
    -5 -1 1
    -5 -1 1
    4 1 -1
    4 1 -1
    4 1 -1
    4 1 -1
    4 1 -1
    4 1 -1
    -4 -1 1
    -4 -1 1
    -4 -1 1
    -4 -1 1
    -4 -1 1
    -4 -1 1
    -4 -1 1
    3 1 -1
    3 1 -1
    3 1 -1
    3 1 -1
    3 1 -1
    3 1 -1
    3 1 -1
    -3 -1 1
    -3 -1 1
    -3 -1 1
    -3 -1 1
    -3 -1 1
    -3 -1 1
    -3 -1 1
    2 1 -1
    2 1 -1
    2 1 -1
    2 1 -1
    2 1 -1
    2 1 -1
    2 1 -1
    -2 -1 1
    -2 -1 1
    -2 -1 1
    -2 -1 1
    -2 -1 1
    -2 -1 1
    -2 -1 1
    1 1 -1
    1 1 -1
    1 1 -1
    1 1 -1
    1 1 -1
    1 1 -1
    1 1 -1
    -1 -1 1
    -1 -1 1
    -1 -1 1
    -1 -1 1
    -1 -1 1
    -1 -1 1
    -1 -1 1
    0 1 -1
    0 1 -1
    0 1 -1
    0 1 -1
    0 -1 1
    0 -1 1
    0 -1 1
    0 -1 1
    0 -1 1
    0 -1 1
    0 -1 1
    -1 1 -1
    -1 1 -1
    -1 1 -1
    -1 1 -1
    -1 1 -1
    -1 1 -1
    -1 1 -1
    1 -1 1
    1 -1 1
    1 -1 1
    1 -1 1
    1 -1 1
    1 -1 1
    1 -1 1
    -2 1 -1
    -2 1 -1
    -2 1 -1
    -2 1 -1
    -2 1 -1
    2 -1 1
    2 -1 1
    2 -1 1
    2 -1 1
    2 -1 1
    2 -1 1
    -3 1 -1
    -3 1 -1
    -3 1 -1
    -3 1 -1
    -3 1 -1
    -3 1 -1
    3 -1 1
    3 -1 1
    3 -1 1
    3 -1 1
    -4 1 -1
    -4 1 -1
    -4 1 -1
    -4 1 -1
    -4 1 -1
    -4 1 -1
    -4 1 -1
    4 -1 1
    4 -1 1
    4 -1 1
    4 -1 1
    4 -1 1
    4 -1 1
    -5 1 -1
    -5 1 -1
    -5 1 -1
    -5 1 -1
    -5 1 -1
    -5 1 -1
    5 -1 1
    5 -1 1
    5 -1 1
    5 -1 1
    5 -1 1
    5 -1 1
    -6 1 -1
    -6 1 -1
    -6 1 -1
    -6 1 -1
    -6 1 -1
    6 -1 1
    6 -1 1
    6 -1 1
    6 -1 1
    -7 1 -1
    -7 1 -1
    -7 1 -1
    -7 1 -1
    7 -1 1
    7 -1 1
    7 -1 1
    7 -1 1
    -8 1 -1
    -8 1 -1
    -8 1 -1
    8 -1 1
    8 -1 1
    8 0 -1
    8 0 -1
    8 0 -1
    8 0 -1
    -8 0 1
    -8 0 1
    -8 0 1
    7 0 -1
    7 0 -1
    7 0 -1
    7 0 -1
    -7 0 1
    -7 0 1
    -7 0 1
    -7 0 1
    6 0 -1
    6 0 -1
    6 0 -1
    6 0 -1
    -6 0 1
    -6 0 1
    -6 0 1
    -6 0 1
    -6 0 1
    -6 0 1
    5 0 -1
    5 0 -1
    5 0 -1
    5 0 -1
    5 0 -1
    5 0 -1
    -5 0 1
    -5 0 1
    -5 0 1
    -5 0 1
    -5 0 1
    -5 0 1
    -5 0 1
    4 0 -1
    4 0 -1
    4 0 -1
    4 0 -1
    4 0 -1
    4 0 -1
    -4 0 1
    -4 0 1
    -4 0 1
    -4 0 1
    -4 0 1
    -4 0 1
    -4 0 1
    3 0 -1
    3 0 -1
    3 0 -1
    3 0 -1
    3 0 -1
    3 0 -1
    -3 0 1
    -3 0 1
    -3 0 1
    -3 0 1
    -3 0 1
    -3 0 1
    2 0 -1
    2 0 -1
    2 0 -1
    2 0 -1
    2 0 -1
    2 0 -1
    2 0 -1
    -2 0 1
    -2 0 1
    -2 0 1
    -2 0 1
    -2 0 1
    -2 0 1
    -2 0 1
    -2 0 1
    1 0 -1
    1 0 -1
    1 0 -1
    1 0 -1
    1 0 -1
    1 0 -1
    1 0 -1
    1 0 -1
    -1 0 1
    -1 0 1
    -1 0 1
    -1 0 1
    -1 0 1
    -1 0 1
    -1 0 -1
    -1 0 -1
    -1 0 -1
    -1 0 -1
    -1 0 -1
    -1 0 -1
    -1 0 -1
    1 0 1
    1 0 1
    1 0 1
    1 0 1
    1 0 1
    1 0 1
    -2 0 -1
    -2 0 -1
    -2 0 -1
    -2 0 -1
    -2 0 -1
    -2 0 -1
    -2 0 -1
    -2 0 -1
    2 0 1
    2 0 1
    2 0 1
    2 0 1
    2 0 1
    2 0 1
    -3 0 -1
    -3 0 -1
    -3 0 -1
    -3 0 -1
    -3 0 -1
    -3 0 -1
    -3 0 -1
    3 0 1
    3 0 1
    3 0 1
    3 0 1
    3 0 1
    3 0 1
    -4 0 -1
    -4 0 -1
    -4 0 -1
    -4 0 -1
    -4 0 -1
    -4 0 -1
    -4 0 -1
    -4 0 -1
    -4 0 -1
    4 0 1
    4 0 1
    4 0 1
    4 0 1
    4 0 1
    4 0 1
    -5 0 -1
    -5 0 -1
    -5 0 -1
    -5 0 -1
    -5 0 -1
    -5 0 -1
    -5 0 -1
    -5 0 -1
    5 0 1
    5 0 1
    5 0 1
    5 0 1
    5 0 1
    5 0 1
    -6 0 -1
    -6 0 -1
    -6 0 -1
    -6 0 -1
    -6 0 -1
    6 0 1
    6 0 1
    -7 0 -1
    -7 0 -1
    -7 0 -1
    -7 0 -1
    7 0 1
    7 0 1
    7 0 1
    -8 0 -1
    -8 0 -1
    -8 0 -1
    8 0 1
    8 0 1
    8 0 1
    8 -1 -1
    8 -1 -1
    8 -1 -1
    -8 1 1
    -8 1 1
    -8 1 1
    7 -1 -1
    7 -1 -1
    7 -1 -1
    7 -1 -1
    -7 1 1
    -7 1 1
    -7 1 1
    -7 1 1
    6 -1 -1
    6 -1 -1
    6 -1 -1
    6 -1 -1
    -6 1 1
    -6 1 1
    -6 1 1
    -6 1 1
    -6 1 1
    5 -1 -1
    5 -1 -1
    5 -1 -1
    5 -1 -1
    5 -1 -1
    5 -1 -1
    5 -1 -1
    -5 1 1
    -5 1 1
    -5 1 1
    -5 1 1
    -5 1 1
    -5 1 1
    -5 1 1
    -5 1 1
    4 -1 -1
    4 -1 -1
    4 -1 -1
    4 -1 -1
    4 -1 -1
    4 -1 -1
    4 -1 -1
    -4 1 1
    -4 1 1
    -4 1 1
    -4 1 1
    -4 1 1
    -4 1 1
    -4 1 1
    -4 1 1
    3 -1 -1
    3 -1 -1
    3 -1 -1
    3 -1 -1
    3 -1 -1
    3 -1 -1
    -3 1 1
    -3 1 1
    -3 1 1
    -3 1 1
    -3 1 1
    -3 1 1
    -3 1 1
    2 -1 -1
    2 -1 -1
    2 -1 -1
    2 -1 -1
    2 -1 -1
    2 -1 -1
    2 -1 -1
    2 -1 -1
    -2 1 1
    -2 1 1
    -2 1 1
    -2 1 1
    -2 1 1
    -2 1 1
    -2 1 1
    1 -1 -1
    1 -1 -1
    1 -1 -1
    1 -1 -1
    1 -1 -1
    1 -1 -1
    1 -1 -1
    1 -1 -1
    -1 1 1
    -1 1 1
    -1 1 1
    -1 1 1
    -1 1 1
    -1 1 1
    -1 1 1
    -1 1 1
    0 -1 -1
    0 -1 -1
    0 -1 -1
    0 -1 -1
    0 -1 -1
    0 -1 -1
    0 -1 -1
    0 1 1
    0 1 1
    0 1 1
    0 1 1
    0 1 1
    0 1 1
    0 1 1
    -1 -1 -1
    -1 -1 -1
    -1 -1 -1
    -1 -1 -1
    -1 -1 -1
    -1 -1 -1
    -1 -1 -1
    1 1 1
    1 1 1
    1 1 1
    1 1 1
    1 1 1
    1 1 1
    -2 -1 -1
    -2 -1 -1
    -2 -1 -1
    -2 -1 -1
    -2 -1 -1
    -2 -1 -1
    -2 -1 -1
    2 1 1
    2 1 1
    2 1 1
    2 1 1
    2 1 1
    2 1 1
    -3 -1 -1
    -3 -1 -1
    -3 -1 -1
    -3 -1 -1
    -3 -1 -1
    -3 -1 -1
    3 1 1
    3 1 1
    3 1 1
    3 1 1
    3 1 1
    3 1 1
    -4 -1 -1
    -4 -1 -1
    -4 -1 -1
    -4 -1 -1
    -4 -1 -1
    -4 -1 -1
    -4 -1 -1
    4 1 1
    4 1 1
    4 1 1
    4 1 1
    4 1 1
    4 1 1
    -5 -1 -1
    -5 -1 -1
    -5 -1 -1
    -5 -1 -1
    -5 -1 -1
    -5 -1 -1
    -5 -1 -1
    5 1 1
    5 1 1
    5 1 1
    5 1 1
    5 1 1
    5 1 1
    -6 -1 -1
    -6 -1 -1
    -6 -1 -1
    -6 -1 -1
    -6 -1 -1
    -6 -1 -1
    -6 -1 -1
    6 1 1
    6 1 1
    6 1 1
    -7 -1 -1
    -7 -1 -1
    -7 -1 -1
    7 1 1
    7 1 1
    7 1 1
    -8 -1 -1
    -8 -1 -1
    -8 -1 -1
    8 1 1
    8 1 1
    8 1 1
    8 -2 -1
    8 -2 -1
    8 -2 -1
    -8 2 1
    -8 2 1
    -8 2 1
    7 -2 -1
    7 -2 -1
    7 -2 -1
    7 -2 -1
    -7 2 1
    -7 2 1
    -7 2 1
    6 -2 -1
    6 -2 -1
    6 -2 -1
    6 -2 -1
    6 -2 -1
    -6 2 1
    -6 2 1
    -6 2 1
    -6 2 1
    -6 2 1
    5 -2 -1
    5 -2 -1
    5 -2 -1
    5 -2 -1
    5 -2 -1
    5 -2 -1
    5 -2 -1
    -5 2 1
    -5 2 1
    -5 2 1
    -5 2 1
    -5 2 1
    -5 2 1
    -5 2 1
    4 -2 -1
    4 -2 -1
    4 -2 -1
    4 -2 -1
    4 -2 -1
    4 -2 -1
    4 -2 -1
    4 -2 -1
    -4 2 1
    -4 2 1
    -4 2 1
    -4 2 1
    -4 2 1
    -4 2 1
    -4 2 1
    3 -2 -1
    3 -2 -1
    3 -2 -1
    3 -2 -1
    3 -2 -1
    3 -2 -1
    3 -2 -1
    3 -2 -1
    -3 2 1
    -3 2 1
    -3 2 1
    -3 2 1
    -3 2 1
    -3 2 1
    2 -2 -1
    2 -2 -1
    2 -2 -1
    2 -2 -1
    2 -2 -1
    2 -2 -1
    2 -2 -1
    2 -2 -1
    2 -2 -1
    -2 2 1
    -2 2 1
    -2 2 1
    -2 2 1
    -2 2 1
    -2 2 1
    -2 2 1
    -2 2 1
    1 -2 -1
    1 -2 -1
    1 -2 -1
    1 -2 -1
    1 -2 -1
    1 -2 -1
    1 -2 -1
    1 -2 -1
    1 -2 -1
    1 -2 -1
    -1 2 1
    -1 2 1
    -1 2 1
    -1 2 1
    -1 2 1
    -1 2 1
    -1 2 1
    -1 2 1
    -1 2 1
    0 -2 -1
    0 -2 -1
    0 -2 -1
    0 -2 -1
    0 -2 -1
    0 -2 -1
    0 -2 -1
    0 -2 -1
    0 -2 -1
    0 -2 -1
    0 -2 -1
    0 2 1
    0 2 1
    0 2 1
    0 2 1
    0 2 1
    -1 -2 -1
    -1 -2 -1
    -1 -2 -1
    -1 -2 -1
    -1 -2 -1
    -1 -2 -1
    -1 -2 -1
    -1 -2 -1
    -1 -2 -1
    1 2 1
    1 2 1
    1 2 1
    1 2 1
    1 2 1
    1 2 1
    1 2 1
    -2 -2 -1
    -2 -2 -1
    -2 -2 -1
    -2 -2 -1
    -2 -2 -1
    -2 -2 -1
    -2 -2 -1
    2 2 1
    2 2 1
    2 2 1
    2 2 1
    2 2 1
    2 2 1
    2 2 1
    -3 -2 -1
    -3 -2 -1
    -3 -2 -1
    -3 -2 -1
    -3 -2 -1
    -3 -2 -1
    -3 -2 -1
    3 2 1
    3 2 1
    3 2 1
    3 2 1
    3 2 1
    3 2 1
    -4 -2 -1
    -4 -2 -1
    -4 -2 -1
    -4 -2 -1
    -4 -2 -1
    -4 -2 -1
    -4 -2 -1
    4 2 1
    4 2 1
    4 2 1
    4 2 1
    4 2 1
    4 2 1
    -5 -2 -1
    -5 -2 -1
    -5 -2 -1
    -5 -2 -1
    -5 -2 -1
    -5 -2 -1
    5 2 1
    5 2 1
    5 2 1
    5 2 1
    5 2 1
    5 2 1
    -6 -2 -1
    -6 -2 -1
    -6 -2 -1
    -6 -2 -1
    -6 -2 -1
    -6 -2 -1
    6 2 1
    6 2 1
    6 2 1
    6 2 1
    -7 -2 -1
    -7 -2 -1
    -7 -2 -1
    -7 -2 -1
    7 2 1
    7 2 1
    7 2 1
    -8 -2 -1
    -8 -2 -1
    8 2 1
    8 2 1
    8 2 1
    8 -3 -1
    8 -3 -1
    8 -3 -1
    -8 3 1
    -8 3 1
    -8 3 1
    7 -3 -1
    7 -3 -1
    7 -3 -1
    7 -3 -1
    -7 3 1
    -7 3 1
    -7 3 1
    -7 3 1
    6 -3 -1
    6 -3 -1
    6 -3 -1
    6 -3 -1
    6 -3 -1
    -6 3 1
    -6 3 1
    -6 3 1
    -6 3 1
    -6 3 1
    5 -3 -1
    5 -3 -1
    5 -3 -1
    5 -3 -1
    5 -3 -1
    5 -3 -1
    5 -3 -1
    -5 3 1
    -5 3 1
    -5 3 1
    -5 3 1
    -5 3 1
    -5 3 1
    4 -3 -1
    4 -3 -1
    4 -3 -1
    4 -3 -1
    4 -3 -1
    4 -3 -1
    4 -3 -1
    4 -3 -1
    -4 3 1
    -4 3 1
    -4 3 1
    -4 3 1
    -4 3 1
    -4 3 1
    3 -3 -1
    3 -3 -1
    3 -3 -1
    3 -3 -1
    3 -3 -1
    3 -3 -1
    3 -3 -1
    3 -3 -1
    -3 3 1
    -3 3 1
    -3 3 1
    -3 3 1
    -3 3 1
    -3 3 1
    -3 3 1
    2 -3 -1
    2 -3 -1
    2 -3 -1
    2 -3 -1
    2 -3 -1
    2 -3 -1
    2 -3 -1
    2 -3 -1
    -2 3 1
    -2 3 1
    -2 3 1
    -2 3 1
    -2 3 1
    -2 3 1
    -2 3 1
    -2 3 1
    -2 3 1
    1 -3 -1
    1 -3 -1
    1 -3 -1
    1 -3 -1
    1 -3 -1
    1 -3 -1
    1 -3 -1
    1 -3 -1
    1 -3 -1
    1 -3 -1
    1 -3 -1
    -1 3 1
    -1 3 1
    -1 3 1
    -1 3 1
    -1 3 1
    -1 3 1
    0 -3 -1
    0 -3 -1
    0 -3 -1
    0 -3 -1
    0 -3 -1
    0 -3 -1
    0 -3 -1
    0 -3 -1
    0 -3 -1
    0 -3 -1
    0 -3 -1
    0 3 1
    0 3 1
    0 3 1
    0 3 1
    0 3 1
    0 3 1
    -1 -3 -1
    -1 -3 -1
    -1 -3 -1
    -1 -3 -1
    -1 -3 -1
    -1 -3 -1
    -1 -3 -1
    -1 -3 -1
    -1 -3 -1
    1 3 1
    1 3 1
    1 3 1
    1 3 1
    -2 -3 -1
    -2 -3 -1
    -2 -3 -1
    -2 -3 -1
    -2 -3 -1
    -2 -3 -1
    -2 -3 -1
    -2 -3 -1
    2 3 1
    2 3 1
    2 3 1
    2 3 1
    2 3 1
    2 3 1
    2 3 1
    -3 -3 -1
    -3 -3 -1
    -3 -3 -1
    -3 -3 -1
    -3 -3 -1
    -3 -3 -1
    -3 -3 -1
    3 3 1
    3 3 1
    3 3 1
    3 3 1
    3 3 1
    3 3 1
    -4 -3 -1
    -4 -3 -1
    -4 -3 -1
    -4 -3 -1
    -4 -3 -1
    -4 -3 -1
    -4 -3 -1
    4 3 1
    4 3 1
    4 3 1
    4 3 1
    4 3 1
    4 3 1
    4 3 1
    -5 -3 -1
    -5 -3 -1
    -5 -3 -1
    -5 -3 -1
    -5 -3 -1
    -5 -3 -1
    -5 -3 -1
    5 3 1
    5 3 1
    5 3 1
    5 3 1
    5 3 1
    5 3 1
    -6 -3 -1
    -6 -3 -1
    -6 -3 -1
    -6 -3 -1
    -6 -3 -1
    -6 -3 -1
    6 3 1
    6 3 1
    6 3 1
    6 3 1
    -7 -3 -1
    -7 -3 -1
    -7 -3 -1
    -7 -3 -1
    -7 -3 -1
    7 3 1
    7 3 1
    7 3 1
    -8 -3 -1
    -8 -3 -1
    -8 -3 -1
    8 3 1
    8 3 1
    8 3 1
    8 -4 -1
    8 -4 -1
    -8 4 1
    -8 4 1
    -8 4 1
    7 -4 -1
    7 -4 -1
    7 -4 -1
    7 -4 -1
    -7 4 1
    -7 4 1
    -7 4 1
    -7 4 1
    6 -4 -1
    6 -4 -1
    6 -4 -1
    6 -4 -1
    -6 4 1
    -6 4 1
    -6 4 1
    -6 4 1
    -6 4 1
    5 -4 -1
    5 -4 -1
    5 -4 -1
    5 -4 -1
    5 -4 -1
    5 -4 -1
    5 -4 -1
    5 -4 -1
    -5 4 1
    -5 4 1
    -5 4 1
    -5 4 1
    -5 4 1
    -5 4 1
    4 -4 -1
    4 -4 -1
    4 -4 -1
    4 -4 -1
    4 -4 -1
    4 -4 -1
    4 -4 -1
    4 -4 -1
    4 -4 -1
    -4 4 1
    -4 4 1
    -4 4 1
    -4 4 1
    -4 4 1
    -4 4 1
    -4 4 1
    -4 4 1
    3 -4 -1
    3 -4 -1
    3 -4 -1
    3 -4 -1
    3 -4 -1
    3 -4 -1
    3 -4 -1
    3 -4 -1
    -3 4 1
    -3 4 1
    -3 4 1
    -3 4 1
    -3 4 1
    -3 4 1
    -3 4 1
    -3 4 1
    2 -4 -1
    2 -4 -1
    2 -4 -1
    2 -4 -1
    2 -4 -1
    2 -4 -1
    2 -4 -1
    2 -4 -1
    2 -4 -1
    -2 4 1
    -2 4 1
    -2 4 1
    -2 4 1
    -2 4 1
    -2 4 1
    -2 4 1
    1 -4 -1
    1 -4 -1
    1 -4 -1
    1 -4 -1
    1 -4 -1
    1 -4 -1
    1 -4 -1
    1 -4 -1
    1 -4 -1
    1 -4 -1
    1 -4 -1
    -1 4 1
    -1 4 1
    -1 4 1
    -1 4 1
    -1 4 1
    -1 4 1
    0 -4 -1
    0 -4 -1
    0 -4 -1
    0 -4 -1
    0 -4 -1
    0 -4 -1
    0 -4 -1
    0 -4 -1
    0 -4 -1
    0 -4 -1
    0 -4 -1
    0 4 1
    0 4 1
    0 4 1
    0 4 1
    0 4 1
    0 4 1
    -1 -4 -1
    -1 -4 -1
    -1 -4 -1
    -1 -4 -1
    -1 -4 -1
    -1 -4 -1
    -1 -4 -1
    -1 -4 -1
    -1 -4 -1
    -1 -4 -1
    1 4 1
    1 4 1
    1 4 1
    1 4 1
    1 4 1
    -2 -4 -1
    -2 -4 -1
    -2 -4 -1
    -2 -4 -1
    -2 -4 -1
    -2 -4 -1
    -2 -4 -1
    -2 -4 -1
    -2 -4 -1
    2 4 1
    2 4 1
    2 4 1
    2 4 1
    2 4 1
    2 4 1
    2 4 1
    -3 -4 -1
    -3 -4 -1
    -3 -4 -1
    -3 -4 -1
    -3 -4 -1
    -3 -4 -1
    -3 -4 -1
    -3 -4 -1
    -3 -4 -1
    3 4 1
    3 4 1
    3 4 1
    3 4 1
    3 4 1
    3 4 1
    3 4 1
    -4 -4 -1
    -4 -4 -1
    -4 -4 -1
    -4 -4 -1
    -4 -4 -1
    -4 -4 -1
    -4 -4 -1
    -4 -4 -1
    4 4 1
    4 4 1
    4 4 1
    4 4 1
    4 4 1
    4 4 1
    -5 -4 -1
    -5 -4 -1
    -5 -4 -1
    -5 -4 -1
    -5 -4 -1
    -5 -4 -1
    -5 -4 -1
    5 4 1
    5 4 1
    5 4 1
    5 4 1
    5 4 1
    -6 -4 -1
    -6 -4 -1
    -6 -4 -1
    -6 -4 -1
    -6 -4 -1
    -6 -4 -1
    -6 -4 -1
    6 4 1
    6 4 1
    6 4 1
    6 4 1
    6 4 1
    -7 -4 -1
    -7 -4 -1
    -7 -4 -1
    7 4 1
    7 4 1
    7 4 1
    -8 -4 -1
    -8 -4 -1
    8 4 1
    8 4 1
    8 4 1
    7 -5 -1
    7 -5 -1
    7 -5 -1
    7 -5 -1
    -7 5 1
    -7 5 1
    -7 5 1
    -7 5 1
    -7 5 1
    6 -5 -1
    6 -5 -1
    6 -5 -1
    6 -5 -1
    -6 5 1
    -6 5 1
    -6 5 1
    -6 5 1
    -6 5 1
    -6 5 1
    5 -5 -1
    5 -5 -1
    5 -5 -1
    5 -5 -1
    5 -5 -1
    5 -5 -1
    -5 5 1
    -5 5 1
    -5 5 1
    -5 5 1
    -5 5 1
    -5 5 1
    4 -5 -1
    4 -5 -1
    4 -5 -1
    4 -5 -1
    4 -5 -1
    4 -5 -1
    4 -5 -1
    4 -5 -1
    4 -5 -1
    -4 5 1
    -4 5 1
    -4 5 1
    -4 5 1
    -4 5 1
    -4 5 1
    3 -5 -1
    3 -5 -1
    3 -5 -1
    3 -5 -1
    3 -5 -1
    3 -5 -1
    3 -5 -1
    3 -5 -1
    -3 5 1
    -3 5 1
    -3 5 1
    -3 5 1
    -3 5 1
    -3 5 1
    -3 5 1
    2 -5 -1
    2 -5 -1
    2 -5 -1
    2 -5 -1
    2 -5 -1
    2 -5 -1
    2 -5 -1
    2 -5 -1
    2 -5 -1
    -2 5 1
    -2 5 1
    -2 5 1
    -2 5 1
    -2 5 1
    1 -5 -1
    1 -5 -1
    1 -5 -1
    1 -5 -1
    1 -5 -1
    1 -5 -1
    1 -5 -1
    1 -5 -1
    1 -5 -1
    1 -5 -1
    -1 5 1
    -1 5 1
    -1 5 1
    -1 5 1
    -1 5 1
    -1 5 1
    0 -5 -1
    0 -5 -1
    0 -5 -1
    0 -5 -1
    0 -5 -1
    0 -5 -1
    0 -5 -1
    0 -5 -1
    0 -5 -1
    0 -5 -1
    0 -5 -1
    0 -5 -1
    0 5 1
    0 5 1
    0 5 1
    0 5 1
    0 5 1
    -1 -5 -1
    -1 -5 -1
    -1 -5 -1
    -1 -5 -1
    -1 -5 -1
    -1 -5 -1
    -1 -5 -1
    -1 -5 -1
    -1 -5 -1
    1 5 1
    1 5 1
    1 5 1
    1 5 1
    -2 -5 -1
    -2 -5 -1
    -2 -5 -1
    -2 -5 -1
    -2 -5 -1
    -2 -5 -1
    -2 -5 -1
    -2 -5 -1
    -2 -5 -1
    -2 -5 -1
    -2 -5 -1
    2 5 1
    2 5 1
    2 5 1
    2 5 1
    2 5 1
    -3 -5 -1
    -3 -5 -1
    -3 -5 -1
    -3 -5 -1
    -3 -5 -1
    -3 -5 -1
    -3 -5 -1
    -3 -5 -1
    -3 -5 -1
    3 5 1
    3 5 1
    3 5 1
    3 5 1
    3 5 1
    3 5 1
    -4 -5 -1
    -4 -5 -1
    -4 -5 -1
    -4 -5 -1
    -4 -5 -1
    -4 -5 -1
    -4 -5 -1
    -4 -5 -1
    -4 -5 -1
    4 5 1
    4 5 1
    4 5 1
    4 5 1
    4 5 1
    4 5 1
    4 5 1
    -5 -5 -1
    -5 -5 -1
    -5 -5 -1
    -5 -5 -1
    -5 -5 -1
    5 5 1
    5 5 1
    5 5 1
    5 5 1
    5 5 1
    5 5 1
    -6 -5 -1
    -6 -5 -1
    -6 -5 -1
    -6 -5 -1
    -6 -5 -1
    6 5 1
    6 5 1
    6 5 1
    6 5 1
    6 5 1
    -7 -5 -1
    -7 -5 -1
    -7 -5 -1
    7 5 1
    7 5 1
    7 5 1
    7 5 1
    7 -6 -1
    7 -6 -1
    7 -6 -1
    -7 6 1
    -7 6 1
    -7 6 1
    6 -6 -1
    6 -6 -1
    6 -6 -1
    6 -6 -1
    6 -6 -1
    -6 6 1
    -6 6 1
    -6 6 1
    -6 6 1
    5 -6 -1
    5 -6 -1
    5 -6 -1
    5 -6 -1
    5 -6 -1
    5 -6 -1
    5 -6 -1
    -5 6 1
    -5 6 1
    -5 6 1
    -5 6 1
    4 -6 -1
    4 -6 -1
    4 -6 -1
    4 -6 -1
    4 -6 -1
    4 -6 -1
    4 -6 -1
    -4 6 1
    -4 6 1
    -4 6 1
    -4 6 1
    -4 6 1
    3 -6 -1
    3 -6 -1
    3 -6 -1
    3 -6 -1
    3 -6 -1
    3 -6 -1
    3 -6 -1
    -3 6 1
    -3 6 1
    -3 6 1
    -3 6 1
    -3 6 1
    -3 6 1
    -3 6 1
    2 -6 -1
    2 -6 -1
    2 -6 -1
    2 -6 -1
    2 -6 -1
    2 -6 -1
    2 -6 -1
    2 -6 -1
    2 -6 -1
    -2 6 1
    -2 6 1
    -2 6 1
    -2 6 1
    -2 6 1
    -2 6 1
    1 -6 -1
    1 -6 -1
    1 -6 -1
    1 -6 -1
    1 -6 -1
    1 -6 -1
    1 -6 -1
    1 -6 -1
    1 -6 -1
    1 -6 -1
    -1 6 1
    -1 6 1
    -1 6 1
    -1 6 1
    -1 6 1
    0 -6 -1
    0 -6 -1
    0 -6 -1
    0 -6 -1
    0 -6 -1
    0 -6 -1
    0 -6 -1
    0 -6 -1
    0 -6 -1
    0 -6 -1
    0 6 1
    0 6 1
    0 6 1
    -1 -6 -1
    -1 -6 -1
    -1 -6 -1
    -1 -6 -1
    -1 -6 -1
    -1 -6 -1
    -1 -6 -1
    -1 -6 -1
    -1 -6 -1
    -1 -6 -1
    1 6 1
    1 6 1
    1 6 1
    1 6 1
    1 6 1
    -2 -6 -1
    -2 -6 -1
    -2 -6 -1
    -2 -6 -1
    -2 -6 -1
    -2 -6 -1
    -2 -6 -1
    -2 -6 -1
    -2 -6 -1
    -2 -6 -1
    2 6 1
    2 6 1
    2 6 1
    -3 -6 -1
    -3 -6 -1
    -3 -6 -1
    -3 -6 -1
    -3 -6 -1
    -3 -6 -1
    -3 -6 -1
    -3 -6 -1
    3 6 1
    3 6 1
    3 6 1
    3 6 1
    3 6 1
    -4 -6 -1
    -4 -6 -1
    -4 -6 -1
    -4 -6 -1
    -4 -6 -1
    -4 -6 -1
    -4 -6 -1
    4 6 1
    4 6 1
    4 6 1
    4 6 1
    -5 -6 -1
    -5 -6 -1
    -5 -6 -1
    -5 -6 -1
    -5 -6 -1
    5 6 1
    5 6 1
    5 6 1
    5 6 1
    5 6 1
    5 6 1
    -6 -6 -1
    -6 -6 -1
    -6 -6 -1
    -6 -6 -1
    -6 -6 -1
    6 6 1
    6 6 1
    6 6 1
    6 6 1
    6 6 1
    -7 -6 -1
    -7 -6 -1
    -7 -6 -1
    -7 -6 -1
    7 6 1
    7 6 1
    6 -7 -1
    6 -7 -1
    6 -7 -1
    6 -7 -1
    -6 7 1
    -6 7 1
    -6 7 1
    5 -7 -1
    5 -7 -1
    5 -7 -1
    5 -7 -1
    5 -7 -1
    5 -7 -1
    -5 7 1
    -5 7 1
    -5 7 1
    -5 7 1
    4 -7 -1
    4 -7 -1
    4 -7 -1
    4 -7 -1
    4 -7 -1
    4 -7 -1
    -4 7 1
    -4 7 1
    -4 7 1
    -4 7 1
    3 -7 -1
    3 -7 -1
    3 -7 -1
    3 -7 -1
    3 -7 -1
    3 -7 -1
    3 -7 -1
    -3 7 1
    -3 7 1
    -3 7 1
    -3 7 1
    -3 7 1
    -3 7 1
    2 -7 -1
    2 -7 -1
    2 -7 -1
    2 -7 -1
    2 -7 -1
    2 -7 -1
    2 -7 -1
    -2 7 1
    -2 7 1
    -2 7 1
    -2 7 1
    -2 7 1
    1 -7 -1
    1 -7 -1
    1 -7 -1
    1 -7 -1
    1 -7 -1
    1 -7 -1
    1 -7 -1
    -1 7 1
    -1 7 1
    0 -7 -1
    0 -7 -1
    0 -7 -1
    0 -7 -1
    0 -7 -1
    0 -7 -1
    0 -7 -1
    0 7 1
    0 7 1
    0 7 1
    -1 -7 -1
    -1 -7 -1
    -1 -7 -1
    -1 -7 -1
    -1 -7 -1
    -1 -7 -1
    -1 -7 -1
    1 7 1
    1 7 1
    1 7 1
    1 7 1
    -2 -7 -1
    -2 -7 -1
    -2 -7 -1
    -2 -7 -1
    -2 -7 -1
    -2 -7 -1
    -2 -7 -1
    -2 -7 -1
    2 7 1
    2 7 1
    2 7 1
    2 7 1
    -3 -7 -1
    -3 -7 -1
    -3 -7 -1
    -3 -7 -1
    -3 -7 -1
    -3 -7 -1
    3 7 1
    3 7 1
    3 7 1
    3 7 1
    3 7 1
    -4 -7 -1
    -4 -7 -1
    -4 -7 -1
    -4 -7 -1
    -4 -7 -1
    -4 -7 -1
    -4 -7 -1
    4 7 1
    4 7 1
    4 7 1
    4 7 1
    -5 -7 -1
    -5 -7 -1
    -5 -7 -1
    -5 -7 -1
    -5 -7 -1
    5 7 1
    5 7 1
    5 7 1
    -6 -7 -1
    -6 -7 -1
    -6 -7 -1
    6 7 1
    6 7 1
    6 7 1
    5 -8 -1
    5 -8 -1
    5 -8 -1
    5 -8 -1
    -5 8 1
    -5 8 1
    4 -8 -1
    4 -8 -1
    4 -8 -1
    4 -8 -1
    4 -8 -1
    4 -8 -1
    4 -8 -1
    -4 8 1
    -4 8 1
    -4 8 1
    -4 8 1
    3 -8 -1
    3 -8 -1
    3 -8 -1
    3 -8 -1
    3 -8 -1
    -3 8 1
    -3 8 1
    -3 8 1
    2 -8 -1
    2 -8 -1
    2 -8 -1
    2 -8 -1
    2 -8 -1
    2 -8 -1
    -2 8 1
    -2 8 1
    -2 8 1
    1 -8 -1
    1 -8 -1
    1 -8 -1
    1 -8 -1
    1 -8 -1
    1 -8 -1
    1 -8 -1
    -1 8 1
    -1 8 1
    0 -8 -1
    0 -8 -1
    0 -8 -1
    0 -8 -1
    0 -8 -1
    0 -8 -1
    0 8 1
    0 8 1
    -1 -8 -1
    -1 -8 -1
    -1 -8 -1
    -1 -8 -1
    -1 -8 -1
    1 8 1
    1 8 1
    -2 -8 -1
    -2 -8 -1
    -2 -8 -1
    -2 -8 -1
    -2 -8 -1
    2 8 1
    2 8 1
    2 8 1
    2 8 1
    -3 -8 -1
    -3 -8 -1
    -3 -8 -1
    -3 -8 -1
    -3 -8 -1
    3 8 1
    3 8 1
    3 8 1
    -4 -8 -1
    -4 -8 -1
    -4 -8 -1
    -4 -8 -1
    -4 -8 -1
    4 8 1
    4 8 1
    4 8 1
    -5 -8 -1
    -5 -8 -1
    -5 -8 -1
    -5 -8 -1
    5 8 1
    5 8 1
    5 8 1
    3 -9 -1
    3 -9 -1
    3 -9 -1
    3 -9 -1
    3 -9 -1
    -3 9 1
    -3 9 1
    2 -9 -1
    2 -9 -1
    2 -9 -1
    2 -9 -1
    2 -9 -1
    2 -9 -1
    -2 9 1
    1 -9 -1
    1 -9 -1
    1 -9 -1
    1 -9 -1
    1 -9 -1
    -1 9 1
    -1 9 1
    0 -9 -1
    0 -9 -1
    0 -9 -1
    0 9 1
    0 9 1
    -1 -9 -1
    -1 -9 -1
    -1 -9 -1
    -1 -9 -1
    -1 -9 -1
    1 9 1
    1 9 1
    -2 -9 -1
    -2 -9 -1
    -2 -9 -1
    -2 -9 -1
    -2 -9 -1
    2 9 1
    2 9 1
    -3 -9 -1
    -3 -9 -1
    -3 -9 -1
    -3 -9 -1
    3 9 1
    3 9 1
    0 -10 -1
    0 -10 -1
    0 -10 -1
    0 10 1
    0 10 -2
    0 -10 2
    0 -10 2
    0 -10 2
    3 9 -2
    3 9 -2
    -3 -9 2
    -3 -9 2
    -3 -9 2
    2 9 -2
    2 9 -2
    -2 -9 2
    -2 -9 2
    -2 -9 2
    -2 -9 2
    -2 -9 2
    1 9 -2
    1 9 -2
    -1 -9 2
    -1 -9 2
    -1 -9 2
    -1 -9 2
    -1 -9 2
    0 9 -2
    0 -9 2
    0 -9 2
    0 -9 2
    0 -9 2
    0 -9 2
    -1 9 -2
    -1 9 -2
    1 -9 2
    1 -9 2
    1 -9 2
    1 -9 2
    1 -9 2
    -2 9 -2
    -2 9 -2
    2 -9 2
    2 -9 2
    2 -9 2
    2 -9 2
    2 -9 2
    -3 9 -2
    -3 9 -2
    3 -9 2
    3 -9 2
    3 -9 2
    3 -9 2
    5 8 -2
    5 8 -2
    5 8 -2
    5 8 -2
    -5 -8 2
    -5 -8 2
    -5 -8 2
    -5 -8 2
    4 8 -2
    4 8 -2
    4 8 -2
    4 8 -2
    -4 -8 2
    -4 -8 2
    -4 -8 2
    -4 -8 2
    -4 -8 2
    -4 -8 2
    -4 -8 2
    3 8 -2
    3 8 -2
    3 8 -2
    3 8 -2
    -3 -8 2
    -3 -8 2
    -3 -8 2
    -3 -8 2
    -3 -8 2
    -3 -8 2
    -3 -8 2
    2 8 -2
    2 8 -2
    -2 -8 2
    -2 -8 2
    -2 -8 2
    -2 -8 2
    -2 -8 2
    -2 -8 2
    1 8 -2
    1 8 -2
    -1 -8 2
    -1 -8 2
    -1 -8 2
    -1 -8 2
    -1 -8 2
    -1 -8 2
    0 8 -2
    0 8 -2
    0 8 -2
    0 -8 2
    0 -8 2
    0 -8 2
    0 -8 2
    0 -8 2
    -1 8 -2
    -1 8 -2
    1 -8 2
    1 -8 2
    1 -8 2
    1 -8 2
    1 -8 2
    -2 8 -2
    -2 8 -2
    2 -8 2
    2 -8 2
    2 -8 2
    2 -8 2
    2 -8 2
    -3 8 -2
    -3 8 -2
    3 -8 2
    3 -8 2
    3 -8 2
    3 -8 2
    3 -8 2
    3 -8 2
    -4 8 -2
    -4 8 -2
    4 -8 2
    4 -8 2
    4 -8 2
    4 -8 2
    4 -8 2
    -5 8 -2
    -5 8 -2
    5 -8 2
    5 -8 2
    5 -8 2
    5 -8 2
    6 7 -2
    6 7 -2
    6 7 -2
    -6 -7 2
    -6 -7 2
    -6 -7 2
    5 7 -2
    5 7 -2
    5 7 -2
    5 7 -2
    -5 -7 2
    -5 -7 2
    -5 -7 2
    -5 -7 2
    -5 -7 2
    -5 -7 2
    4 7 -2
    4 7 -2
    4 7 -2
    4 7 -2
    -4 -7 2
    -4 -7 2
    -4 -7 2
    -4 -7 2
    -4 -7 2
    -4 -7 2
    -4 -7 2
    3 7 -2
    3 7 -2
    3 7 -2
    3 7 -2
    -3 -7 2
    -3 -7 2
    -3 -7 2
    -3 -7 2
    -3 -7 2
    -3 -7 2
    -3 -7 2
    -3 -7 2
    2 7 -2
    2 7 -2
    2 7 -2
    2 7 -2
    -2 -7 2
    -2 -7 2
    -2 -7 2
    -2 -7 2
    1 7 -2
    1 7 -2
    -1 -7 2
    -1 -7 2
    -1 -7 2
    -1 -7 2
    -1 -7 2
    -1 -7 2
    -1 -7 2
    -1 -7 2
    0 7 -2
    0 7 -2
    0 7 -2
    0 -7 2
    0 -7 2
    0 -7 2
    0 -7 2
    0 -7 2
    0 -7 2
    0 -7 2
    -1 7 -2
    -1 7 -2
    -1 7 -2
    1 -7 2
    1 -7 2
    1 -7 2
    1 -7 2
    1 -7 2
    1 -7 2
    1 -7 2
    1 -7 2
    -2 7 -2
    -2 7 -2
    2 -7 2
    2 -7 2
    2 -7 2
    2 -7 2
    2 -7 2
    2 -7 2
    -3 7 -2
    -3 7 -2
    -3 7 -2
    -3 7 -2
    3 -7 2
    3 -7 2
    3 -7 2
    3 -7 2
    3 -7 2
    3 -7 2
    -4 7 -2
    -4 7 -2
    4 -7 2
    4 -7 2
    4 -7 2
    4 -7 2
    4 -7 2
    4 -7 2
    4 -7 2
    -5 7 -2
    -5 7 -2
    -5 7 -2
    5 -7 2
    5 -7 2
    5 -7 2
    5 -7 2
    5 -7 2
    -6 7 -2
    -6 7 -2
    -6 7 -2
    6 -7 2
    6 -7 2
    6 -7 2
    7 6 -2
    7 6 -2
    7 6 -2
    7 6 -2
    -7 -6 2
    -7 -6 2
    -7 -6 2
    -7 -6 2
    6 6 -2
    6 6 -2
    6 6 -2
    6 6 -2
    6 6 -2
    -6 -6 2
    -6 -6 2
    -6 -6 2
    -6 -6 2
    -6 -6 2
    -6 -6 2
    5 6 -2
    5 6 -2
    5 6 -2
    5 6 -2
    5 6 -2
    -5 -6 2
    -5 -6 2
    -5 -6 2
    -5 -6 2
    -5 -6 2
    -5 -6 2
    4 6 -2
    4 6 -2
    4 6 -2
    4 6 -2
    -4 -6 2
    -4 -6 2
    -4 -6 2
    -4 -6 2
    -4 -6 2
    -4 -6 2
    -4 -6 2
    -4 -6 2
    3 6 -2
    3 6 -2
    3 6 -2
    3 6 -2
    3 6 -2
    -3 -6 2
    -3 -6 2
    -3 -6 2
    -3 -6 2
    -3 -6 2
    -3 -6 2
    -3 -6 2
    -3 -6 2
    -3 -6 2
    2 6 -2
    2 6 -2
    2 6 -2
    2 6 -2
    2 6 -2
    -2 -6 2
    -2 -6 2
    -2 -6 2
    -2 -6 2
    -2 -6 2
    -2 -6 2
    -2 -6 2
    -2 -6 2
    -2 -6 2
    -2 -6 2
    -2 -6 2
    1 6 -2
    1 6 -2
    -1 -6 2
    -1 -6 2
    -1 -6 2
    -1 -6 2
    -1 -6 2
    -1 -6 2
    -1 -6 2
    -1 -6 2
    0 6 -2
    0 6 -2
    0 6 -2
    0 -6 2
    0 -6 2
    0 -6 2
    0 -6 2
    0 -6 2
    0 -6 2
    0 -6 2
    0 -6 2
    -1 6 -2
    -1 6 -2
    -1 6 -2
    1 -6 2
    1 -6 2
    1 -6 2
    1 -6 2
    1 -6 2
    1 -6 2
    1 -6 2
    1 -6 2
    -2 6 -2
    -2 6 -2
    -2 6 -2
    -2 6 -2
    -2 6 -2
    2 -6 2
    2 -6 2
    2 -6 2
    2 -6 2
    2 -6 2
    2 -6 2
    2 -6 2
    2 -6 2
    -3 6 -2
    -3 6 -2
    -3 6 -2
    -3 6 -2
    -3 6 -2
    -3 6 -2
    3 -6 2
    3 -6 2
    3 -6 2
    3 -6 2
    3 -6 2
    3 -6 2
    3 -6 2
    3 -6 2
    3 -6 2
    -4 6 -2
    -4 6 -2
    -4 6 -2
    -4 6 -2
    -4 6 -2
    4 -6 2
    4 -6 2
    4 -6 2
    4 -6 2
    4 -6 2
    4 -6 2
    4 -6 2
    -5 6 -2
    -5 6 -2
    -5 6 -2
    -5 6 -2
    5 -6 2
    5 -6 2
    5 -6 2
    5 -6 2
    5 -6 2
    -6 6 -2
    -6 6 -2
    -6 6 -2
    -6 6 -2
    6 -6 2
    6 -6 2
    6 -6 2
    6 -6 2
    7 -6 2
    7 5 -2
    7 5 -2
    7 5 -2
    7 5 -2
    -7 -5 2
    -7 -5 2
    -7 -5 2
    -7 -5 2
    -7 -5 2
    6 5 -2
    6 5 -2
    6 5 -2
    6 5 -2
    6 5 -2
    -6 -5 2
    -6 -5 2
    -6 -5 2
    -6 -5 2
    5 5 -2
    5 5 -2
    5 5 -2
    5 5 -2
    5 5 -2
    5 5 -2
    -5 -5 2
    -5 -5 2
    -5 -5 2
    -5 -5 2
    -5 -5 2
    -5 -5 2
    4 5 -2
    4 5 -2
    4 5 -2
    4 5 -2
    4 5 -2
    4 5 -2
    4 5 -2
    -4 -5 2
    -4 -5 2
    -4 -5 2
    -4 -5 2
    -4 -5 2
    -4 -5 2
    -4 -5 2
    -4 -5 2
    3 5 -2
    3 5 -2
    3 5 -2
    3 5 -2
    3 5 -2
    3 5 -2
    -3 -5 2
    -3 -5 2
    -3 -5 2
    -3 -5 2
    -3 -5 2
    -3 -5 2
    -3 -5 2
    -3 -5 2
    -3 -5 2
    2 5 -2
    2 5 -2
    2 5 -2
    2 5 -2
    -2 -5 2
    -2 -5 2
    -2 -5 2
    -2 -5 2
    -2 -5 2
    -2 -5 2
    -2 -5 2
    -2 -5 2
    -2 -5 2
    -2 -5 2
    1 5 -2
    1 5 -2
    1 5 -2
    1 5 -2
    -1 -5 2
    -1 -5 2
    -1 -5 2
    -1 -5 2
    -1 -5 2
    -1 -5 2
    -1 -5 2
    -1 -5 2
    -1 -5 2
    0 5 -2
    0 5 -2
    0 5 -2
    0 5 -2
    0 5 -2
    0 -5 2
    0 -5 2
    0 -5 2
    0 -5 2
    0 -5 2
    0 -5 2
    0 -5 2
    0 -5 2
    -1 5 -2
    -1 5 -2
    -1 5 -2
    1 -5 2
    1 -5 2
    1 -5 2
    1 -5 2
    1 -5 2
    1 -5 2
    1 -5 2
    1 -5 2
    -2 5 -2
    -2 5 -2
    -2 5 -2
    -2 5 -2
    -2 5 -2
    -2 5 -2
    2 -5 2
    2 -5 2
    2 -5 2
    2 -5 2
    2 -5 2
    2 -5 2
    2 -5 2
    2 -5 2
    2 -5 2
    2 -5 2
    -3 5 -2
    -3 5 -2
    -3 5 -2
    -3 5 -2
    -3 5 -2
    -3 5 -2
    3 -5 2
    3 -5 2
    3 -5 2
    3 -5 2
    3 -5 2
    3 -5 2
    3 -5 2
    3 -5 2
    3 -5 2
    3 -5 2
    3 -5 2
    -4 5 -2
    -4 5 -2
    -4 5 -2
    -4 5 -2
    -4 5 -2
    -4 5 -2
    4 -5 2
    4 -5 2
    4 -5 2
    4 -5 2
    4 -5 2
    4 -5 2
    4 -5 2
    4 -5 2
    -5 5 -2
    -5 5 -2
    -5 5 -2
    -5 5 -2
    -5 5 -2
    -5 5 -2
    5 -5 2
    5 -5 2
    5 -5 2
    5 -5 2
    5 -5 2
    5 -5 2
    -6 5 -2
    -6 5 -2
    -6 5 -2
    -6 5 -2
    -6 5 -2
    -6 5 -2
    6 -5 2
    6 -5 2
    6 -5 2
    6 -5 2
    -7 5 -2
    -7 5 -2
    -7 5 -2
    -7 5 -2
    -7 5 -2
    -7 5 -2
    7 -5 2
    7 -5 2
    7 -5 2
    8 4 -2
    8 4 -2
    8 4 -2
    8 4 -2
    -8 -4 2
    -8 -4 2
    -8 -4 2
    -8 -4 2
    7 4 -2
    7 4 -2
    7 4 -2
    -7 -4 2
    -7 -4 2
    -7 -4 2
    6 4 -2
    6 4 -2
    6 4 -2
    6 4 -2
    6 4 -2
    -6 -4 2
    -6 -4 2
    -6 -4 2
    -6 -4 2
    5 4 -2
    5 4 -2
    5 4 -2
    5 4 -2
    5 4 -2
    5 4 -2
    -5 -4 2
    -5 -4 2
    -5 -4 2
    -5 -4 2
    -5 -4 2
    -5 -4 2
    4 4 -2
    4 4 -2
    4 4 -2
    4 4 -2
    4 4 -2
    4 4 -2
    -4 -4 2
    -4 -4 2
    -4 -4 2
    -4 -4 2
    -4 -4 2
    -4 -4 2
    -4 -4 2
    3 4 -2
    3 4 -2
    3 4 -2
    3 4 -2
    3 4 -2
    3 4 -2
    3 4 -2
    3 4 -2
    -3 -4 2
    -3 -4 2
    -3 -4 2
    -3 -4 2
    -3 -4 2
    -3 -4 2
    -3 -4 2
    -3 -4 2
    2 4 -2
    2 4 -2
    2 4 -2
    2 4 -2
    2 4 -2
    2 4 -2
    -2 -4 2
    -2 -4 2
    -2 -4 2
    -2 -4 2
    -2 -4 2
    -2 -4 2
    -2 -4 2
    -2 -4 2
    -2 -4 2
    1 4 -2
    1 4 -2
    1 4 -2
    1 4 -2
    1 4 -2
    1 4 -2
    -1 -4 2
    -1 -4 2
    -1 -4 2
    -1 -4 2
    -1 -4 2
    -1 -4 2
    -1 -4 2
    -1 -4 2
    -1 -4 2
    -1 -4 2
    0 4 -2
    0 4 -2
    0 4 -2
    0 4 -2
    0 -4 2
    0 -4 2
    0 -4 2
    0 -4 2
    0 -4 2
    0 -4 2
    0 -4 2
    0 -4 2
    -1 4 -2
    -1 4 -2
    -1 4 -2
    -1 4 -2
    -1 4 -2
    -1 4 -2
    1 -4 2
    1 -4 2
    1 -4 2
    1 -4 2
    1 -4 2
    1 -4 2
    -2 4 -2
    -2 4 -2
    -2 4 -2
    -2 4 -2
    -2 4 -2
    2 -4 2
    2 -4 2
    2 -4 2
    2 -4 2
    2 -4 2
    2 -4 2
    2 -4 2
    2 -4 2
    2 -4 2
    -3 4 -2
    -3 4 -2
    -3 4 -2
    -3 4 -2
    -3 4 -2
    -3 4 -2
    3 -4 2
    3 -4 2
    3 -4 2
    3 -4 2
    3 -4 2
    3 -4 2
    3 -4 2
    3 -4 2
    3 -4 2
    -4 4 -2
    -4 4 -2
    -4 4 -2
    -4 4 -2
    -4 4 -2
    -4 4 -2
    -4 4 -2
    -4 4 -2
    4 -4 2
    4 -4 2
    4 -4 2
    4 -4 2
    4 -4 2
    4 -4 2
    4 -4 2
    4 -4 2
    -5 4 -2
    -5 4 -2
    -5 4 -2
    -5 4 -2
    -5 4 -2
    5 -4 2
    5 -4 2
    5 -4 2
    -6 4 -2
    -6 4 -2
    -6 4 -2
    -6 4 -2
    -6 4 -2
    6 -4 2
    6 -4 2
    6 -4 2
    6 -4 2
    -7 4 -2
    -7 4 -2
    -7 4 -2
    -7 4 -2
    -7 4 -2
    7 -4 2
    7 -4 2
    7 -4 2
    7 -4 2
    -8 4 -2
    8 -4 2
    8 3 -2
    8 3 -2
    8 3 -2
    -8 -3 2
    -8 -3 2
    -8 -3 2
    -8 -3 2
    7 3 -2
    7 3 -2
    7 3 -2
    -7 -3 2
    -7 -3 2
    -7 -3 2
    -7 -3 2
    6 3 -2
    6 3 -2
    6 3 -2
    6 3 -2
    -6 -3 2
    -6 -3 2
    -6 -3 2
    -6 -3 2
    -6 -3 2
    5 3 -2
    5 3 -2
    5 3 -2
    5 3 -2
    5 3 -2
    5 3 -2
    -5 -3 2
    -5 -3 2
    -5 -3 2
    -5 -3 2
    -5 -3 2
    -5 -3 2
    -5 -3 2
    4 3 -2
    4 3 -2
    4 3 -2
    4 3 -2
    4 3 -2
    4 3 -2
    4 3 -2
    -4 -3 2
    -4 -3 2
    -4 -3 2
    -4 -3 2
    -4 -3 2
    -4 -3 2
    -4 -3 2
    3 3 -2
    3 3 -2
    3 3 -2
    3 3 -2
    3 3 -2
    3 3 -2
    3 3 -2
    3 3 -2
    -3 -3 2
    -3 -3 2
    -3 -3 2
    -3 -3 2
    -3 -3 2
    -3 -3 2
    -3 -3 2
    2 3 -2
    2 3 -2
    2 3 -2
    2 3 -2
    2 3 -2
    2 3 -2
    2 3 -2
    2 3 -2
    -2 -3 2
    -2 -3 2
    -2 -3 2
    -2 -3 2
    -2 -3 2
    -2 -3 2
    -2 -3 2
    1 3 -2
    1 3 -2
    1 3 -2
    1 3 -2
    1 3 -2
    -1 -3 2
    -1 -3 2
    -1 -3 2
    -1 -3 2
    -1 -3 2
    -1 -3 2
    -1 -3 2
    -1 -3 2
    -1 -3 2
    -1 -3 2
    0 3 -2
    0 3 -2
    0 3 -2
    0 3 -2
    0 3 -2
    0 -3 2
    0 -3 2
    0 -3 2
    0 -3 2
    0 -3 2
    0 -3 2
    0 -3 2
    0 -3 2
    -1 3 -2
    -1 3 -2
    -1 3 -2
    -1 3 -2
    -1 3 -2
    -1 3 -2
    -1 3 -2
    -1 3 -2
    1 -3 2
    1 -3 2
    1 -3 2
    1 -3 2
    1 -3 2
    1 -3 2
    1 -3 2
    1 -3 2
    1 -3 2
    1 -3 2
    1 -3 2
    -2 3 -2
    -2 3 -2
    -2 3 -2
    -2 3 -2
    -2 3 -2
    -2 3 -2
    -2 3 -2
    2 -3 2
    2 -3 2
    2 -3 2
    2 -3 2
    2 -3 2
    2 -3 2
    2 -3 2
    2 -3 2
    -3 3 -2
    -3 3 -2
    -3 3 -2
    -3 3 -2
    -3 3 -2
    -3 3 -2
    -3 3 -2
    -3 3 -2
    3 -3 2
    3 -3 2
    3 -3 2
    3 -3 2
    3 -3 2
    3 -3 2
    3 -3 2
    3 -3 2
    -4 3 -2
    -4 3 -2
    -4 3 -2
    -4 3 -2
    -4 3 -2
    4 -3 2
    4 -3 2
    4 -3 2
    4 -3 2
    4 -3 2
    4 -3 2
    4 -3 2
    -5 3 -2
    -5 3 -2
    -5 3 -2
    -5 3 -2
    -5 3 -2
    -5 3 -2
    5 -3 2
    5 -3 2
    5 -3 2
    5 -3 2
    5 -3 2
    5 -3 2
    5 -3 2
    -6 3 -2
    -6 3 -2
    -6 3 -2
    -6 3 -2
    -6 3 -2
    6 -3 2
    6 -3 2
    6 -3 2
    6 -3 2
    -7 3 -2
    -7 3 -2
    -7 3 -2
    -7 3 -2
    7 -3 2
    7 -3 2
    7 -3 2
    7 -3 2
    -8 3 -2
    -8 3 -2
    -8 3 -2
    8 -3 2
    8 -3 2
    8 -3 2
    8 2 -2
    8 2 -2
    8 2 -2
    -8 -2 2
    -8 -2 2
    -8 -2 2
    -8 -2 2
    7 2 -2
    7 2 -2
    7 2 -2
    -7 -2 2
    -7 -2 2
    -7 -2 2
    6 2 -2
    6 2 -2
    6 2 -2
    6 2 -2
    -6 -2 2
    -6 -2 2
    -6 -2 2
    -6 -2 2
    -6 -2 2
    -6 -2 2
    5 2 -2
    5 2 -2
    5 2 -2
    5 2 -2
    5 2 -2
    5 2 -2
    5 2 -2
    -5 -2 2
    -5 -2 2
    -5 -2 2
    -5 -2 2
    -5 -2 2
    -5 -2 2
    -5 -2 2
    4 2 -2
    4 2 -2
    4 2 -2
    4 2 -2
    4 2 -2
    4 2 -2
    4 2 -2
    -4 -2 2
    -4 -2 2
    -4 -2 2
    -4 -2 2
    -4 -2 2
    -4 -2 2
    -4 -2 2
    3 2 -2
    3 2 -2
    3 2 -2
    3 2 -2
    3 2 -2
    3 2 -2
    3 2 -2
    -3 -2 2
    -3 -2 2
    -3 -2 2
    -3 -2 2
    -3 -2 2
    -3 -2 2
    2 2 -2
    2 2 -2
    2 2 -2
    2 2 -2
    2 2 -2
    2 2 -2
    2 2 -2
    2 2 -2
    -2 -2 2
    -2 -2 2
    -2 -2 2
    -2 -2 2
    -2 -2 2
    -2 -2 2
    -2 -2 2
    1 2 -2
    1 2 -2
    1 2 -2
    1 2 -2
    1 2 -2
    1 2 -2
    1 2 -2
    -1 -2 2
    -1 -2 2
    -1 -2 2
    -1 -2 2
    -1 -2 2
    -1 -2 2
    -1 -2 2
    -1 -2 2
    0 2 -2
    0 2 -2
    0 2 -2
    0 2 -2
    0 2 -2
    0 -2 2
    0 -2 2
    0 -2 2
    0 -2 2
    0 -2 2
    0 -2 2
    0 -2 2
    -1 2 -2
    -1 2 -2
    -1 2 -2
    -1 2 -2
    -1 2 -2
    -1 2 -2
    1 -2 2
    1 -2 2
    1 -2 2
    1 -2 2
    1 -2 2
    1 -2 2
    1 -2 2
    1 -2 2
    1 -2 2
    1 -2 2
    -2 2 -2
    -2 2 -2
    -2 2 -2
    -2 2 -2
    -2 2 -2
    -2 2 -2
    -2 2 -2
    2 -2 2
    2 -2 2
    2 -2 2
    2 -2 2
    2 -2 2
    2 -2 2
    2 -2 2
    2 -2 2
    2 -2 2
    -3 2 -2
    -3 2 -2
    -3 2 -2
    -3 2 -2
    -3 2 -2
    -3 2 -2
    3 -2 2
    3 -2 2
    3 -2 2
    3 -2 2
    3 -2 2
    3 -2 2
    -4 2 -2
    -4 2 -2
    -4 2 -2
    -4 2 -2
    -4 2 -2
    -4 2 -2
    -4 2 -2
    4 -2 2
    4 -2 2
    4 -2 2
    4 -2 2
    4 -2 2
    4 -2 2
    4 -2 2
    -5 2 -2
    -5 2 -2
    -5 2 -2
    -5 2 -2
    -5 2 -2
    -5 2 -2
    -5 2 -2
    5 -2 2
    5 -2 2
    5 -2 2
    5 -2 2
    5 -2 2
    5 -2 2
    -6 2 -2
    -6 2 -2
    -6 2 -2
    -6 2 -2
    -6 2 -2
    6 -2 2
    6 -2 2
    6 -2 2
    6 -2 2
    6 -2 2
    -7 2 -2
    -7 2 -2
    -7 2 -2
    -7 2 -2
    7 -2 2
    7 -2 2
    7 -2 2
    -8 2 -2
    -8 2 -2
    -8 2 -2
    8 -2 2
    8 -2 2
    8 -2 2
    8 1 -2
    8 1 -2
    8 1 -2
    8 1 -2
    -8 -1 2
    -8 -1 2
    -8 -1 2
    7 1 -2
    7 1 -2
    7 1 -2
    -7 -1 2
    -7 -1 2
    -7 -1 2
    -7 -1 2
    6 1 -2
    6 1 -2
    6 1 -2
    6 1 -2
    -6 -1 2
    -6 -1 2
    -6 -1 2
    -6 -1 2
    -6 -1 2
    -6 -1 2
    5 1 -2
    5 1 -2
    5 1 -2
    5 1 -2
    5 1 -2
    5 1 -2
    -5 -1 2
    -5 -1 2
    -5 -1 2
    -5 -1 2
    -5 -1 2
    -5 -1 2
    4 1 -2
    4 1 -2
    4 1 -2
    4 1 -2
    4 1 -2
    4 1 -2
    4 1 -2
    -4 -1 2
    -4 -1 2
    -4 -1 2
    -4 -1 2
    -4 -1 2
    -4 -1 2
    -4 -1 2
    3 1 -2
    3 1 -2
    3 1 -2
    3 1 -2
    3 1 -2
    3 1 -2
    -3 -1 2
    -3 -1 2
    -3 -1 2
    -3 -1 2
    -3 -1 2
    -3 -1 2
    -3 -1 2
    2 1 -2
    2 1 -2
    2 1 -2
    2 1 -2
    2 1 -2
    2 1 -2
    2 1 -2
    -2 -1 2
    -2 -1 2
    -2 -1 2
    -2 -1 2
    -2 -1 2
    -2 -1 2
    -2 -1 2
    1 1 -2
    1 1 -2
    1 1 -2
    1 1 -2
    1 1 -2
    1 1 -2
    1 1 -2
    -1 -1 2
    -1 -1 2
    -1 -1 2
    -1 -1 2
    -1 -1 2
    -1 -1 2
    -1 -1 2
    0 1 -2
    0 1 -2
    0 -1 2
    0 -1 2
    0 -1 2
    -1 1 -2
    -1 1 -2
    -1 1 -2
    -1 1 -2
    -1 1 -2
    -1 1 -2
    1 -1 2
    1 -1 2
    1 -1 2
    1 -1 2
    1 -1 2
    1 -1 2
    1 -1 2
    -2 1 -2
    -2 1 -2
    -2 1 -2
    -2 1 -2
    -2 1 -2
    -2 1 -2
    -2 1 -2
    -2 1 -2
    2 -1 2
    2 -1 2
    2 -1 2
    2 -1 2
    2 -1 2
    2 -1 2
    2 -1 2
    -3 1 -2
    -3 1 -2
    -3 1 -2
    -3 1 -2
    -3 1 -2
    -3 1 -2
    3 -1 2
    3 -1 2
    3 -1 2
    3 -1 2
    3 -1 2
    3 -1 2
    -4 1 -2
    -4 1 -2
    -4 1 -2
    -4 1 -2
    -4 1 -2
    -4 1 -2
    -4 1 -2
    4 -1 2
    4 -1 2
    4 -1 2
    4 -1 2
    4 -1 2
    4 -1 2
    -5 1 -2
    -5 1 -2
    -5 1 -2
    -5 1 -2
    -5 1 -2
    5 -1 2
    5 -1 2
    5 -1 2
    5 -1 2
    5 -1 2
    -6 1 -2
    -6 1 -2
    -6 1 -2
    -6 1 -2
    -6 1 -2
    6 -1 2
    6 -1 2
    6 -1 2
    6 -1 2
    -7 1 -2
    -7 1 -2
    -7 1 -2
    7 -1 2
    7 -1 2
    7 -1 2
    -8 1 -2
    -8 1 -2
    -8 1 -2
    8 -1 2
    8 0 -2
    8 0 -2
    8 0 -2
    8 0 -2
    -8 0 2
    -8 0 2
    -8 0 2
    7 0 -2
    7 0 -2
    7 0 -2
    7 0 -2
    -7 0 2
    -7 0 2
    -7 0 2
    -7 0 2
    6 0 -2
    6 0 -2
    6 0 -2
    6 0 -2
    -6 0 2
    -6 0 2
    -6 0 2
    -6 0 2
    -6 0 2
    -6 0 2
    -6 0 2
    5 0 -2
    5 0 -2
    5 0 -2
    5 0 -2
    5 0 -2
    5 0 -2
    -5 0 2
    -5 0 2
    -5 0 2
    -5 0 2
    -5 0 2
    -5 0 2
    -5 0 2
    4 0 -2
    4 0 -2
    4 0 -2
    4 0 -2
    4 0 -2
    4 0 -2
    4 0 -2
    -4 0 2
    -4 0 2
    -4 0 2
    -4 0 2
    -4 0 2
    -4 0 2
    -4 0 2
    3 0 -2
    3 0 -2
    3 0 -2
    3 0 -2
    -3 0 2
    -3 0 2
    -3 0 2
    -3 0 2
    -3 0 2
    -3 0 2
    2 0 -2
    2 0 -2
    2 0 -2
    2 0 -2
    2 0 -2
    2 0 -2
    2 0 -2
    -2 0 2
    -2 0 2
    -2 0 2
    -2 0 2
    -2 0 2
    -2 0 2
    1 0 -2
    1 0 -2
    1 0 -2
    1 0 -2
    1 0 -2
    1 0 -2
    -1 0 2
    -1 0 2
    -1 0 2
    -1 0 2
    -1 0 2
    -1 0 2
    -1 0 2
    -1 0 -2
    -1 0 -2
    -1 0 -2
    -1 0 -2
    -1 0 -2
    -1 0 -2
    1 0 2
    1 0 2
    1 0 2
    1 0 2
    -2 0 -2
    -2 0 -2
    -2 0 -2
    -2 0 -2
    2 0 2
    2 0 2
    2 0 2
    2 0 2
    -3 0 -2
    -3 0 -2
    -3 0 -2
    -3 0 -2
    -3 0 -2
    -3 0 -2
    3 0 2
    3 0 2
    3 0 2
    3 0 2
    -4 0 -2
    -4 0 -2
    -4 0 -2
    -4 0 -2
    -4 0 -2
    -4 0 -2
    -4 0 -2
    4 0 2
    4 0 2
    4 0 2
    4 0 2
    4 0 2
    4 0 2
    -5 0 -2
    -5 0 -2
    -5 0 -2
    -5 0 -2
    -5 0 -2
    -5 0 -2
    -5 0 -2
    -5 0 -2
    5 0 2
    5 0 2
    5 0 2
    5 0 2
    5 0 2
    5 0 2
    -6 0 -2
    -6 0 -2
    -6 0 -2
    -6 0 -2
    6 0 2
    6 0 2
    6 0 2
    6 0 2
    -7 0 -2
    -7 0 -2
    -7 0 -2
    -7 0 -2
    7 0 2
    7 0 2
    7 0 2
    -8 0 -2
    -8 0 -2
    -8 0 -2
    8 0 2
    8 0 2
    8 0 2
    8 -1 -2
    8 -1 -2
    8 -1 -2
    -8 1 2
    -8 1 2
    -8 1 2
    7 -1 -2
    7 -1 -2
    7 -1 -2
    -7 1 2
    -7 1 2
    -7 1 2
    -7 1 2
    6 -1 -2
    6 -1 -2
    6 -1 -2
    6 -1 -2
    6 -1 -2
    -6 1 2
    -6 1 2
    -6 1 2
    -6 1 2
    -6 1 2
    5 -1 -2
    5 -1 -2
    5 -1 -2
    5 -1 -2
    5 -1 -2
    5 -1 -2
    5 -1 -2
    -5 1 2
    -5 1 2
    -5 1 2
    -5 1 2
    -5 1 2
    -5 1 2
    -5 1 2
    -5 1 2
    4 -1 -2
    4 -1 -2
    4 -1 -2
    4 -1 -2
    4 -1 -2
    4 -1 -2
    4 -1 -2
    4 -1 -2
    -4 1 2
    -4 1 2
    -4 1 2
    -4 1 2
    -4 1 2
    -4 1 2
    3 -1 -2
    3 -1 -2
    3 -1 -2
    3 -1 -2
    3 -1 -2
    3 -1 -2
    3 -1 -2
    3 -1 -2
    -3 1 2
    -3 1 2
    -3 1 2
    -3 1 2
    -3 1 2
    -3 1 2
    -3 1 2
    2 -1 -2
    2 -1 -2
    2 -1 -2
    2 -1 -2
    2 -1 -2
    2 -1 -2
    2 -1 -2
    2 -1 -2
    -2 1 2
    -2 1 2
    -2 1 2
    -2 1 2
    -2 1 2
    -2 1 2
    1 -1 -2
    1 -1 -2
    1 -1 -2
    1 -1 -2
    1 -1 -2
    1 -1 -2
    1 -1 -2
    -1 1 2
    -1 1 2
    -1 1 2
    -1 1 2
    -1 1 2
    -1 1 2
    -1 1 2
    0 -1 -2
    0 -1 -2
    0 1 2
    0 1 2
    0 1 2
    -1 -1 -2
    -1 -1 -2
    -1 -1 -2
    -1 -1 -2
    -1 -1 -2
    -1 -1 -2
    -1 -1 -2
    1 1 2
    1 1 2
    1 1 2
    1 1 2
    1 1 2
    1 1 2
    1 1 2
    -2 -1 -2
    -2 -1 -2
    -2 -1 -2
    -2 -1 -2
    -2 -1 -2
    -2 -1 -2
    -2 -1 -2
    2 1 2
    2 1 2
    2 1 2
    2 1 2
    2 1 2
    2 1 2
    -3 -1 -2
    -3 -1 -2
    -3 -1 -2
    -3 -1 -2
    -3 -1 -2
    -3 -1 -2
    -3 -1 -2
    3 1 2
    3 1 2
    3 1 2
    3 1 2
    3 1 2
    -4 -1 -2
    -4 -1 -2
    -4 -1 -2
    -4 -1 -2
    -4 -1 -2
    -4 -1 -2
    -4 -1 -2
    4 1 2
    4 1 2
    4 1 2
    4 1 2
    4 1 2
    4 1 2
    -5 -1 -2
    -5 -1 -2
    -5 -1 -2
    -5 -1 -2
    -5 -1 -2
    -5 -1 -2
    -5 -1 -2
    5 1 2
    5 1 2
    5 1 2
    5 1 2
    5 1 2
    5 1 2
    -6 -1 -2
    -6 -1 -2
    -6 -1 -2
    -6 -1 -2
    -6 -1 -2
    6 1 2
    6 1 2
    6 1 2
    6 1 2
    -7 -1 -2
    -7 -1 -2
    -7 -1 -2
    7 1 2
    7 1 2
    7 1 2
    -8 -1 -2
    -8 -1 -2
    -8 -1 -2
    8 1 2
    8 1 2
    8 1 2
    8 -2 -2
    8 -2 -2
    -8 2 2
    -8 2 2
    -8 2 2
    7 -2 -2
    7 -2 -2
    7 -2 -2
    7 -2 -2
    -7 2 2
    -7 2 2
    -7 2 2
    6 -2 -2
    6 -2 -2
    6 -2 -2
    6 -2 -2
    6 -2 -2
    -6 2 2
    -6 2 2
    -6 2 2
    -6 2 2
    -6 2 2
    5 -2 -2
    5 -2 -2
    5 -2 -2
    5 -2 -2
    5 -2 -2
    5 -2 -2
    5 -2 -2
    -5 2 2
    -5 2 2
    -5 2 2
    -5 2 2
    -5 2 2
    -5 2 2
    -5 2 2
    4 -2 -2
    4 -2 -2
    4 -2 -2
    4 -2 -2
    4 -2 -2
    4 -2 -2
    -4 2 2
    -4 2 2
    -4 2 2
    -4 2 2
    -4 2 2
    -4 2 2
    -4 2 2
    3 -2 -2
    3 -2 -2
    3 -2 -2
    3 -2 -2
    3 -2 -2
    3 -2 -2
    3 -2 -2
    -3 2 2
    -3 2 2
    -3 2 2
    -3 2 2
    -3 2 2
    -3 2 2
    -3 2 2
    2 -2 -2
    2 -2 -2
    2 -2 -2
    2 -2 -2
    2 -2 -2
    2 -2 -2
    2 -2 -2
    2 -2 -2
    -2 2 2
    -2 2 2
    -2 2 2
    -2 2 2
    -2 2 2
    -2 2 2
    1 -2 -2
    1 -2 -2
    1 -2 -2
    1 -2 -2
    1 -2 -2
    1 -2 -2
    1 -2 -2
    1 -2 -2
    -1 2 2
    -1 2 2
    -1 2 2
    -1 2 2
    -1 2 2
    -1 2 2
    -1 2 2
    -1 2 2
    -1 2 2
    0 -2 -2
    0 -2 -2
    0 -2 -2
    0 -2 -2
    0 -2 -2
    0 -2 -2
    0 2 2
    0 2 2
    0 2 2
    0 2 2
    0 2 2
    0 2 2
    0 2 2
    -1 -2 -2
    -1 -2 -2
    -1 -2 -2
    -1 -2 -2
    -1 -2 -2
    -1 -2 -2
    -1 -2 -2
    -1 -2 -2
    -1 -2 -2
    1 2 2
    1 2 2
    1 2 2
    1 2 2
    1 2 2
    1 2 2
    1 2 2
    -2 -2 -2
    -2 -2 -2
    -2 -2 -2
    -2 -2 -2
    -2 -2 -2
    -2 -2 -2
    -2 -2 -2
    2 2 2
    2 2 2
    2 2 2
    2 2 2
    2 2 2
    -3 -2 -2
    -3 -2 -2
    -3 -2 -2
    -3 -2 -2
    -3 -2 -2
    -3 -2 -2
    -3 -2 -2
    3 2 2
    3 2 2
    3 2 2
    3 2 2
    3 2 2
    3 2 2
    -4 -2 -2
    -4 -2 -2
    -4 -2 -2
    -4 -2 -2
    -4 -2 -2
    -4 -2 -2
    -4 -2 -2
    4 2 2
    4 2 2
    4 2 2
    4 2 2
    4 2 2
    4 2 2
    -5 -2 -2
    -5 -2 -2
    -5 -2 -2
    -5 -2 -2
    -5 -2 -2
    -5 -2 -2
    -5 -2 -2
    -5 -2 -2
    5 2 2
    5 2 2
    5 2 2
    5 2 2
    5 2 2
    5 2 2
    -6 -2 -2
    -6 -2 -2
    -6 -2 -2
    -6 -2 -2
    -6 -2 -2
    -6 -2 -2
    6 2 2
    6 2 2
    6 2 2
    -7 -2 -2
    -7 -2 -2
    -7 -2 -2
    -7 -2 -2
    7 2 2
    7 2 2
    7 2 2
    -8 -2 -2
    -8 -2 -2
    8 2 2
    8 2 2
    8 -3 -2
    8 -3 -2
    8 -3 -2
    -8 3 2
    -8 3 2
    -8 3 2
    7 -3 -2
    7 -3 -2
    7 -3 -2
    7 -3 -2
    -7 3 2
    -7 3 2
    -7 3 2
    -7 3 2
    6 -3 -2
    6 -3 -2
    6 -3 -2
    6 -3 -2
    6 -3 -2
    -6 3 2
    -6 3 2
    -6 3 2
    -6 3 2
    -6 3 2
    5 -3 -2
    5 -3 -2
    5 -3 -2
    5 -3 -2
    5 -3 -2
    5 -3 -2
    5 -3 -2
    -5 3 2
    -5 3 2
    -5 3 2
    -5 3 2
    -5 3 2
    -5 3 2
    4 -3 -2
    4 -3 -2
    4 -3 -2
    4 -3 -2
    4 -3 -2
    4 -3 -2
    4 -3 -2
    4 -3 -2
    4 -3 -2
    -4 3 2
    -4 3 2
    -4 3 2
    -4 3 2
    -4 3 2
    -4 3 2
    -4 3 2
    3 -3 -2
    3 -3 -2
    3 -3 -2
    3 -3 -2
    3 -3 -2
    3 -3 -2
    3 -3 -2
    3 -3 -2
    3 -3 -2
    -3 3 2
    -3 3 2
    -3 3 2
    -3 3 2
    -3 3 2
    -3 3 2
    -3 3 2
    2 -3 -2
    2 -3 -2
    2 -3 -2
    2 -3 -2
    2 -3 -2
    2 -3 -2
    2 -3 -2
    2 -3 -2
    -2 3 2
    -2 3 2
    -2 3 2
    -2 3 2
    -2 3 2
    -2 3 2
    -2 3 2
    -2 3 2
    1 -3 -2
    1 -3 -2
    1 -3 -2
    1 -3 -2
    1 -3 -2
    1 -3 -2
    1 -3 -2
    1 -3 -2
    1 -3 -2
    1 -3 -2
    1 -3 -2
    -1 3 2
    -1 3 2
    -1 3 2
    -1 3 2
    -1 3 2
    0 -3 -2
    0 -3 -2
    0 -3 -2
    0 -3 -2
    0 -3 -2
    0 -3 -2
    0 -3 -2
    0 -3 -2
    0 -3 -2
    0 -3 -2
    0 -3 -2
    0 3 2
    0 3 2
    0 3 2
    0 3 2
    0 3 2
    -1 -3 -2
    -1 -3 -2
    -1 -3 -2
    -1 -3 -2
    -1 -3 -2
    -1 -3 -2
    -1 -3 -2
    -1 -3 -2
    -1 -3 -2
    1 3 2
    1 3 2
    1 3 2
    1 3 2
    1 3 2
    1 3 2
    1 3 2
    1 3 2
    -2 -3 -2
    -2 -3 -2
    -2 -3 -2
    -2 -3 -2
    -2 -3 -2
    -2 -3 -2
    -2 -3 -2
    -2 -3 -2
    -2 -3 -2
    2 3 2
    2 3 2
    2 3 2
    2 3 2
    2 3 2
    2 3 2
    -3 -3 -2
    -3 -3 -2
    -3 -3 -2
    -3 -3 -2
    -3 -3 -2
    -3 -3 -2
    -3 -3 -2
    -3 -3 -2
    3 3 2
    3 3 2
    3 3 2
    3 3 2
    3 3 2
    3 3 2
    -4 -3 -2
    -4 -3 -2
    -4 -3 -2
    -4 -3 -2
    -4 -3 -2
    -4 -3 -2
    -4 -3 -2
    4 3 2
    4 3 2
    4 3 2
    4 3 2
    4 3 2
    4 3 2
    4 3 2
    -5 -3 -2
    -5 -3 -2
    -5 -3 -2
    -5 -3 -2
    -5 -3 -2
    -5 -3 -2
    -5 -3 -2
    -5 -3 -2
    5 3 2
    5 3 2
    5 3 2
    5 3 2
    5 3 2
    5 3 2
    -6 -3 -2
    -6 -3 -2
    -6 -3 -2
    -6 -3 -2
    -6 -3 -2
    -6 -3 -2
    6 3 2
    6 3 2
    6 3 2
    6 3 2
    -7 -3 -2
    -7 -3 -2
    -7 -3 -2
    -7 -3 -2
    7 3 2
    7 3 2
    7 3 2
    -8 -3 -2
    -8 -3 -2
    -8 -3 -2
    -8 -3 -2
    8 3 2
    8 3 2
    8 3 2
    8 -4 -2
    8 -4 -2
    8 -4 -2
    -8 4 2
    -8 4 2
    -8 4 2
    7 -4 -2
    7 -4 -2
    7 -4 -2
    7 -4 -2
    -7 4 2
    -7 4 2
    -7 4 2
    -7 4 2
    6 -4 -2
    6 -4 -2
    6 -4 -2
    6 -4 -2
    -6 4 2
    -6 4 2
    -6 4 2
    -6 4 2
    -6 4 2
    5 -4 -2
    5 -4 -2
    5 -4 -2
    5 -4 -2
    5 -4 -2
    5 -4 -2
    5 -4 -2
    5 -4 -2
    -5 4 2
    -5 4 2
    -5 4 2
    -5 4 2
    -5 4 2
    -5 4 2
    4 -4 -2
    4 -4 -2
    4 -4 -2
    4 -4 -2
    4 -4 -2
    4 -4 -2
    4 -4 -2
    4 -4 -2
    -4 4 2
    -4 4 2
    -4 4 2
    -4 4 2
    -4 4 2
    -4 4 2
    -4 4 2
    -4 4 2
    3 -4 -2
    3 -4 -2
    3 -4 -2
    3 -4 -2
    3 -4 -2
    3 -4 -2
    3 -4 -2
    3 -4 -2
    -3 4 2
    -3 4 2
    -3 4 2
    -3 4 2
    -3 4 2
    -3 4 2
    -3 4 2
    -3 4 2
    -3 4 2
    2 -4 -2
    2 -4 -2
    2 -4 -2
    2 -4 -2
    2 -4 -2
    2 -4 -2
    2 -4 -2
    2 -4 -2
    2 -4 -2
    -2 4 2
    -2 4 2
    -2 4 2
    -2 4 2
    -2 4 2
    -2 4 2
    -2 4 2
    1 -4 -2
    1 -4 -2
    1 -4 -2
    1 -4 -2
    1 -4 -2
    1 -4 -2
    1 -4 -2
    1 -4 -2
    1 -4 -2
    1 -4 -2
    -1 4 2
    -1 4 2
    -1 4 2
    -1 4 2
    -1 4 2
    0 -4 -2
    0 -4 -2
    0 -4 -2
    0 -4 -2
    0 -4 -2
    0 -4 -2
    0 -4 -2
    0 -4 -2
    0 -4 -2
    0 -4 -2
    0 4 2
    0 4 2
    0 4 2
    0 4 2
    0 4 2
    0 4 2
    -1 -4 -2
    -1 -4 -2
    -1 -4 -2
    -1 -4 -2
    -1 -4 -2
    -1 -4 -2
    -1 -4 -2
    -1 -4 -2
    -1 -4 -2
    -1 -4 -2
    1 4 2
    1 4 2
    1 4 2
    1 4 2
    -2 -4 -2
    -2 -4 -2
    -2 -4 -2
    -2 -4 -2
    -2 -4 -2
    -2 -4 -2
    -2 -4 -2
    -2 -4 -2
    -2 -4 -2
    -2 -4 -2
    2 4 2
    2 4 2
    2 4 2
    2 4 2
    2 4 2
    2 4 2
    2 4 2
    -3 -4 -2
    -3 -4 -2
    -3 -4 -2
    -3 -4 -2
    -3 -4 -2
    -3 -4 -2
    -3 -4 -2
    -3 -4 -2
    -3 -4 -2
    3 4 2
    3 4 2
    3 4 2
    3 4 2
    3 4 2
    3 4 2
    3 4 2
    -4 -4 -2
    -4 -4 -2
    -4 -4 -2
    -4 -4 -2
    -4 -4 -2
    -4 -4 -2
    -4 -4 -2
    -4 -4 -2
    4 4 2
    4 4 2
    4 4 2
    4 4 2
    4 4 2
    4 4 2
    -5 -4 -2
    -5 -4 -2
    -5 -4 -2
    -5 -4 -2
    -5 -4 -2
    -5 -4 -2
    -5 -4 -2
    5 4 2
    5 4 2
    5 4 2
    5 4 2
    5 4 2
    -6 -4 -2
    -6 -4 -2
    -6 -4 -2
    -6 -4 -2
    6 4 2
    6 4 2
    6 4 2
    6 4 2
    -7 -4 -2
    -7 -4 -2
    7 4 2
    7 4 2
    7 4 2
    -8 -4 -2
    8 4 2
    8 4 2
    7 -5 -2
    7 -5 -2
    7 -5 -2
    7 -5 -2
    -7 5 2
    -7 5 2
    -7 5 2
    -7 5 2
    -7 5 2
    -7 5 2
    6 -5 -2
    6 -5 -2
    6 -5 -2
    6 -5 -2
    6 -5 -2
    -6 5 2
    -6 5 2
    -6 5 2
    -6 5 2
    -6 5 2
    -6 5 2
    5 -5 -2
    5 -5 -2
    5 -5 -2
    5 -5 -2
    5 -5 -2
    5 -5 -2
    5 -5 -2
    -5 5 2
    -5 5 2
    -5 5 2
    -5 5 2
    -5 5 2
    4 -5 -2
    4 -5 -2
    4 -5 -2
    4 -5 -2
    4 -5 -2
    4 -5 -2
    4 -5 -2
    4 -5 -2
    4 -5 -2
    -4 5 2
    -4 5 2
    -4 5 2
    -4 5 2
    -4 5 2
    -4 5 2
    -4 5 2
    -4 5 2
    3 -5 -2
    3 -5 -2
    3 -5 -2
    3 -5 -2
    3 -5 -2
    3 -5 -2
    3 -5 -2
    3 -5 -2
    3 -5 -2
    3 -5 -2
    -3 5 2
    -3 5 2
    -3 5 2
    -3 5 2
    -3 5 2
    -3 5 2
    2 -5 -2
    2 -5 -2
    2 -5 -2
    2 -5 -2
    2 -5 -2
    2 -5 -2
    2 -5 -2
    2 -5 -2
    2 -5 -2
    2 -5 -2
    -2 5 2
    -2 5 2
    -2 5 2
    -2 5 2
    -2 5 2
    1 -5 -2
    1 -5 -2
    1 -5 -2
    1 -5 -2
    1 -5 -2
    1 -5 -2
    1 -5 -2
    1 -5 -2
    1 -5 -2
    -1 5 2
    -1 5 2
    -1 5 2
    -1 5 2
    -1 5 2
    -1 5 2
    0 -5 -2
    0 -5 -2
    0 -5 -2
    0 -5 -2
    0 -5 -2
    0 -5 -2
    0 -5 -2
    0 -5 -2
    0 -5 -2
    0 -5 -2
    0 -5 -2
    0 -5 -2
    0 5 2
    0 5 2
    0 5 2
    0 5 2
    -1 -5 -2
    -1 -5 -2
    -1 -5 -2
    -1 -5 -2
    -1 -5 -2
    -1 -5 -2
    -1 -5 -2
    -1 -5 -2
    -1 -5 -2
    1 5 2
    1 5 2
    1 5 2
    1 5 2
    -2 -5 -2
    -2 -5 -2
    -2 -5 -2
    -2 -5 -2
    -2 -5 -2
    -2 -5 -2
    -2 -5 -2
    -2 -5 -2
    2 5 2
    2 5 2
    2 5 2
    2 5 2
    2 5 2
    -3 -5 -2
    -3 -5 -2
    -3 -5 -2
    -3 -5 -2
    -3 -5 -2
    -3 -5 -2
    -3 -5 -2
    -3 -5 -2
    -3 -5 -2
    3 5 2
    3 5 2
    3 5 2
    3 5 2
    3 5 2
    3 5 2
    3 5 2
    -4 -5 -2
    -4 -5 -2
    -4 -5 -2
    -4 -5 -2
    -4 -5 -2
    -4 -5 -2
    -4 -5 -2
    -4 -5 -2
    4 5 2
    4 5 2
    4 5 2
    4 5 2
    4 5 2
    4 5 2
    -5 -5 -2
    -5 -5 -2
    -5 -5 -2
    -5 -5 -2
    -5 -5 -2
    5 5 2
    5 5 2
    5 5 2
    5 5 2
    5 5 2
    5 5 2
    -6 -5 -2
    -6 -5 -2
    -6 -5 -2
    -6 -5 -2
    -6 -5 -2
    6 5 2
    6 5 2
    6 5 2
    6 5 2
    6 5 2
    6 5 2
    -7 -5 -2
    7 5 2
    7 5 2
    7 5 2
    7 5 2
    7 -6 -2
    7 -6 -2
    -7 6 2
    -7 6 2
    -7 6 2
    -7 6 2
    6 -6 -2
    6 -6 -2
    6 -6 -2
    6 -6 -2
    6 -6 -2
    -6 6 2
    -6 6 2
    -6 6 2
    -6 6 2
    5 -6 -2
    5 -6 -2
    5 -6 -2
    5 -6 -2
    5 -6 -2
    5 -6 -2
    5 -6 -2
    -5 6 2
    -5 6 2
    -5 6 2
    -5 6 2
    4 -6 -2
    4 -6 -2
    4 -6 -2
    4 -6 -2
    4 -6 -2
    4 -6 -2
    4 -6 -2
    4 -6 -2
    -4 6 2
    -4 6 2
    -4 6 2
    -4 6 2
    -4 6 2
    3 -6 -2
    3 -6 -2
    3 -6 -2
    3 -6 -2
    3 -6 -2
    3 -6 -2
    3 -6 -2
    3 -6 -2
    -3 6 2
    -3 6 2
    -3 6 2
    -3 6 2
    -3 6 2
    2 -6 -2
    2 -6 -2
    2 -6 -2
    2 -6 -2
    2 -6 -2
    2 -6 -2
    2 -6 -2
    2 -6 -2
    2 -6 -2
    2 -6 -2
    -2 6 2
    -2 6 2
    -2 6 2
    -2 6 2
    -2 6 2
    -2 6 2
    1 -6 -2
    1 -6 -2
    1 -6 -2
    1 -6 -2
    1 -6 -2
    1 -6 -2
    1 -6 -2
    1 -6 -2
    1 -6 -2
    1 -6 -2
    1 -6 -2
    -1 6 2
    -1 6 2
    -1 6 2
    -1 6 2
    -1 6 2
    -1 6 2
    0 -6 -2
    0 -6 -2
    0 -6 -2
    0 -6 -2
    0 -6 -2
    0 -6 -2
    0 -6 -2
    0 -6 -2
    0 -6 -2
    0 -6 -2
    0 6 2
    0 6 2
    0 6 2
    0 6 2
    0 6 2
    -1 -6 -2
    -1 -6 -2
    -1 -6 -2
    -1 -6 -2
    -1 -6 -2
    -1 -6 -2
    -1 -6 -2
    -1 -6 -2
    -1 -6 -2
    -1 -6 -2
    1 6 2
    1 6 2
    1 6 2
    1 6 2
    1 6 2
    -2 -6 -2
    -2 -6 -2
    -2 -6 -2
    -2 -6 -2
    -2 -6 -2
    -2 -6 -2
    -2 -6 -2
    -2 -6 -2
    -2 -6 -2
    -2 -6 -2
    2 6 2
    2 6 2
    2 6 2
    -3 -6 -2
    -3 -6 -2
    -3 -6 -2
    -3 -6 -2
    -3 -6 -2
    -3 -6 -2
    -3 -6 -2
    -3 -6 -2
    -3 -6 -2
    3 6 2
    3 6 2
    3 6 2
    3 6 2
    3 6 2
    -4 -6 -2
    -4 -6 -2
    -4 -6 -2
    -4 -6 -2
    -4 -6 -2
    -4 -6 -2
    -4 -6 -2
    4 6 2
    4 6 2
    4 6 2
    4 6 2
    4 6 2
    4 6 2
    -5 -6 -2
    -5 -6 -2
    -5 -6 -2
    -5 -6 -2
    -5 -6 -2
    5 6 2
    5 6 2
    5 6 2
    5 6 2
    5 6 2
    -6 -6 -2
    -6 -6 -2
    -6 -6 -2
    -6 -6 -2
    -6 -6 -2
    6 6 2
    6 6 2
    6 6 2
    6 6 2
    6 6 2
    7 6 2
    6 -7 -2
    6 -7 -2
    6 -7 -2
    6 -7 -2
    -6 7 2
    -6 7 2
    -6 7 2
    5 -7 -2
    5 -7 -2
    5 -7 -2
    5 -7 -2
    5 -7 -2
    5 -7 -2
    -5 7 2
    -5 7 2
    -5 7 2
    4 -7 -2
    4 -7 -2
    4 -7 -2
    4 -7 -2
    4 -7 -2
    4 -7 -2
    4 -7 -2
    -4 7 2
    -4 7 2
    -4 7 2
    -4 7 2
    3 -7 -2
    3 -7 -2
    3 -7 -2
    3 -7 -2
    3 -7 -2
    3 -7 -2
    3 -7 -2
    3 -7 -2
    -3 7 2
    -3 7 2
    -3 7 2
    -3 7 2
    -3 7 2
    -3 7 2
    2 -7 -2
    2 -7 -2
    2 -7 -2
    2 -7 -2
    2 -7 -2
    2 -7 -2
    2 -7 -2
    -2 7 2
    -2 7 2
    -2 7 2
    -2 7 2
    -2 7 2
    -2 7 2
    1 -7 -2
    1 -7 -2
    1 -7 -2
    1 -7 -2
    1 -7 -2
    1 -7 -2
    1 -7 -2
    -1 7 2
    -1 7 2
    0 -7 -2
    0 -7 -2
    0 -7 -2
    0 -7 -2
    0 -7 -2
    0 -7 -2
    0 7 2
    0 7 2
    0 7 2
    -1 -7 -2
    -1 -7 -2
    -1 -7 -2
    -1 -7 -2
    -1 -7 -2
    -1 -7 -2
    -1 -7 -2
    -1 -7 -2
    1 7 2
    1 7 2
    1 7 2
    1 7 2
    1 7 2
    -2 -7 -2
    -2 -7 -2
    -2 -7 -2
    -2 -7 -2
    -2 -7 -2
    -2 -7 -2
    -2 -7 -2
    -2 -7 -2
    2 7 2
    2 7 2
    2 7 2
    -3 -7 -2
    -3 -7 -2
    -3 -7 -2
    -3 -7 -2
    -3 -7 -2
    -3 -7 -2
    3 7 2
    3 7 2
    3 7 2
    3 7 2
    -4 -7 -2
    -4 -7 -2
    -4 -7 -2
    -4 -7 -2
    -4 -7 -2
    -4 -7 -2
    4 7 2
    4 7 2
    4 7 2
    4 7 2
    -5 -7 -2
    -5 -7 -2
    -5 -7 -2
    -5 -7 -2
    5 7 2
    5 7 2
    5 7 2
    5 7 2
    -6 -7 -2
    -6 -7 -2
    -6 -7 -2
    -6 -7 -2
    6 7 2
    6 7 2
    6 7 2
    6 7 2
    5 -8 -2
    5 -8 -2
    5 -8 -2
    5 -8 -2
    -5 8 2
    -5 8 2
    4 -8 -2
    4 -8 -2
    4 -8 -2
    4 -8 -2
    4 -8 -2
    4 -8 -2
    4 -8 -2
    -4 8 2
    -4 8 2
    -4 8 2
    3 -8 -2
    3 -8 -2
    3 -8 -2
    3 -8 -2
    -3 8 2
    -3 8 2
    -3 8 2
    -3 8 2
    -3 8 2
    -3 8 2
    2 -8 -2
    2 -8 -2
    2 -8 -2
    2 -8 -2
    2 -8 -2
    2 -8 -2
    -2 8 2
    -2 8 2
    1 -8 -2
    1 -8 -2
    1 -8 -2
    1 -8 -2
    1 -8 -2
    1 -8 -2
    -1 8 2
    -1 8 2
    0 -8 -2
    0 -8 -2
    0 -8 -2
    0 -8 -2
    0 -8 -2
    0 -8 -2
    0 -8 -2
    0 8 2
    0 8 2
    -1 -8 -2
    -1 -8 -2
    -1 -8 -2
    -1 -8 -2
    -1 -8 -2
    1 8 2
    1 8 2
    -2 -8 -2
    -2 -8 -2
    -2 -8 -2
    -2 -8 -2
    -2 -8 -2
    -2 -8 -2
    2 8 2
    2 8 2
    2 8 2
    2 8 2
    -3 -8 -2
    -3 -8 -2
    -3 -8 -2
    -3 -8 -2
    -3 -8 -2
    -3 -8 -2
    3 8 2
    3 8 2
    -4 -8 -2
    -4 -8 -2
    -4 -8 -2
    -4 -8 -2
    -4 -8 -2
    4 8 2
    -5 -8 -2
    -5 -8 -2
    -5 -8 -2
    -5 -8 -2
    5 8 2
    5 8 2
    5 8 2
    3 -9 -2
    3 -9 -2
    3 -9 -2
    3 -9 -2
    3 -9 -2
    -3 9 2
    2 -9 -2
    2 -9 -2
    2 -9 -2
    2 -9 -2
    2 -9 -2
    -2 9 2
    1 -9 -2
    1 -9 -2
    1 -9 -2
    1 -9 -2
    1 -9 -2
    1 -9 -2
    -1 9 2
    -1 9 2
    0 -9 -2
    0 -9 -2
    0 -9 -2
    0 -9 -2
    0 -9 -2
    0 -9 -2
    0 9 2
    0 9 2
    -1 -9 -2
    -1 -9 -2
    -1 -9 -2
    -1 -9 -2
    1 9 2
    1 9 2
    -2 -9 -2
    -2 -9 -2
    -2 -9 -2
    -2 -9 -2
    2 9 2
    2 9 2
    -3 -9 -2
    -3 -9 -2
    -3 -9 -2
    -3 -9 -2
    3 9 2
    3 9 2
    0 -10 -2
    0 -10 -2
    0 -10 -2
    0 10 2
    0 10 2
    3 9 -3
    3 9 -3
    -3 -9 3
    -3 -9 3
    -3 -9 3
    -3 -9 3
    -3 -9 3
    2 9 -3
    2 9 -3
    -2 -9 3
    -2 -9 3
    -2 -9 3
    -2 -9 3
    -2 -9 3
    1 9 -3
    1 9 -3
    -1 -9 3
    -1 -9 3
    -1 -9 3
    -1 -9 3
    -1 -9 3
    0 9 -3
    0 -9 3
    0 -9 3
    0 -9 3
    -1 9 -3
    1 -9 3
    1 -9 3
    1 -9 3
    1 -9 3
    1 -9 3
    -2 9 -3
    -2 9 -3
    2 -9 3
    2 -9 3
    2 -9 3
    2 -9 3
    -3 9 -3
    -3 9 -3
    3 -9 3
    3 -9 3
    3 -9 3
    3 -9 3
    5 8 -3
    5 8 -3
    5 8 -3
    -5 -8 3
    -5 -8 3
    -5 -8 3
    4 8 -3
    4 8 -3
    4 8 -3
    -4 -8 3
    -4 -8 3
    -4 -8 3
    -4 -8 3
    -4 -8 3
    -4 -8 3
    -4 -8 3
    3 8 -3
    3 8 -3
    3 8 -3
    -3 -8 3
    -3 -8 3
    -3 -8 3
    -3 -8 3
    -3 -8 3
    -3 -8 3
    -3 -8 3
    2 8 -3
    2 8 -3
    -2 -8 3
    -2 -8 3
    -2 -8 3
    -2 -8 3
    -2 -8 3
    -2 -8 3
    -2 -8 3
    1 8 -3
    1 8 -3
    -1 -8 3
    -1 -8 3
    -1 -8 3
    -1 -8 3
    -1 -8 3
    0 8 -3
    0 8 -3
    0 8 -3
    0 -8 3
    0 -8 3
    0 -8 3
    -1 8 -3
    -1 8 -3
    1 -8 3
    1 -8 3
    1 -8 3
    1 -8 3
    1 -8 3
    -2 8 -3
    -2 8 -3
    2 -8 3
    2 -8 3
    2 -8 3
    2 -8 3
    2 -8 3
    -3 8 -3
    -3 8 -3
    3 -8 3
    3 -8 3
    3 -8 3
    3 -8 3
    3 -8 3
    3 -8 3
    -4 8 -3
    -4 8 -3
    -4 8 -3
    4 -8 3
    4 -8 3
    4 -8 3
    4 -8 3
    4 -8 3
    -5 8 -3
    -5 8 -3
    5 -8 3
    5 -8 3
    5 -8 3
    6 7 -3
    6 7 -3
    6 7 -3
    -6 -7 3
    -6 -7 3
    -6 -7 3
    5 7 -3
    5 7 -3
    5 7 -3
    5 7 -3
    -5 -7 3
    -5 -7 3
    -5 -7 3
    -5 -7 3
    -5 -7 3
    -5 -7 3
    4 7 -3
    4 7 -3
    4 7 -3
    4 7 -3
    -4 -7 3
    -4 -7 3
    -4 -7 3
    -4 -7 3
    -4 -7 3
    -4 -7 3
    -4 -7 3
    3 7 -3
    3 7 -3
    3 7 -3
    3 7 -3
    -3 -7 3
    -3 -7 3
    -3 -7 3
    -3 -7 3
    -3 -7 3
    -3 -7 3
    -3 -7 3
    -3 -7 3
    2 7 -3
    2 7 -3
    2 7 -3
    2 7 -3
    -2 -7 3
    -2 -7 3
    -2 -7 3
    -2 -7 3
    -2 -7 3
    1 7 -3
    1 7 -3
    -1 -7 3
    -1 -7 3
    -1 -7 3
    -1 -7 3
    -1 -7 3
    -1 -7 3
    -1 -7 3
    0 7 -3
    0 7 -3
    0 7 -3
    0 -7 3
    0 -7 3
    0 -7 3
    0 -7 3
    0 -7 3
    0 -7 3
    0 -7 3
    -1 7 -3
    -1 7 -3
    -1 7 -3
    1 -7 3
    1 -7 3
    1 -7 3
    1 -7 3
    1 -7 3
    -2 7 -3
    -2 7 -3
    2 -7 3
    2 -7 3
    2 -7 3
    2 -7 3
    2 -7 3
    2 -7 3
    -3 7 -3
    -3 7 -3
    -3 7 -3
    -3 7 -3
    3 -7 3
    3 -7 3
    3 -7 3
    3 -7 3
    3 -7 3
    -4 7 -3
    -4 7 -3
    -4 7 -3
    4 -7 3
    4 -7 3
    4 -7 3
    4 -7 3
    4 -7 3
    4 -7 3
    4 -7 3
    -5 7 -3
    -5 7 -3
    -5 7 -3
    5 -7 3
    5 -7 3
    5 -7 3
    5 -7 3
    5 -7 3
    -6 7 -3
    -6 7 -3
    -6 7 -3
    6 -7 3
    6 -7 3
    6 -7 3
    7 6 -3
    7 6 -3
    7 6 -3
    7 6 -3
    -7 -6 3
    -7 -6 3
    -7 -6 3
    6 6 -3
    6 6 -3
    6 6 -3
    6 6 -3
    6 6 -3
    -6 -6 3
    -6 -6 3
    -6 -6 3
    -6 -6 3
    -6 -6 3
    5 6 -3
    5 6 -3
    5 6 -3
    5 6 -3
    5 6 -3
    5 6 -3
    -5 -6 3
    -5 -6 3
    -5 -6 3
    -5 -6 3
    -5 -6 3
    4 6 -3
    4 6 -3
    4 6 -3
    4 6 -3
    -4 -6 3
    -4 -6 3
    -4 -6 3
    -4 -6 3
    -4 -6 3
    -4 -6 3
    -4 -6 3
    3 6 -3
    3 6 -3
    3 6 -3
    3 6 -3
    3 6 -3
    -3 -6 3
    -3 -6 3
    -3 -6 3
    -3 -6 3
    -3 -6 3
    -3 -6 3
    -3 -6 3
    -3 -6 3
    2 6 -3
    2 6 -3
    2 6 -3
    2 6 -3
    2 6 -3
    2 6 -3
    -2 -6 3
    -2 -6 3
    -2 -6 3
    -2 -6 3
    -2 -6 3
    -2 -6 3
    -2 -6 3
    -2 -6 3
    -2 -6 3
    -2 -6 3
    1 6 -3
    1 6 -3
    1 6 -3
    -1 -6 3
    -1 -6 3
    -1 -6 3
    -1 -6 3
    -1 -6 3
    -1 -6 3
    -1 -6 3
    -1 -6 3
    -1 -6 3
    -1 -6 3
    0 6 -3
    0 6 -3
    0 6 -3
    0 6 -3
    0 6 -3
    0 -6 3
    0 -6 3
    0 -6 3
    0 -6 3
    0 -6 3
    0 -6 3
    0 -6 3
    0 -6 3
    -1 6 -3
    -1 6 -3
    -1 6 -3
    1 -6 3
    1 -6 3
    1 -6 3
    1 -6 3
    1 -6 3
    1 -6 3
    1 -6 3
    -2 6 -3
    -2 6 -3
    -2 6 -3
    -2 6 -3
    2 -6 3
    2 -6 3
    2 -6 3
    2 -6 3
    2 -6 3
    2 -6 3
    2 -6 3
    -3 6 -3
    -3 6 -3
    -3 6 -3
    -3 6 -3
    -3 6 -3
    3 -6 3
    3 -6 3
    3 -6 3
    3 -6 3
    3 -6 3
    3 -6 3
    3 -6 3
    3 -6 3
    3 -6 3
    -4 6 -3
    -4 6 -3
    -4 6 -3
    -4 6 -3
    -4 6 -3
    4 -6 3
    4 -6 3
    4 -6 3
    4 -6 3
    4 -6 3
    4 -6 3
    4 -6 3
    -5 6 -3
    -5 6 -3
    -5 6 -3
    -5 6 -3
    5 -6 3
    5 -6 3
    5 -6 3
    5 -6 3
    5 -6 3
    -6 6 -3
    -6 6 -3
    -6 6 -3
    6 -6 3
    6 -6 3
    6 -6 3
    6 -6 3
    7 5 -3
    7 5 -3
    7 5 -3
    -7 -5 3
    -7 -5 3
    -7 -5 3
    -7 -5 3
    6 5 -3
    6 5 -3
    6 5 -3
    6 5 -3
    6 5 -3
    -6 -5 3
    -6 -5 3
    -6 -5 3
    -6 -5 3
    5 5 -3
    5 5 -3
    5 5 -3
    5 5 -3
    5 5 -3
    5 5 -3
    -5 -5 3
    -5 -5 3
    -5 -5 3
    -5 -5 3
    -5 -5 3
    -5 -5 3
    -5 -5 3
    4 5 -3
    4 5 -3
    4 5 -3
    4 5 -3
    4 5 -3
    4 5 -3
    4 5 -3
    4 5 -3
    -4 -5 3
    -4 -5 3
    -4 -5 3
    -4 -5 3
    -4 -5 3
    -4 -5 3
    -4 -5 3
    -4 -5 3
    3 5 -3
    3 5 -3
    3 5 -3
    3 5 -3
    3 5 -3
    3 5 -3
    -3 -5 3
    -3 -5 3
    -3 -5 3
    -3 -5 3
    -3 -5 3
    -3 -5 3
    -3 -5 3
    -3 -5 3
    -3 -5 3
    2 5 -3
    2 5 -3
    2 5 -3
    2 5 -3
    2 5 -3
    -2 -5 3
    -2 -5 3
    -2 -5 3
    -2 -5 3
    -2 -5 3
    -2 -5 3
    -2 -5 3
    -2 -5 3
    -2 -5 3
    1 5 -3
    1 5 -3
    1 5 -3
    1 5 -3
    1 5 -3
    -1 -5 3
    -1 -5 3
    -1 -5 3
    -1 -5 3
    -1 -5 3
    -1 -5 3
    -1 -5 3
    -1 -5 3
    -1 -5 3
    0 5 -3
    0 5 -3
    0 5 -3
    0 5 -3
    0 5 -3
    0 -5 3
    0 -5 3
    0 -5 3
    0 -5 3
    0 -5 3
    0 -5 3
    0 -5 3
    0 -5 3
    -1 5 -3
    -1 5 -3
    -1 5 -3
    -1 5 -3
    1 -5 3
    1 -5 3
    1 -5 3
    1 -5 3
    1 -5 3
    1 -5 3
    1 -5 3
    1 -5 3
    -2 5 -3
    -2 5 -3
    -2 5 -3
    -2 5 -3
    -2 5 -3
    2 -5 3
    2 -5 3
    2 -5 3
    2 -5 3
    2 -5 3
    2 -5 3
    2 -5 3
    2 -5 3
    2 -5 3
    -3 5 -3
    -3 5 -3
    -3 5 -3
    -3 5 -3
    -3 5 -3
    -3 5 -3
    3 -5 3
    3 -5 3
    3 -5 3
    3 -5 3
    3 -5 3
    3 -5 3
    3 -5 3
    3 -5 3
    3 -5 3
    -4 5 -3
    -4 5 -3
    -4 5 -3
    -4 5 -3
    4 -5 3
    4 -5 3
    4 -5 3
    4 -5 3
    4 -5 3
    4 -5 3
    4 -5 3
    4 -5 3
    -5 5 -3
    -5 5 -3
    -5 5 -3
    -5 5 -3
    -5 5 -3
    5 -5 3
    5 -5 3
    5 -5 3
    5 -5 3
    5 -5 3
    -6 5 -3
    -6 5 -3
    -6 5 -3
    -6 5 -3
    -6 5 -3
    6 -5 3
    6 -5 3
    6 -5 3
    6 -5 3
    -7 5 -3
    -7 5 -3
    -7 5 -3
    -7 5 -3
    -7 5 -3
    7 -5 3
    7 -5 3
    7 -5 3
    7 -5 3
    8 4 -3
    8 4 -3
    8 4 -3
    8 4 -3
    8 4 -3
    -8 -4 3
    -8 -4 3
    -8 -4 3
    7 4 -3
    7 4 -3
    7 4 -3
    7 4 -3
    7 4 -3
    -7 -4 3
    -7 -4 3
    -7 -4 3
    6 4 -3
    6 4 -3
    6 4 -3
    6 4 -3
    6 4 -3
    -6 -4 3
    -6 -4 3
    -6 -4 3
    -6 -4 3
    -6 -4 3
    5 4 -3
    5 4 -3
    5 4 -3
    5 4 -3
    5 4 -3
    5 4 -3
    -5 -4 3
    -5 -4 3
    -5 -4 3
    -5 -4 3
    -5 -4 3
    4 4 -3
    4 4 -3
    4 4 -3
    4 4 -3
    4 4 -3
    4 4 -3
    -4 -4 3
    -4 -4 3
    -4 -4 3
    -4 -4 3
    -4 -4 3
    -4 -4 3
    -4 -4 3
    3 4 -3
    3 4 -3
    3 4 -3
    3 4 -3
    3 4 -3
    3 4 -3
    3 4 -3
    3 4 -3
    -3 -4 3
    -3 -4 3
    -3 -4 3
    -3 -4 3
    -3 -4 3
    -3 -4 3
    -3 -4 3
    2 4 -3
    2 4 -3
    2 4 -3
    2 4 -3
    2 4 -3
    2 4 -3
    -2 -4 3
    -2 -4 3
    -2 -4 3
    -2 -4 3
    -2 -4 3
    -2 -4 3
    -2 -4 3
    -2 -4 3
    -2 -4 3
    1 4 -3
    1 4 -3
    1 4 -3
    1 4 -3
    1 4 -3
    1 4 -3
    -1 -4 3
    -1 -4 3
    -1 -4 3
    -1 -4 3
    -1 -4 3
    -1 -4 3
    -1 -4 3
    -1 -4 3
    -1 -4 3
    -1 -4 3
    0 4 -3
    0 4 -3
    0 4 -3
    0 4 -3
    0 4 -3
    0 -4 3
    0 -4 3
    0 -4 3
    0 -4 3
    0 -4 3
    0 -4 3
    0 -4 3
    0 -4 3
    -1 4 -3
    -1 4 -3
    -1 4 -3
    -1 4 -3
    -1 4 -3
    1 -4 3
    1 -4 3
    1 -4 3
    1 -4 3
    1 -4 3
    1 -4 3
    1 -4 3
    -2 4 -3
    -2 4 -3
    -2 4 -3
    -2 4 -3
    -2 4 -3
    -2 4 -3
    2 -4 3
    2 -4 3
    2 -4 3
    2 -4 3
    2 -4 3
    2 -4 3
    2 -4 3
    2 -4 3
    -3 4 -3
    -3 4 -3
    -3 4 -3
    -3 4 -3
    -3 4 -3
    -3 4 -3
    3 -4 3
    3 -4 3
    3 -4 3
    3 -4 3
    3 -4 3
    3 -4 3
    3 -4 3
    3 -4 3
    -4 4 -3
    -4 4 -3
    -4 4 -3
    -4 4 -3
    -4 4 -3
    -4 4 -3
    -4 4 -3
    4 -4 3
    4 -4 3
    4 -4 3
    4 -4 3
    4 -4 3
    4 -4 3
    4 -4 3
    -5 4 -3
    -5 4 -3
    -5 4 -3
    -5 4 -3
    -5 4 -3
    5 -4 3
    5 -4 3
    5 -4 3
    -6 4 -3
    -6 4 -3
    -6 4 -3
    -6 4 -3
    6 -4 3
    6 -4 3
    6 -4 3
    6 -4 3
    -7 4 -3
    -7 4 -3
    -7 4 -3
    -7 4 -3
    -7 4 -3
    7 -4 3
    7 -4 3
    7 -4 3
    7 -4 3
    8 3 -3
    8 3 -3
    8 3 -3
    -8 -3 3
    -8 -3 3
    -8 -3 3
    -8 -3 3
    7 3 -3
    7 3 -3
    7 3 -3
    -7 -3 3
    -7 -3 3
    -7 -3 3
    6 3 -3
    6 3 -3
    6 3 -3
    6 3 -3
    -6 -3 3
    -6 -3 3
    -6 -3 3
    -6 -3 3
    5 3 -3
    5 3 -3
    5 3 -3
    5 3 -3
    5 3 -3
    5 3 -3
    5 3 -3
    -5 -3 3
    -5 -3 3
    -5 -3 3
    -5 -3 3
    -5 -3 3
    -5 -3 3
    -5 -3 3
    4 3 -3
    4 3 -3
    4 3 -3
    4 3 -3
    4 3 -3
    4 3 -3
    4 3 -3
    -4 -3 3
    -4 -3 3
    -4 -3 3
    -4 -3 3
    -4 -3 3
    -4 -3 3
    -4 -3 3
    3 3 -3
    3 3 -3
    3 3 -3
    3 3 -3
    3 3 -3
    3 3 -3
    3 3 -3
    3 3 -3
    -3 -3 3
    -3 -3 3
    -3 -3 3
    -3 -3 3
    -3 -3 3
    -3 -3 3
    -3 -3 3
    2 3 -3
    2 3 -3
    2 3 -3
    2 3 -3
    2 3 -3
    2 3 -3
    2 3 -3
    -2 -3 3
    -2 -3 3
    -2 -3 3
    -2 -3 3
    -2 -3 3
    -2 -3 3
    -2 -3 3
    1 3 -3
    1 3 -3
    1 3 -3
    1 3 -3
    1 3 -3
    -1 -3 3
    -1 -3 3
    -1 -3 3
    -1 -3 3
    -1 -3 3
    -1 -3 3
    -1 -3 3
    -1 -3 3
    -1 -3 3
    -1 -3 3
    0 3 -3
    0 3 -3
    0 3 -3
    0 3 -3
    0 3 -3
    0 -3 3
    0 -3 3
    0 -3 3
    0 -3 3
    0 -3 3
    0 -3 3
    0 -3 3
    0 -3 3
    -1 3 -3
    -1 3 -3
    -1 3 -3
    -1 3 -3
    -1 3 -3
    -1 3 -3
    1 -3 3
    1 -3 3
    1 -3 3
    1 -3 3
    1 -3 3
    1 -3 3
    1 -3 3
    1 -3 3
    1 -3 3
    1 -3 3
    1 -3 3
    -2 3 -3
    -2 3 -3
    -2 3 -3
    -2 3 -3
    -2 3 -3
    2 -3 3
    2 -3 3
    2 -3 3
    2 -3 3
    2 -3 3
    2 -3 3
    2 -3 3
    2 -3 3
    -3 3 -3
    -3 3 -3
    -3 3 -3
    -3 3 -3
    -3 3 -3
    -3 3 -3
    -3 3 -3
    3 -3 3
    3 -3 3
    3 -3 3
    3 -3 3
    3 -3 3
    3 -3 3
    3 -3 3
    -4 3 -3
    -4 3 -3
    -4 3 -3
    -4 3 -3
    -4 3 -3
    4 -3 3
    4 -3 3
    4 -3 3
    4 -3 3
    4 -3 3
    4 -3 3
    4 -3 3
    -5 3 -3
    -5 3 -3
    -5 3 -3
    -5 3 -3
    -5 3 -3
    -5 3 -3
    5 -3 3
    5 -3 3
    5 -3 3
    5 -3 3
    5 -3 3
    5 -3 3
    5 -3 3
    -6 3 -3
    -6 3 -3
    -6 3 -3
    -6 3 -3
    -6 3 -3
    6 -3 3
    6 -3 3
    6 -3 3
    6 -3 3
    -7 3 -3
    -7 3 -3
    -7 3 -3
    7 -3 3
    7 -3 3
    7 -3 3
    7 -3 3
    -8 3 -3
    -8 3 -3
    -8 3 -3
    8 -3 3
    8 -3 3
    8 -3 3
    8 2 -3
    8 2 -3
    8 2 -3
    -8 -2 3
    -8 -2 3
    -8 -2 3
    -8 -2 3
    7 2 -3
    7 2 -3
    7 2 -3
    -7 -2 3
    -7 -2 3
    -7 -2 3
    6 2 -3
    6 2 -3
    6 2 -3
    6 2 -3
    -6 -2 3
    -6 -2 3
    -6 -2 3
    -6 -2 3
    -6 -2 3
    5 2 -3
    5 2 -3
    5 2 -3
    5 2 -3
    5 2 -3
    5 2 -3
    5 2 -3
    -5 -2 3
    -5 -2 3
    -5 -2 3
    -5 -2 3
    -5 -2 3
    -5 -2 3
    -5 -2 3
    4 2 -3
    4 2 -3
    4 2 -3
    4 2 -3
    4 2 -3
    4 2 -3
    4 2 -3
    -4 -2 3
    -4 -2 3
    -4 -2 3
    -4 -2 3
    -4 -2 3
    -4 -2 3
    -4 -2 3
    3 2 -3
    3 2 -3
    3 2 -3
    3 2 -3
    3 2 -3
    3 2 -3
    3 2 -3
    -3 -2 3
    -3 -2 3
    -3 -2 3
    -3 -2 3
    -3 -2 3
    -3 -2 3
    2 2 -3
    2 2 -3
    2 2 -3
    2 2 -3
    2 2 -3
    2 2 -3
    2 2 -3
    2 2 -3
    -2 -2 3
    -2 -2 3
    -2 -2 3
    -2 -2 3
    -2 -2 3
    -2 -2 3
    -2 -2 3
    1 2 -3
    1 2 -3
    1 2 -3
    1 2 -3
    1 2 -3
    1 2 -3
    1 2 -3
    -1 -2 3
    -1 -2 3
    -1 -2 3
    -1 -2 3
    -1 -2 3
    -1 -2 3
    -1 -2 3
    -1 -2 3
    -1 -2 3
    0 2 -3
    0 2 -3
    0 2 -3
    0 2 -3
    0 2 -3
    0 2 -3
    0 -2 3
    0 -2 3
    0 -2 3
    0 -2 3
    0 -2 3
    0 -2 3
    0 -2 3
    0 -2 3
    0 -2 3
    -1 2 -3
    -1 2 -3
    -1 2 -3
    -1 2 -3
    1 -2 3
    1 -2 3
    1 -2 3
    1 -2 3
    1 -2 3
    1 -2 3
    1 -2 3
    1 -2 3
    1 -2 3
    1 -2 3
    1 -2 3
    -2 2 -3
    -2 2 -3
    -2 2 -3
    -2 2 -3
    -2 2 -3
    -2 2 -3
    -2 2 -3
    -2 2 -3
    2 -2 3
    2 -2 3
    2 -2 3
    2 -2 3
    2 -2 3
    2 -2 3
    2 -2 3
    -3 2 -3
    -3 2 -3
    -3 2 -3
    -3 2 -3
    -3 2 -3
    -3 2 -3
    -3 2 -3
    3 -2 3
    3 -2 3
    3 -2 3
    3 -2 3
    3 -2 3
    3 -2 3
    -4 2 -3
    -4 2 -3
    -4 2 -3
    -4 2 -3
    -4 2 -3
    -4 2 -3
    -4 2 -3
    4 -2 3
    4 -2 3
    4 -2 3
    4 -2 3
    4 -2 3
    4 -2 3
    -5 2 -3
    -5 2 -3
    -5 2 -3
    -5 2 -3
    -5 2 -3
    -5 2 -3
    -5 2 -3
    5 -2 3
    5 -2 3
    5 -2 3
    5 -2 3
    5 -2 3
    5 -2 3
    -6 2 -3
    -6 2 -3
    -6 2 -3
    -6 2 -3
    -6 2 -3
    6 -2 3
    6 -2 3
    6 -2 3
    6 -2 3
    6 -2 3
    -7 2 -3
    -7 2 -3
    -7 2 -3
    -7 2 -3
    7 -2 3
    7 -2 3
    7 -2 3
    -8 2 -3
    -8 2 -3
    -8 2 -3
    -8 2 -3
    8 -2 3
    8 -2 3
    8 -2 3
    8 1 -3
    8 1 -3
    8 1 -3
    8 1 -3
    -8 -1 3
    -8 -1 3
    -8 -1 3
    -8 -1 3
    7 1 -3
    7 1 -3
    7 1 -3
    -7 -1 3
    -7 -1 3
    -7 -1 3
    6 1 -3
    6 1 -3
    6 1 -3
    -6 -1 3
    -6 -1 3
    -6 -1 3
    -6 -1 3
    -6 -1 3
    -6 -1 3
    5 1 -3
    5 1 -3
    5 1 -3
    5 1 -3
    5 1 -3
    5 1 -3
    5 1 -3
    -5 -1 3
    -5 -1 3
    -5 -1 3
    -5 -1 3
    -5 -1 3
    -5 -1 3
    4 1 -3
    4 1 -3
    4 1 -3
    4 1 -3
    4 1 -3
    4 1 -3
    4 1 -3
    -4 -1 3
    -4 -1 3
    -4 -1 3
    -4 -1 3
    -4 -1 3
    -4 -1 3
    -4 -1 3
    -4 -1 3
    3 1 -3
    3 1 -3
    3 1 -3
    3 1 -3
    3 1 -3
    3 1 -3
    -3 -1 3
    -3 -1 3
    -3 -1 3
    -3 -1 3
    -3 -1 3
    -3 -1 3
    2 1 -3
    2 1 -3
    2 1 -3
    2 1 -3
    2 1 -3
    2 1 -3
    2 1 -3
    -2 -1 3
    -2 -1 3
    -2 -1 3
    -2 -1 3
    -2 -1 3
    -2 -1 3
    -2 -1 3
    1 1 -3
    1 1 -3
    1 1 -3
    1 1 -3
    1 1 -3
    1 1 -3
    1 1 -3
    1 1 -3
    -1 -1 3
    -1 -1 3
    -1 -1 3
    -1 -1 3
    -1 -1 3
    -1 -1 3
    -1 -1 3
    0 1 -3
    0 1 -3
    0 1 -3
    0 1 -3
    0 1 -3
    0 1 -3
    0 1 -3
    0 1 -3
    0 -1 3
    0 -1 3
    0 -1 3
    0 -1 3
    0 -1 3
    0 -1 3
    0 -1 3
    0 -1 3
    0 -1 3
    -1 1 -3
    -1 1 -3
    -1 1 -3
    -1 1 -3
    -1 1 -3
    -1 1 -3
    -1 1 -3
    1 -1 3
    1 -1 3
    1 -1 3
    1 -1 3
    1 -1 3
    1 -1 3
    -2 1 -3
    -2 1 -3
    -2 1 -3
    -2 1 -3
    -2 1 -3
    -2 1 -3
    -2 1 -3
    2 -1 3
    2 -1 3
    2 -1 3
    2 -1 3
    2 -1 3
    2 -1 3
    -3 1 -3
    -3 1 -3
    -3 1 -3
    -3 1 -3
    -3 1 -3
    -3 1 -3
    -3 1 -3
    3 -1 3
    3 -1 3
    3 -1 3
    3 -1 3
    3 -1 3
    -4 1 -3
    -4 1 -3
    -4 1 -3
    -4 1 -3
    -4 1 -3
    -4 1 -3
    -4 1 -3
    4 -1 3
    4 -1 3
    4 -1 3
    4 -1 3
    4 -1 3
    4 -1 3
    -5 1 -3
    -5 1 -3
    -5 1 -3
    -5 1 -3
    -5 1 -3
    -5 1 -3
    -5 1 -3
    5 -1 3
    5 -1 3
    5 -1 3
    5 -1 3
    5 -1 3
    -6 1 -3
    -6 1 -3
    -6 1 -3
    -6 1 -3
    -6 1 -3
    6 -1 3
    6 -1 3
    6 -1 3
    6 -1 3
    -7 1 -3
    -7 1 -3
    -7 1 -3
    -7 1 -3
    7 -1 3
    7 -1 3
    7 -1 3
    -8 1 -3
    -8 1 -3
    -8 1 -3
    8 -1 3
    8 -1 3
    8 0 -3
    8 0 -3
    8 0 -3
    8 0 -3
    -8 0 3
    -8 0 3
    -8 0 3
    7 0 -3
    7 0 -3
    7 0 -3
    7 0 -3
    -7 0 3
    -7 0 3
    -7 0 3
    -7 0 3
    6 0 -3
    6 0 -3
    6 0 -3
    6 0 -3
    6 0 -3
    -6 0 3
    -6 0 3
    -6 0 3
    -6 0 3
    -6 0 3
    -6 0 3
    5 0 -3
    5 0 -3
    5 0 -3
    5 0 -3
    5 0 -3
    5 0 -3
    5 0 -3
    -5 0 3
    -5 0 3
    -5 0 3
    -5 0 3
    -5 0 3
    -5 0 3
    -5 0 3
    4 0 -3
    4 0 -3
    4 0 -3
    4 0 -3
    4 0 -3
    4 0 -3
    4 0 -3
    -4 0 3
    -4 0 3
    -4 0 3
    -4 0 3
    -4 0 3
    -4 0 3
    -4 0 3
    3 0 -3
    3 0 -3
    3 0 -3
    3 0 -3
    3 0 -3
    3 0 -3
    3 0 -3
    -3 0 3
    -3 0 3
    -3 0 3
    -3 0 3
    -3 0 3
    -3 0 3
    -3 0 3
    2 0 -3
    2 0 -3
    2 0 -3
    2 0 -3
    2 0 -3
    2 0 -3
    2 0 -3
    2 0 -3
    2 0 -3
    -2 0 3
    -2 0 3
    -2 0 3
    -2 0 3
    -2 0 3
    -2 0 3
    -2 0 3
    1 0 -3
    1 0 -3
    1 0 -3
    1 0 -3
    1 0 -3
    1 0 -3
    1 0 -3
    1 0 -3
    -1 0 3
    -1 0 3
    -1 0 3
    -1 0 3
    -1 0 3
    -1 0 3
    -1 0 3
    -1 0 3
    0 0 -3
    0 0 -3
    0 0 -3
    0 0 -3
    0 0 -3
    0 0 -3
    0 0 -3
    0 0 3
    0 0 3
    0 0 3
    0 0 3
    0 0 3
    0 0 3
    0 0 3
    -1 0 -3
    -1 0 -3
    -1 0 -3
    -1 0 -3
    -1 0 -3
    -1 0 -3
    -1 0 -3
    1 0 3
    1 0 3
    1 0 3
    1 0 3
    1 0 3
    1 0 3
    -2 0 -3
    -2 0 -3
    -2 0 -3
    -2 0 -3
    -2 0 -3
    -2 0 -3
    2 0 3
    2 0 3
    2 0 3
    2 0 3
    2 0 3
    2 0 3
    2 0 3
    -3 0 -3
    -3 0 -3
    -3 0 -3
    -3 0 -3
    -3 0 -3
    -3 0 -3
    3 0 3
    3 0 3
    3 0 3
    3 0 3
    3 0 3
    3 0 3
    -4 0 -3
    -4 0 -3
    -4 0 -3
    -4 0 -3
    -4 0 -3
    -4 0 -3
    -4 0 -3
    4 0 3
    4 0 3
    4 0 3
    4 0 3
    4 0 3
    4 0 3
    -5 0 -3
    -5 0 -3
    -5 0 -3
    -5 0 -3
    -5 0 -3
    -5 0 -3
    -5 0 -3
    5 0 3
    5 0 3
    5 0 3
    5 0 3
    5 0 3
    -6 0 -3
    -6 0 -3
    -6 0 -3
    -6 0 -3
    6 0 3
    6 0 3
    6 0 3
    6 0 3
    -7 0 -3
    -7 0 -3
    -7 0 -3
    -7 0 -3
    7 0 3
    7 0 3
    7 0 3
    -8 0 -3
    -8 0 -3
    -8 0 -3
    8 0 3
    8 -1 -3
    8 -1 -3
    8 -1 -3
    8 -1 -3
    -8 1 3
    -8 1 3
    -8 1 3
    7 -1 -3
    7 -1 -3
    7 -1 -3
    7 -1 -3
    -7 1 3
    -7 1 3
    -7 1 3
    -7 1 3
    6 -1 -3
    6 -1 -3
    6 -1 -3
    6 -1 -3
    6 -1 -3
    -6 1 3
    -6 1 3
    -6 1 3
    -6 1 3
    -6 1 3
    -6 1 3
    5 -1 -3
    5 -1 -3
    5 -1 -3
    5 -1 -3
    5 -1 -3
    5 -1 -3
    5 -1 -3
    5 -1 -3
    -5 1 3
    -5 1 3
    -5 1 3
    -5 1 3
    -5 1 3
    -5 1 3
    -5 1 3
    4 -1 -3
    4 -1 -3
    4 -1 -3
    4 -1 -3
    4 -1 -3
    4 -1 -3
    4 -1 -3
    4 -1 -3
    -4 1 3
    -4 1 3
    -4 1 3
    -4 1 3
    -4 1 3
    -4 1 3
    -4 1 3
    3 -1 -3
    3 -1 -3
    3 -1 -3
    3 -1 -3
    3 -1 -3
    3 -1 -3
    3 -1 -3
    -3 1 3
    -3 1 3
    -3 1 3
    -3 1 3
    -3 1 3
    -3 1 3
    2 -1 -3
    2 -1 -3
    2 -1 -3
    2 -1 -3
    2 -1 -3
    2 -1 -3
    2 -1 -3
    2 -1 -3
    -2 1 3
    -2 1 3
    -2 1 3
    -2 1 3
    -2 1 3
    -2 1 3
    -2 1 3
    1 -1 -3
    1 -1 -3
    1 -1 -3
    1 -1 -3
    1 -1 -3
    1 -1 -3
    1 -1 -3
    -1 1 3
    -1 1 3
    -1 1 3
    -1 1 3
    -1 1 3
    -1 1 3
    -1 1 3
    0 -1 -3
    0 -1 -3
    0 -1 -3
    0 -1 -3
    0 -1 -3
    0 -1 -3
    0 -1 -3
    0 1 3
    0 1 3
    0 1 3
    0 1 3
    0 1 3
    0 1 3
    0 1 3
    -1 -1 -3
    -1 -1 -3
    -1 -1 -3
    -1 -1 -3
    -1 -1 -3
    -1 -1 -3
    1 1 3
    1 1 3
    1 1 3
    1 1 3
    1 1 3
    1 1 3
    1 1 3
    -2 -1 -3
    -2 -1 -3
    -2 -1 -3
    -2 -1 -3
    -2 -1 -3
    -2 -1 -3
    2 1 3
    2 1 3
    2 1 3
    2 1 3
    2 1 3
    2 1 3
    -3 -1 -3
    -3 -1 -3
    -3 -1 -3
    -3 -1 -3
    -3 -1 -3
    -3 -1 -3
    -3 -1 -3
    -3 -1 -3
    3 1 3
    3 1 3
    3 1 3
    3 1 3
    3 1 3
    3 1 3
    -4 -1 -3
    -4 -1 -3
    -4 -1 -3
    -4 -1 -3
    -4 -1 -3
    -4 -1 -3
    -4 -1 -3
    4 1 3
    4 1 3
    4 1 3
    4 1 3
    4 1 3
    4 1 3
    -5 -1 -3
    -5 -1 -3
    -5 -1 -3
    -5 -1 -3
    -5 -1 -3
    -5 -1 -3
    -5 -1 -3
    5 1 3
    5 1 3
    5 1 3
    5 1 3
    5 1 3
    -6 -1 -3
    -6 -1 -3
    -6 -1 -3
    -6 -1 -3
    -6 -1 -3
    6 1 3
    6 1 3
    6 1 3
    6 1 3
    -7 -1 -3
    -7 -1 -3
    -7 -1 -3
    7 1 3
    7 1 3
    7 1 3
    -8 -1 -3
    -8 -1 -3
    8 1 3
    8 1 3
    8 -2 -3
    -8 2 3
    -8 2 3
    -8 2 3
    7 -2 -3
    7 -2 -3
    7 -2 -3
    7 -2 -3
    -7 2 3
    -7 2 3
    -7 2 3
    -7 2 3
    6 -2 -3
    6 -2 -3
    6 -2 -3
    6 -2 -3
    6 -2 -3
    -6 2 3
    -6 2 3
    -6 2 3
    -6 2 3
    -6 2 3
    5 -2 -3
    5 -2 -3
    5 -2 -3
    5 -2 -3
    5 -2 -3
    5 -2 -3
    -5 2 3
    -5 2 3
    -5 2 3
    -5 2 3
    -5 2 3
    -5 2 3
    -5 2 3
    4 -2 -3
    4 -2 -3
    4 -2 -3
    4 -2 -3
    4 -2 -3
    4 -2 -3
    4 -2 -3
    -4 2 3
    -4 2 3
    -4 2 3
    -4 2 3
    -4 2 3
    -4 2 3
    -4 2 3
    3 -2 -3
    3 -2 -3
    3 -2 -3
    3 -2 -3
    3 -2 -3
    3 -2 -3
    3 -2 -3
    3 -2 -3
    -3 2 3
    -3 2 3
    -3 2 3
    -3 2 3
    -3 2 3
    -3 2 3
    2 -2 -3
    2 -2 -3
    2 -2 -3
    2 -2 -3
    2 -2 -3
    2 -2 -3
    2 -2 -3
    2 -2 -3
    -2 2 3
    -2 2 3
    -2 2 3
    -2 2 3
    -2 2 3
    -2 2 3
    -2 2 3
    -2 2 3
    1 -2 -3
    1 -2 -3
    1 -2 -3
    1 -2 -3
    1 -2 -3
    1 -2 -3
    1 -2 -3
    -1 2 3
    -1 2 3
    -1 2 3
    -1 2 3
    -1 2 3
    -1 2 3
    -1 2 3
    -1 2 3
    -1 2 3
    0 -2 -3
    0 -2 -3
    0 -2 -3
    0 -2 -3
    0 -2 -3
    0 -2 -3
    0 2 3
    0 2 3
    0 2 3
    0 2 3
    0 2 3
    0 2 3
    0 2 3
    0 2 3
    -1 -2 -3
    -1 -2 -3
    -1 -2 -3
    -1 -2 -3
    -1 -2 -3
    -1 -2 -3
    -1 -2 -3
    1 2 3
    1 2 3
    1 2 3
    1 2 3
    1 2 3
    1 2 3
    1 2 3
    -2 -2 -3
    -2 -2 -3
    -2 -2 -3
    -2 -2 -3
    -2 -2 -3
    -2 -2 -3
    -2 -2 -3
    2 2 3
    2 2 3
    2 2 3
    2 2 3
    2 2 3
    2 2 3
    -3 -2 -3
    -3 -2 -3
    -3 -2 -3
    -3 -2 -3
    -3 -2 -3
    -3 -2 -3
    -3 -2 -3
    -3 -2 -3
    3 2 3
    3 2 3
    3 2 3
    3 2 3
    3 2 3
    3 2 3
    -4 -2 -3
    -4 -2 -3
    -4 -2 -3
    -4 -2 -3
    -4 -2 -3
    -4 -2 -3
    -4 -2 -3
    -4 -2 -3
    4 2 3
    4 2 3
    4 2 3
    4 2 3
    4 2 3
    4 2 3
    -5 -2 -3
    -5 -2 -3
    -5 -2 -3
    -5 -2 -3
    -5 -2 -3
    -5 -2 -3
    -5 -2 -3
    -5 -2 -3
    5 2 3
    5 2 3
    5 2 3
    5 2 3
    5 2 3
    -6 -2 -3
    -6 -2 -3
    -6 -2 -3
    -6 -2 -3
    -6 -2 -3
    6 2 3
    6 2 3
    6 2 3
    6 2 3
    -7 -2 -3
    -7 -2 -3
    -7 -2 -3
    7 2 3
    7 2 3
    7 2 3
    -8 -2 -3
    -8 -2 -3
    -8 -2 -3
    8 2 3
    8 2 3
    8 2 3
    8 -3 -3
    8 -3 -3
    8 -3 -3
    -8 3 3
    -8 3 3
    -8 3 3
    7 -3 -3
    7 -3 -3
    7 -3 -3
    7 -3 -3
    -7 3 3
    -7 3 3
    -7 3 3
    -7 3 3
    6 -3 -3
    6 -3 -3
    6 -3 -3
    6 -3 -3
    6 -3 -3
    -6 3 3
    -6 3 3
    -6 3 3
    -6 3 3
    5 -3 -3
    5 -3 -3
    5 -3 -3
    5 -3 -3
    5 -3 -3
    5 -3 -3
    5 -3 -3
    5 -3 -3
    -5 3 3
    -5 3 3
    -5 3 3
    -5 3 3
    -5 3 3
    -5 3 3
    -5 3 3
    4 -3 -3
    4 -3 -3
    4 -3 -3
    4 -3 -3
    4 -3 -3
    4 -3 -3
    4 -3 -3
    4 -3 -3
    4 -3 -3
    -4 3 3
    -4 3 3
    -4 3 3
    -4 3 3
    -4 3 3
    -4 3 3
    -4 3 3
    3 -3 -3
    3 -3 -3
    3 -3 -3
    3 -3 -3
    3 -3 -3
    3 -3 -3
    3 -3 -3
    -3 3 3
    -3 3 3
    -3 3 3
    -3 3 3
    -3 3 3
    -3 3 3
    -3 3 3
    -3 3 3
    2 -3 -3
    2 -3 -3
    2 -3 -3
    2 -3 -3
    2 -3 -3
    2 -3 -3
    2 -3 -3
    -2 3 3
    -2 3 3
    -2 3 3
    -2 3 3
    -2 3 3
    -2 3 3
    -2 3 3
    -2 3 3
    -2 3 3
    1 -3 -3
    1 -3 -3
    1 -3 -3
    1 -3 -3
    1 -3 -3
    1 -3 -3
    1 -3 -3
    1 -3 -3
    1 -3 -3
    -1 3 3
    -1 3 3
    -1 3 3
    -1 3 3
    -1 3 3
    -1 3 3
    -1 3 3
    -1 3 3
    0 -3 -3
    0 -3 -3
    0 -3 -3
    0 -3 -3
    0 -3 -3
    0 -3 -3
    0 -3 -3
    0 -3 -3
    0 -3 -3
    0 3 3
    0 3 3
    0 3 3
    0 3 3
    0 3 3
    0 3 3
    -1 -3 -3
    -1 -3 -3
    -1 -3 -3
    -1 -3 -3
    -1 -3 -3
    -1 -3 -3
    -1 -3 -3
    -1 -3 -3
    -1 -3 -3
    1 3 3
    1 3 3
    1 3 3
    1 3 3
    1 3 3
    1 3 3
    1 3 3
    1 3 3
    -2 -3 -3
    -2 -3 -3
    -2 -3 -3
    -2 -3 -3
    -2 -3 -3
    -2 -3 -3
    -2 -3 -3
    -2 -3 -3
    -2 -3 -3
    2 3 3
    2 3 3
    2 3 3
    2 3 3
    2 3 3
    2 3 3
    -3 -3 -3
    -3 -3 -3
    -3 -3 -3
    -3 -3 -3
    -3 -3 -3
    -3 -3 -3
    -3 -3 -3
    -3 -3 -3
    3 3 3
    3 3 3
    3 3 3
    3 3 3
    3 3 3
    -4 -3 -3
    -4 -3 -3
    -4 -3 -3
    -4 -3 -3
    -4 -3 -3
    -4 -3 -3
    -4 -3 -3
    4 3 3
    4 3 3
    4 3 3
    4 3 3
    4 3 3
    4 3 3
    -5 -3 -3
    -5 -3 -3
    -5 -3 -3
    -5 -3 -3
    -5 -3 -3
    -5 -3 -3
    -5 -3 -3
    5 3 3
    5 3 3
    5 3 3
    5 3 3
    5 3 3
    5 3 3
    5 3 3
    -6 -3 -3
    -6 -3 -3
    -6 -3 -3
    -6 -3 -3
    -6 -3 -3
    6 3 3
    6 3 3
    6 3 3
    -7 -3 -3
    -7 -3 -3
    -7 -3 -3
    -7 -3 -3
    7 3 3
    7 3 3
    7 3 3
    -8 -3 -3
    -8 -3 -3
    -8 -3 -3
    8 3 3
    8 3 3
    8 3 3
    8 -4 -3
    8 -4 -3
    8 -4 -3
    -8 4 3
    -8 4 3
    -8 4 3
    7 -4 -3
    7 -4 -3
    7 -4 -3
    7 -4 -3
    -7 4 3
    -7 4 3
    -7 4 3
    -7 4 3
    6 -4 -3
    6 -4 -3
    6 -4 -3
    6 -4 -3
    6 -4 -3
    -6 4 3
    -6 4 3
    -6 4 3
    -6 4 3
    -6 4 3
    5 -4 -3
    5 -4 -3
    5 -4 -3
    5 -4 -3
    5 -4 -3
    5 -4 -3
    5 -4 -3
    5 -4 -3
    5 -4 -3
    -5 4 3
    -5 4 3
    -5 4 3
    -5 4 3
    -5 4 3
    4 -4 -3
    4 -4 -3
    4 -4 -3
    4 -4 -3
    4 -4 -3
    4 -4 -3
    4 -4 -3
    4 -4 -3
    4 -4 -3
    -4 4 3
    -4 4 3
    -4 4 3
    -4 4 3
    -4 4 3
    -4 4 3
    -4 4 3
    3 -4 -3
    3 -4 -3
    3 -4 -3
    3 -4 -3
    3 -4 -3
    3 -4 -3
    3 -4 -3
    3 -4 -3
    -3 4 3
    -3 4 3
    -3 4 3
    -3 4 3
    -3 4 3
    -3 4 3
    -3 4 3
    -3 4 3
    -3 4 3
    2 -4 -3
    2 -4 -3
    2 -4 -3
    2 -4 -3
    2 -4 -3
    2 -4 -3
    2 -4 -3
    2 -4 -3
    2 -4 -3
    -2 4 3
    -2 4 3
    -2 4 3
    -2 4 3
    -2 4 3
    -2 4 3
    -2 4 3
    1 -4 -3
    1 -4 -3
    1 -4 -3
    1 -4 -3
    1 -4 -3
    1 -4 -3
    1 -4 -3
    1 -4 -3
    1 -4 -3
    1 -4 -3
    -1 4 3
    -1 4 3
    -1 4 3
    -1 4 3
    -1 4 3
    -1 4 3
    0 -4 -3
    0 -4 -3
    0 -4 -3
    0 -4 -3
    0 -4 -3
    0 -4 -3
    0 -4 -3
    0 -4 -3
    0 -4 -3
    0 4 3
    0 4 3
    0 4 3
    0 4 3
    0 4 3
    -1 -4 -3
    -1 -4 -3
    -1 -4 -3
    -1 -4 -3
    -1 -4 -3
    -1 -4 -3
    -1 -4 -3
    -1 -4 -3
    1 4 3
    1 4 3
    1 4 3
    1 4 3
    1 4 3
    -2 -4 -3
    -2 -4 -3
    -2 -4 -3
    -2 -4 -3
    -2 -4 -3
    -2 -4 -3
    -2 -4 -3
    -2 -4 -3
    -2 -4 -3
    -2 -4 -3
    2 4 3
    2 4 3
    2 4 3
    2 4 3
    2 4 3
    2 4 3
    2 4 3
    -3 -4 -3
    -3 -4 -3
    -3 -4 -3
    -3 -4 -3
    -3 -4 -3
    -3 -4 -3
    -3 -4 -3
    -3 -4 -3
    -3 -4 -3
    3 4 3
    3 4 3
    3 4 3
    3 4 3
    3 4 3
    3 4 3
    -4 -4 -3
    -4 -4 -3
    -4 -4 -3
    -4 -4 -3
    -4 -4 -3
    -4 -4 -3
    -4 -4 -3
    4 4 3
    4 4 3
    4 4 3
    4 4 3
    4 4 3
    4 4 3
    -5 -4 -3
    -5 -4 -3
    -5 -4 -3
    -5 -4 -3
    -5 -4 -3
    -5 -4 -3
    5 4 3
    5 4 3
    5 4 3
    5 4 3
    5 4 3
    -6 -4 -3
    -6 -4 -3
    -6 -4 -3
    -6 -4 -3
    -6 -4 -3
    -6 -4 -3
    6 4 3
    6 4 3
    6 4 3
    6 4 3
    -7 -4 -3
    -7 -4 -3
    -7 -4 -3
    7 4 3
    7 4 3
    7 4 3
    7 -5 -3
    7 -5 -3
    7 -5 -3
    -7 5 3
    -7 5 3
    -7 5 3
    -7 5 3
    -7 5 3
    6 -5 -3
    6 -5 -3
    6 -5 -3
    6 -5 -3
    -6 5 3
    -6 5 3
    -6 5 3
    -6 5 3
    -6 5 3
    -6 5 3
    5 -5 -3
    5 -5 -3
    5 -5 -3
    5 -5 -3
    5 -5 -3
    5 -5 -3
    5 -5 -3
    -5 5 3
    -5 5 3
    -5 5 3
    -5 5 3
    -5 5 3
    -5 5 3
    4 -5 -3
    4 -5 -3
    4 -5 -3
    4 -5 -3
    4 -5 -3
    4 -5 -3
    4 -5 -3
    4 -5 -3
    4 -5 -3
    -4 5 3
    -4 5 3
    -4 5 3
    -4 5 3
    -4 5 3
    -4 5 3
    -4 5 3
    3 -5 -3
    3 -5 -3
    3 -5 -3
    3 -5 -3
    3 -5 -3
    3 -5 -3
    3 -5 -3
    3 -5 -3
    3 -5 -3
    -3 5 3
    -3 5 3
    -3 5 3
    -3 5 3
    -3 5 3
    -3 5 3
    -3 5 3
    2 -5 -3
    2 -5 -3
    2 -5 -3
    2 -5 -3
    2 -5 -3
    2 -5 -3
    2 -5 -3
    2 -5 -3
    2 -5 -3
    -2 5 3
    -2 5 3
    -2 5 3
    -2 5 3
    -2 5 3
    -2 5 3
    1 -5 -3
    1 -5 -3
    1 -5 -3
    1 -5 -3
    1 -5 -3
    1 -5 -3
    1 -5 -3
    1 -5 -3
    1 -5 -3
    -1 5 3
    -1 5 3
    -1 5 3
    -1 5 3
    -1 5 3
    0 -5 -3
    0 -5 -3
    0 -5 -3
    0 -5 -3
    0 -5 -3
    0 -5 -3
    0 -5 -3
    0 -5 -3
    0 -5 -3
    0 -5 -3
    0 -5 -3
    0 5 3
    0 5 3
    0 5 3
    0 5 3
    0 5 3
    0 5 3
    -1 -5 -3
    -1 -5 -3
    -1 -5 -3
    -1 -5 -3
    -1 -5 -3
    -1 -5 -3
    -1 -5 -3
    -1 -5 -3
    -1 -5 -3
    -1 -5 -3
    1 5 3
    1 5 3
    1 5 3
    1 5 3
    1 5 3
    -2 -5 -3
    -2 -5 -3
    -2 -5 -3
    -2 -5 -3
    -2 -5 -3
    -2 -5 -3
    -2 -5 -3
    -2 -5 -3
    -2 -5 -3
    2 5 3
    2 5 3
    2 5 3
    2 5 3
    2 5 3
    -3 -5 -3
    -3 -5 -3
    -3 -5 -3
    -3 -5 -3
    -3 -5 -3
    -3 -5 -3
    -3 -5 -3
    -3 -5 -3
    -3 -5 -3
    3 5 3
    3 5 3
    3 5 3
    3 5 3
    3 5 3
    3 5 3
    3 5 3
    -4 -5 -3
    -4 -5 -3
    -4 -5 -3
    -4 -5 -3
    -4 -5 -3
    -4 -5 -3
    -4 -5 -3
    4 5 3
    4 5 3
    4 5 3
    4 5 3
    4 5 3
    4 5 3
    4 5 3
    -5 -5 -3
    -5 -5 -3
    -5 -5 -3
    -5 -5 -3
    -5 -5 -3
    5 5 3
    5 5 3
    5 5 3
    5 5 3
    5 5 3
    -6 -5 -3
    -6 -5 -3
    -6 -5 -3
    -6 -5 -3
    -6 -5 -3
    6 5 3
    6 5 3
    6 5 3
    6 5 3
    6 5 3
    -7 -5 -3
    -7 -5 -3
    7 5 3
    7 5 3
    7 5 3
    7 -6 -3
    7 -6 -3
    -7 6 3
    -7 6 3
    -7 6 3
    6 -6 -3
    6 -6 -3
    6 -6 -3
    6 -6 -3
    6 -6 -3
    -6 6 3
    -6 6 3
    -6 6 3
    -6 6 3
    -6 6 3
    5 -6 -3
    5 -6 -3
    5 -6 -3
    5 -6 -3
    -5 6 3
    -5 6 3
    -5 6 3
    -5 6 3
    4 -6 -3
    4 -6 -3
    4 -6 -3
    4 -6 -3
    4 -6 -3
    4 -6 -3
    4 -6 -3
    -4 6 3
    -4 6 3
    -4 6 3
    -4 6 3
    3 -6 -3
    3 -6 -3
    3 -6 -3
    3 -6 -3
    3 -6 -3
    3 -6 -3
    3 -6 -3
    -3 6 3
    -3 6 3
    -3 6 3
    -3 6 3
    -3 6 3
    2 -6 -3
    2 -6 -3
    2 -6 -3
    2 -6 -3
    2 -6 -3
    2 -6 -3
    2 -6 -3
    2 -6 -3
    -2 6 3
    -2 6 3
    -2 6 3
    -2 6 3
    -2 6 3
    1 -6 -3
    1 -6 -3
    1 -6 -3
    1 -6 -3
    1 -6 -3
    1 -6 -3
    1 -6 -3
    1 -6 -3
    1 -6 -3
    1 -6 -3
    1 -6 -3
    1 -6 -3
    -1 6 3
    -1 6 3
    -1 6 3
    -1 6 3
    -1 6 3
    0 -6 -3
    0 -6 -3
    0 -6 -3
    0 -6 -3
    0 -6 -3
    0 -6 -3
    0 -6 -3
    0 -6 -3
    0 -6 -3
    0 -6 -3
    0 -6 -3
    0 6 3
    0 6 3
    0 6 3
    0 6 3
    0 6 3
    -1 -6 -3
    -1 -6 -3
    -1 -6 -3
    -1 -6 -3
    -1 -6 -3
    -1 -6 -3
    -1 -6 -3
    -1 -6 -3
    -1 -6 -3
    1 6 3
    1 6 3
    1 6 3
    1 6 3
    -2 -6 -3
    -2 -6 -3
    -2 -6 -3
    -2 -6 -3
    -2 -6 -3
    -2 -6 -3
    -2 -6 -3
    -2 -6 -3
    -2 -6 -3
    2 6 3
    2 6 3
    2 6 3
    2 6 3
    -3 -6 -3
    -3 -6 -3
    -3 -6 -3
    -3 -6 -3
    -3 -6 -3
    -3 -6 -3
    -3 -6 -3
    3 6 3
    3 6 3
    3 6 3
    3 6 3
    3 6 3
    -4 -6 -3
    -4 -6 -3
    -4 -6 -3
    -4 -6 -3
    -4 -6 -3
    -4 -6 -3
    4 6 3
    4 6 3
    4 6 3
    4 6 3
    4 6 3
    4 6 3
    -5 -6 -3
    -5 -6 -3
    -5 -6 -3
    -5 -6 -3
    -5 -6 -3
    5 6 3
    5 6 3
    5 6 3
    5 6 3
    5 6 3
    5 6 3
    -6 -6 -3
    -6 -6 -3
    -6 -6 -3
    -6 -6 -3
    6 6 3
    6 6 3
    6 6 3
    6 6 3
    6 6 3
    6 -7 -3
    6 -7 -3
    6 -7 -3
    6 -7 -3
    -6 7 3
    -6 7 3
    -6 7 3
    5 -7 -3
    5 -7 -3
    5 -7 -3
    5 -7 -3
    5 -7 -3
    5 -7 -3
    -5 7 3
    -5 7 3
    -5 7 3
    -5 7 3
    4 -7 -3
    4 -7 -3
    4 -7 -3
    4 -7 -3
    4 -7 -3
    4 -7 -3
    4 -7 -3
    -4 7 3
    -4 7 3
    -4 7 3
    -4 7 3
    3 -7 -3
    3 -7 -3
    3 -7 -3
    3 -7 -3
    3 -7 -3
    3 -7 -3
    3 -7 -3
    -3 7 3
    -3 7 3
    -3 7 3
    -3 7 3
    2 -7 -3
    2 -7 -3
    2 -7 -3
    2 -7 -3
    2 -7 -3
    2 -7 -3
    2 -7 -3
    -2 7 3
    -2 7 3
    -2 7 3
    -2 7 3
    -2 7 3
    -2 7 3
    1 -7 -3
    1 -7 -3
    1 -7 -3
    1 -7 -3
    1 -7 -3
    1 -7 -3
    1 -7 -3
    1 -7 -3
    -1 7 3
    -1 7 3
    -1 7 3
    -1 7 3
    0 -7 -3
    0 -7 -3
    0 -7 -3
    0 -7 -3
    0 -7 -3
    0 -7 -3
    0 -7 -3
    0 7 3
    0 7 3
    0 7 3
    0 7 3
    0 7 3
    -1 -7 -3
    -1 -7 -3
    -1 -7 -3
    -1 -7 -3
    -1 -7 -3
    -1 -7 -3
    1 7 3
    1 7 3
    1 7 3
    1 7 3
    1 7 3
    -2 -7 -3
    -2 -7 -3
    -2 -7 -3
    -2 -7 -3
    -2 -7 -3
    -2 -7 -3
    -2 -7 -3
    2 7 3
    2 7 3
    2 7 3
    -3 -7 -3
    -3 -7 -3
    -3 -7 -3
    -3 -7 -3
    -3 -7 -3
    -3 -7 -3
    3 7 3
    3 7 3
    -4 -7 -3
    -4 -7 -3
    -4 -7 -3
    -4 -7 -3
    4 7 3
    4 7 3
    4 7 3
    4 7 3
    -5 -7 -3
    -5 -7 -3
    -5 -7 -3
    -5 -7 -3
    -5 -7 -3
    5 7 3
    5 7 3
    5 7 3
    5 7 3
    -6 -7 -3
    -6 -7 -3
    -6 -7 -3
    6 7 3
    6 7 3
    6 7 3
    6 7 3
    5 -8 -3
    5 -8 -3
    5 -8 -3
    -5 8 3
    -5 8 3
    -5 8 3
    4 -8 -3
    4 -8 -3
    4 -8 -3
    4 -8 -3
    4 -8 -3
    4 -8 -3
    4 -8 -3
    -4 8 3
    -4 8 3
    -4 8 3
    -4 8 3
    3 -8 -3
    3 -8 -3
    3 -8 -3
    3 -8 -3
    3 -8 -3
    -3 8 3
    -3 8 3
    -3 8 3
    -3 8 3
    -3 8 3
    -3 8 3
    2 -8 -3
    2 -8 -3
    2 -8 -3
    2 -8 -3
    2 -8 -3
    2 -8 -3
    -2 8 3
    -2 8 3
    -2 8 3
    1 -8 -3
    1 -8 -3
    1 -8 -3
    1 -8 -3
    1 -8 -3
    1 -8 -3
    1 -8 -3
    -1 8 3
    -1 8 3
    0 -8 -3
    0 -8 -3
    0 -8 -3
    0 -8 -3
    0 -8 -3
    0 -8 -3
    0 -8 -3
    0 8 3
    0 8 3
    -1 -8 -3
    -1 -8 -3
    -1 -8 -3
    -1 -8 -3
    1 8 3
    1 8 3
    1 8 3
    1 8 3
    1 8 3
    -2 -8 -3
    -2 -8 -3
    -2 -8 -3
    -2 -8 -3
    -2 -8 -3
    2 8 3
    2 8 3
    2 8 3
    2 8 3
    -3 -8 -3
    -3 -8 -3
    -3 -8 -3
    -3 -8 -3
    -3 -8 -3
    -3 -8 -3
    3 8 3
    3 8 3
    3 8 3
    -4 -8 -3
    -4 -8 -3
    -4 -8 -3
    4 8 3
    4 8 3
    -5 -8 -3
    -5 -8 -3
    -5 -8 -3
    5 8 3
    5 8 3
    5 8 3
    3 -9 -3
    3 -9 -3
    3 -9 -3
    3 -9 -3
    3 -9 -3
    -3 9 3
    -3 9 3
    2 -9 -3
    2 -9 -3
    2 -9 -3
    2 -9 -3
    2 -9 -3
    2 -9 -3
    -2 9 3
    -2 9 3
    1 -9 -3
    1 -9 -3
    1 -9 -3
    1 -9 -3
    1 -9 -3
    1 -9 -3
    -1 9 3
    -1 9 3
    0 -9 -3
    0 -9 -3
    0 -9 -3
    0 -9 -3
    0 9 3
    0 9 3
    -1 -9 -3
    -1 -9 -3
    -1 -9 -3
    -1 -9 -3
    1 9 3
    -2 -9 -3
    -2 -9 -3
    -2 -9 -3
    -2 -9 -3
    2 9 3
    2 9 3
    2 9 3
    2 9 3
    -3 -9 -3
    -3 -9 -3
    -3 -9 -3
    -3 -9 -3
    3 9 3
    3 9 3
    3 9 -4
    -3 -9 4
    -3 -9 4
    -3 -9 4
    -3 -9 4
    2 9 -4
    2 9 -4
    -2 -9 4
    -2 -9 4
    -2 -9 4
    -2 -9 4
    -2 -9 4
    1 9 -4
    1 9 -4
    -1 -9 4
    -1 -9 4
    -1 -9 4
    -1 -9 4
    -1 -9 4
    0 9 -4
    0 -9 4
    0 -9 4
    0 -9 4
    -1 9 -4
    1 -9 4
    1 -9 4
    -2 9 -4
    -2 9 -4
    2 -9 4
    2 -9 4
    2 -9 4
    2 -9 4
    2 -9 4
    -3 9 -4
    -3 9 -4
    3 -9 4
    3 -9 4
    3 -9 4
    5 8 -4
    5 8 -4
    5 8 -4
    -5 -8 4
    -5 -8 4
    -5 -8 4
    -5 -8 4
    4 8 -4
    4 8 -4
    -4 -8 4
    -4 -8 4
    -4 -8 4
    -4 -8 4
    -4 -8 4
    -4 -8 4
    -4 -8 4
    3 8 -4
    3 8 -4
    3 8 -4
    -3 -8 4
    -3 -8 4
    -3 -8 4
    -3 -8 4
    -3 -8 4
    2 8 -4
    2 8 -4
    -2 -8 4
    -2 -8 4
    -2 -8 4
    -2 -8 4
    -2 -8 4
    -2 -8 4
    -2 -8 4
    1 8 -4
    1 8 -4
    -1 -8 4
    -1 -8 4
    -1 -8 4
    -1 -8 4
    -1 -8 4
    0 8 -4
    0 8 -4
    0 -8 4
    0 -8 4
    0 -8 4
    -1 8 -4
    -1 8 -4
    1 -8 4
    1 -8 4
    1 -8 4
    -2 8 -4
    -2 8 -4
    2 -8 4
    2 -8 4
    2 -8 4
    2 -8 4
    2 -8 4
    -3 8 -4
    -3 8 -4
    3 -8 4
    3 -8 4
    3 -8 4
    3 -8 4
    3 -8 4
    3 -8 4
    -4 8 -4
    -4 8 -4
    -4 8 -4
    -4 8 -4
    4 -8 4
    4 -8 4
    4 -8 4
    4 -8 4
    4 -8 4
    -5 8 -4
    -5 8 -4
    5 -8 4
    5 -8 4
    5 -8 4
    6 7 -4
    6 7 -4
    6 7 -4
    -6 -7 4
    -6 -7 4
    -6 -7 4
    -6 -7 4
    5 7 -4
    5 7 -4
    5 7 -4
    -5 -7 4
    -5 -7 4
    -5 -7 4
    -5 -7 4
    -5 -7 4
    -5 -7 4
    4 7 -4
    4 7 -4
    4 7 -4
    4 7 -4
    -4 -7 4
    -4 -7 4
    -4 -7 4
    -4 -7 4
    -4 -7 4
    -4 -7 4
    -4 -7 4
    -4 -7 4
    3 7 -4
    3 7 -4
    3 7 -4
    3 7 -4
    3 7 -4
    -3 -7 4
    -3 -7 4
    -3 -7 4
    -3 -7 4
    -3 -7 4
    -3 -7 4
    -3 -7 4
    2 7 -4
    2 7 -4
    2 7 -4
    2 7 -4
    2 7 -4
    -2 -7 4
    -2 -7 4
    -2 -7 4
    -2 -7 4
    -2 -7 4
    1 7 -4
    1 7 -4
    1 7 -4
    -1 -7 4
    -1 -7 4
    -1 -7 4
    -1 -7 4
    -1 -7 4
    -1 -7 4
    -1 -7 4
    0 7 -4
    0 7 -4
    0 7 -4
    0 -7 4
    0 -7 4
    0 -7 4
    0 -7 4
    0 -7 4
    0 -7 4
    -1 7 -4
    -1 7 -4
    1 -7 4
    1 -7 4
    1 -7 4
    1 -7 4
    1 -7 4
    -2 7 -4
    -2 7 -4
    2 -7 4
    2 -7 4
    2 -7 4
    2 -7 4
    -3 7 -4
    -3 7 -4
    -3 7 -4
    -3 7 -4
    3 -7 4
    3 -7 4
    3 -7 4
    3 -7 4
    -4 7 -4
    -4 7 -4
    -4 7 -4
    4 -7 4
    4 -7 4
    4 -7 4
    4 -7 4
    4 -7 4
    4 -7 4
    -5 7 -4
    -5 7 -4
    -5 7 -4
    5 -7 4
    5 -7 4
    5 -7 4
    5 -7 4
    -6 7 -4
    -6 7 -4
    -6 7 -4
    6 -7 4
    6 -7 4
    6 -7 4
    7 6 -4
    7 6 -4
    7 6 -4
    7 6 -4
    -7 -6 4
    -7 -6 4
    -7 -6 4
    6 6 -4
    6 6 -4
    6 6 -4
    6 6 -4
    6 6 -4
    -6 -6 4
    -6 -6 4
    -6 -6 4
    -6 -6 4
    -6 -6 4
    5 6 -4
    5 6 -4
    5 6 -4
    5 6 -4
    -5 -6 4
    -5 -6 4
    -5 -6 4
    -5 -6 4
    -5 -6 4
    -5 -6 4
    4 6 -4
    4 6 -4
    4 6 -4
    4 6 -4
    4 6 -4
    -4 -6 4
    -4 -6 4
    -4 -6 4
    -4 -6 4
    -4 -6 4
    -4 -6 4
    -4 -6 4
    3 6 -4
    3 6 -4
    3 6 -4
    3 6 -4
    3 6 -4
    -3 -6 4
    -3 -6 4
    -3 -6 4
    -3 -6 4
    -3 -6 4
    -3 -6 4
    -3 -6 4
    -3 -6 4
    2 6 -4
    2 6 -4
    2 6 -4
    2 6 -4
    2 6 -4
    2 6 -4
    -2 -6 4
    -2 -6 4
    -2 -6 4
    -2 -6 4
    -2 -6 4
    -2 -6 4
    -2 -6 4
    -2 -6 4
    -2 -6 4
    -2 -6 4
    1 6 -4
    1 6 -4
    1 6 -4
    -1 -6 4
    -1 -6 4
    -1 -6 4
    -1 -6 4
    -1 -6 4
    -1 -6 4
    -1 -6 4
    -1 -6 4
    -1 -6 4
    0 6 -4
    0 6 -4
    0 6 -4
    0 6 -4
    0 6 -4
    0 -6 4
    0 -6 4
    0 -6 4
    0 -6 4
    0 -6 4
    0 -6 4
    0 -6 4
    0 -6 4
    -1 6 -4
    -1 6 -4
    -1 6 -4
    -1 6 -4
    1 -6 4
    1 -6 4
    1 -6 4
    1 -6 4
    1 -6 4
    1 -6 4
    1 -6 4
    1 -6 4
    -2 6 -4
    -2 6 -4
    2 -6 4
    2 -6 4
    2 -6 4
    2 -6 4
    2 -6 4
    2 -6 4
    2 -6 4
    -3 6 -4
    -3 6 -4
    -3 6 -4
    -3 6 -4
    -3 6 -4
    3 -6 4
    3 -6 4
    3 -6 4
    3 -6 4
    3 -6 4
    3 -6 4
    3 -6 4
    3 -6 4
    -4 6 -4
    -4 6 -4
    -4 6 -4
    4 -6 4
    4 -6 4
    4 -6 4
    4 -6 4
    4 -6 4
    4 -6 4
    -5 6 -4
    -5 6 -4
    -5 6 -4
    5 -6 4
    5 -6 4
    5 -6 4
    5 -6 4
    5 -6 4
    -6 6 -4
    -6 6 -4
    6 -6 4
    6 -6 4
    6 -6 4
    6 -6 4
    7 5 -4
    7 5 -4
    7 5 -4
    7 5 -4
    -7 -5 4
    -7 -5 4
    -7 -5 4
    -7 -5 4
    -7 -5 4
    6 5 -4
    6 5 -4
    6 5 -4
    6 5 -4
    6 5 -4
    -6 -5 4
    -6 -5 4
    -6 -5 4
    -6 -5 4
    -6 -5 4
    5 5 -4
    5 5 -4
    5 5 -4
    5 5 -4
    5 5 -4
    5 5 -4
    5 5 -4
    -5 -5 4
    -5 -5 4
    -5 -5 4
    -5 -5 4
    -5 -5 4
    -5 -5 4
    -5 -5 4
    4 5 -4
    4 5 -4
    4 5 -4
    4 5 -4
    4 5 -4
    4 5 -4
    4 5 -4
    4 5 -4
    -4 -5 4
    -4 -5 4
    -4 -5 4
    -4 -5 4
    -4 -5 4
    -4 -5 4
    -4 -5 4
    -4 -5 4
    3 5 -4
    3 5 -4
    3 5 -4
    3 5 -4
    3 5 -4
    3 5 -4
    -3 -5 4
    -3 -5 4
    -3 -5 4
    -3 -5 4
    -3 -5 4
    -3 -5 4
    -3 -5 4
    -3 -5 4
    -3 -5 4
    2 5 -4
    2 5 -4
    2 5 -4
    2 5 -4
    2 5 -4
    -2 -5 4
    -2 -5 4
    -2 -5 4
    -2 -5 4
    -2 -5 4
    -2 -5 4
    -2 -5 4
    -2 -5 4
    -2 -5 4
    1 5 -4
    1 5 -4
    1 5 -4
    -1 -5 4
    -1 -5 4
    -1 -5 4
    -1 -5 4
    -1 -5 4
    -1 -5 4
    -1 -5 4
    -1 -5 4
    -1 -5 4
    0 5 -4
    0 5 -4
    0 5 -4
    0 5 -4
    0 5 -4
    0 -5 4
    0 -5 4
    0 -5 4
    0 -5 4
    0 -5 4
    0 -5 4
    0 -5 4
    -1 5 -4
    -1 5 -4
    -1 5 -4
    -1 5 -4
    1 -5 4
    1 -5 4
    1 -5 4
    1 -5 4
    1 -5 4
    1 -5 4
    1 -5 4
    1 -5 4
    -2 5 -4
    -2 5 -4
    -2 5 -4
    -2 5 -4
    -2 5 -4
    -2 5 -4
    2 -5 4
    2 -5 4
    2 -5 4
    2 -5 4
    2 -5 4
    2 -5 4
    2 -5 4
    2 -5 4
    2 -5 4
    2 -5 4
    -3 5 -4
    -3 5 -4
    -3 5 -4
    -3 5 -4
    -3 5 -4
    3 -5 4
    3 -5 4
    3 -5 4
    3 -5 4
    3 -5 4
    3 -5 4
    3 -5 4
    3 -5 4
    3 -5 4
    3 -5 4
    -4 5 -4
    -4 5 -4
    -4 5 -4
    -4 5 -4
    -4 5 -4
    -4 5 -4
    4 -5 4
    4 -5 4
    4 -5 4
    4 -5 4
    4 -5 4
    4 -5 4
    4 -5 4
    4 -5 4
    -5 5 -4
    -5 5 -4
    -5 5 -4
    -5 5 -4
    -5 5 -4
    5 -5 4
    5 -5 4
    5 -5 4
    5 -5 4
    5 -5 4
    -6 5 -4
    -6 5 -4
    -6 5 -4
    -6 5 -4
    -6 5 -4
    -6 5 -4
    6 -5 4
    6 -5 4
    6 -5 4
    6 -5 4
    -7 5 -4
    -7 5 -4
    -7 5 -4
    -7 5 -4
    -7 5 -4
    7 -5 4
    7 -5 4
    7 -5 4
    7 -5 4
    8 4 -4
    8 4 -4
    8 4 -4
    8 4 -4
    8 4 -4
    -8 -4 4
    -8 -4 4
    -8 -4 4
    7 4 -4
    7 4 -4
    7 4 -4
    7 4 -4
    7 4 -4
    -7 -4 4
    -7 -4 4
    -7 -4 4
    -7 -4 4
    6 4 -4
    6 4 -4
    6 4 -4
    6 4 -4
    6 4 -4
    -6 -4 4
    -6 -4 4
    -6 -4 4
    -6 -4 4
    -6 -4 4
    5 4 -4
    5 4 -4
    5 4 -4
    5 4 -4
    5 4 -4
    5 4 -4
    5 4 -4
    -5 -4 4
    -5 -4 4
    -5 -4 4
    -5 -4 4
    -5 -4 4
    -5 -4 4
    4 4 -4
    4 4 -4
    4 4 -4
    4 4 -4
    4 4 -4
    4 4 -4
    4 4 -4
    -4 -4 4
    -4 -4 4
    -4 -4 4
    -4 -4 4
    -4 -4 4
    -4 -4 4
    -4 -4 4
    3 4 -4
    3 4 -4
    3 4 -4
    3 4 -4
    3 4 -4
    3 4 -4
    3 4 -4
    3 4 -4
    -3 -4 4
    -3 -4 4
    -3 -4 4
    -3 -4 4
    -3 -4 4
    -3 -4 4
    -3 -4 4
    -3 -4 4
    2 4 -4
    2 4 -4
    2 4 -4
    2 4 -4
    2 4 -4
    2 4 -4
    -2 -4 4
    -2 -4 4
    -2 -4 4
    -2 -4 4
    -2 -4 4
    -2 -4 4
    -2 -4 4
    -2 -4 4
    -2 -4 4
    1 4 -4
    1 4 -4
    1 4 -4
    1 4 -4
    1 4 -4
    1 4 -4
    -1 -4 4
    -1 -4 4
    -1 -4 4
    -1 -4 4
    -1 -4 4
    -1 -4 4
    -1 -4 4
    -1 -4 4
    -1 -4 4
    -1 -4 4
    0 4 -4
    0 4 -4
    0 4 -4
    0 4 -4
    0 4 -4
    0 -4 4
    0 -4 4
    0 -4 4
    0 -4 4
    0 -4 4
    0 -4 4
    0 -4 4
    0 -4 4
    -1 4 -4
    -1 4 -4
    -1 4 -4
    -1 4 -4
    -1 4 -4
    -1 4 -4
    1 -4 4
    1 -4 4
    1 -4 4
    1 -4 4
    1 -4 4
    1 -4 4
    1 -4 4
    -2 4 -4
    -2 4 -4
    -2 4 -4
    -2 4 -4
    -2 4 -4
    2 -4 4
    2 -4 4
    2 -4 4
    2 -4 4
    2 -4 4
    2 -4 4
    2 -4 4
    2 -4 4
    2 -4 4
    -3 4 -4
    -3 4 -4
    -3 4 -4
    -3 4 -4
    -3 4 -4
    -3 4 -4
    3 -4 4
    3 -4 4
    3 -4 4
    3 -4 4
    3 -4 4
    3 -4 4
    3 -4 4
    3 -4 4
    -4 4 -4
    -4 4 -4
    -4 4 -4
    -4 4 -4
    -4 4 -4
    -4 4 -4
    4 -4 4
    4 -4 4
    4 -4 4
    4 -4 4
    4 -4 4
    4 -4 4
    4 -4 4
    -5 4 -4
    -5 4 -4
    -5 4 -4
    -5 4 -4
    5 -4 4
    5 -4 4
    5 -4 4
    5 -4 4
    -6 4 -4
    -6 4 -4
    -6 4 -4
    -6 4 -4
    -6 4 -4
    -6 4 -4
    6 -4 4
    6 -4 4
    6 -4 4
    6 -4 4
    -7 4 -4
    -7 4 -4
    -7 4 -4
    -7 4 -4
    7 -4 4
    7 -4 4
    7 -4 4
    7 -4 4
    8 3 -4
    8 3 -4
    8 3 -4
    -8 -3 4
    -8 -3 4
    -8 -3 4
    7 3 -4
    7 3 -4
    7 3 -4
    -7 -3 4
    -7 -3 4
    -7 -3 4
    6 3 -4
    6 3 -4
    6 3 -4
    6 3 -4
    6 3 -4
    -6 -3 4
    -6 -3 4
    -6 -3 4
    -6 -3 4
    -6 -3 4
    5 3 -4
    5 3 -4
    5 3 -4
    5 3 -4
    5 3 -4
    5 3 -4
    -5 -3 4
    -5 -3 4
    -5 -3 4
    -5 -3 4
    -5 -3 4
    -5 -3 4
    -5 -3 4
    4 3 -4
    4 3 -4
    4 3 -4
    4 3 -4
    4 3 -4
    4 3 -4
    4 3 -4
    4 3 -4
    -4 -3 4
    -4 -3 4
    -4 -3 4
    -4 -3 4
    -4 -3 4
    -4 -3 4
    -4 -3 4
    3 3 -4
    3 3 -4
    3 3 -4
    3 3 -4
    3 3 -4
    3 3 -4
    3 3 -4
    3 3 -4
    -3 -3 4
    -3 -3 4
    -3 -3 4
    -3 -3 4
    -3 -3 4
    -3 -3 4
    -3 -3 4
    2 3 -4
    2 3 -4
    2 3 -4
    2 3 -4
    2 3 -4
    2 3 -4
    2 3 -4
    2 3 -4
    -2 -3 4
    -2 -3 4
    -2 -3 4
    -2 -3 4
    -2 -3 4
    -2 -3 4
    -2 -3 4
    -2 -3 4
    1 3 -4
    1 3 -4
    1 3 -4
    1 3 -4
    1 3 -4
    -1 -3 4
    -1 -3 4
    -1 -3 4
    -1 -3 4
    -1 -3 4
    -1 -3 4
    -1 -3 4
    -1 -3 4
    0 3 -4
    0 3 -4
    0 3 -4
    0 3 -4
    0 -3 4
    0 -3 4
    0 -3 4
    0 -3 4
    0 -3 4
    0 -3 4
    0 -3 4
    -1 3 -4
    -1 3 -4
    -1 3 -4
    -1 3 -4
    -1 3 -4
    -1 3 -4
    1 -3 4
    1 -3 4
    1 -3 4
    1 -3 4
    1 -3 4
    1 -3 4
    1 -3 4
    1 -3 4
    1 -3 4
    1 -3 4
    -2 3 -4
    -2 3 -4
    -2 3 -4
    -2 3 -4
    2 -3 4
    2 -3 4
    2 -3 4
    2 -3 4
    2 -3 4
    2 -3 4
    2 -3 4
    2 -3 4
    -3 3 -4
    -3 3 -4
    -3 3 -4
    -3 3 -4
    -3 3 -4
    -3 3 -4
    -3 3 -4
    -3 3 -4
    -3 3 -4
    3 -3 4
    3 -3 4
    3 -3 4
    3 -3 4
    3 -3 4
    3 -3 4
    3 -3 4
    -4 3 -4
    -4 3 -4
    -4 3 -4
    -4 3 -4
    -4 3 -4
    -4 3 -4
    4 -3 4
    4 -3 4
    4 -3 4
    4 -3 4
    4 -3 4
    4 -3 4
    4 -3 4
    -5 3 -4
    -5 3 -4
    -5 3 -4
    -5 3 -4
    -5 3 -4
    -5 3 -4
    -5 3 -4
    5 -3 4
    5 -3 4
    5 -3 4
    5 -3 4
    5 -3 4
    5 -3 4
    5 -3 4
    -6 3 -4
    -6 3 -4
    -6 3 -4
    -6 3 -4
    6 -3 4
    6 -3 4
    6 -3 4
    6 -3 4
    -7 3 -4
    -7 3 -4
    -7 3 -4
    7 -3 4
    7 -3 4
    7 -3 4
    7 -3 4
    -8 3 -4
    -8 3 -4
    -8 3 -4
    8 -3 4
    8 -3 4
    8 -3 4
    8 2 -4
    8 2 -4
    8 2 -4
    8 2 -4
    -8 -2 4
    -8 -2 4
    -8 -2 4
    7 2 -4
    7 2 -4
    7 2 -4
    -7 -2 4
    -7 -2 4
    -7 -2 4
    6 2 -4
    6 2 -4
    6 2 -4
    6 2 -4
    6 2 -4
    -6 -2 4
    -6 -2 4
    -6 -2 4
    -6 -2 4
    5 2 -4
    5 2 -4
    5 2 -4
    5 2 -4
    5 2 -4
    5 2 -4
    5 2 -4
    -5 -2 4
    -5 -2 4
    -5 -2 4
    -5 -2 4
    -5 -2 4
    -5 -2 4
    -5 -2 4
    4 2 -4
    4 2 -4
    4 2 -4
    4 2 -4
    4 2 -4
    4 2 -4
    4 2 -4
    -4 -2 4
    -4 -2 4
    -4 -2 4
    -4 -2 4
    -4 -2 4
    -4 -2 4
    -4 -2 4
    3 2 -4
    3 2 -4
    3 2 -4
    3 2 -4
    3 2 -4
    3 2 -4
    3 2 -4
    -3 -2 4
    -3 -2 4
    -3 -2 4
    -3 -2 4
    -3 -2 4
    -3 -2 4
    2 2 -4
    2 2 -4
    2 2 -4
    2 2 -4
    2 2 -4
    2 2 -4
    2 2 -4
    2 2 -4
    -2 -2 4
    -2 -2 4
    -2 -2 4
    -2 -2 4
    -2 -2 4
    -2 -2 4
    -2 -2 4
    1 2 -4
    1 2 -4
    1 2 -4
    1 2 -4
    1 2 -4
    1 2 -4
    1 2 -4
    1 2 -4
    -1 -2 4
    -1 -2 4
    -1 -2 4
    -1 -2 4
    -1 -2 4
    -1 -2 4
    -1 -2 4
    -1 -2 4
    -1 -2 4
    0 2 -4
    0 2 -4
    0 2 -4
    0 2 -4
    0 2 -4
    0 -2 4
    0 -2 4
    0 -2 4
    0 -2 4
    0 -2 4
    0 -2 4
    0 -2 4
    0 -2 4
    0 -2 4
    0 -2 4
    0 -2 4
    -1 2 -4
    -1 2 -4
    -1 2 -4
    -1 2 -4
    1 -2 4
    1 -2 4
    1 -2 4
    1 -2 4
    1 -2 4
    1 -2 4
    1 -2 4
    1 -2 4
    1 -2 4
    1 -2 4
    1 -2 4
    -2 2 -4
    -2 2 -4
    -2 2 -4
    -2 2 -4
    -2 2 -4
    -2 2 -4
    -2 2 -4
    -2 2 -4
    2 -2 4
    2 -2 4
    2 -2 4
    2 -2 4
    2 -2 4
    2 -2 4
    -3 2 -4
    -3 2 -4
    -3 2 -4
    -3 2 -4
    -3 2 -4
    -3 2 -4
    -3 2 -4
    3 -2 4
    3 -2 4
    3 -2 4
    3 -2 4
    3 -2 4
    3 -2 4
    3 -2 4
    -4 2 -4
    -4 2 -4
    -4 2 -4
    -4 2 -4
    -4 2 -4
    -4 2 -4
    4 -2 4
    4 -2 4
    4 -2 4
    4 -2 4
    4 -2 4
    4 -2 4
    -5 2 -4
    -5 2 -4
    -5 2 -4
    -5 2 -4
    -5 2 -4
    -5 2 -4
    5 -2 4
    5 -2 4
    5 -2 4
    5 -2 4
    5 -2 4
    5 -2 4
    -6 2 -4
    -6 2 -4
    -6 2 -4
    -6 2 -4
    -6 2 -4
    6 -2 4
    6 -2 4
    6 -2 4
    6 -2 4
    -7 2 -4
    -7 2 -4
    -7 2 -4
    7 -2 4
    7 -2 4
    7 -2 4
    -8 2 -4
    -8 2 -4
    -8 2 -4
    -8 2 -4
    8 -2 4
    8 -2 4
    8 -2 4
    8 1 -4
    8 1 -4
    8 1 -4
    8 1 -4
    -8 -1 4
    -8 -1 4
    -8 -1 4
    7 1 -4
    7 1 -4
    7 1 -4
    7 1 -4
    -7 -1 4
    -7 -1 4
    -7 -1 4
    6 1 -4
    6 1 -4
    6 1 -4
    6 1 -4
    -6 -1 4
    -6 -1 4
    -6 -1 4
    -6 -1 4
    -6 -1 4
    -6 -1 4
    5 1 -4
    5 1 -4
    5 1 -4
    5 1 -4
    5 1 -4
    5 1 -4
    5 1 -4
    -5 -1 4
    -5 -1 4
    -5 -1 4
    -5 -1 4
    -5 -1 4
    -5 -1 4
    -5 -1 4
    4 1 -4
    4 1 -4
    4 1 -4
    4 1 -4
    4 1 -4
    4 1 -4
    4 1 -4
    -4 -1 4
    -4 -1 4
    -4 -1 4
    -4 -1 4
    -4 -1 4
    -4 -1 4
    3 1 -4
    3 1 -4
    3 1 -4
    3 1 -4
    3 1 -4
    3 1 -4
    -3 -1 4
    -3 -1 4
    -3 -1 4
    -3 -1 4
    2 1 -4
    2 1 -4
    2 1 -4
    2 1 -4
    2 1 -4
    2 1 -4
    2 1 -4
    -2 -1 4
    -2 -1 4
    -2 -1 4
    -2 -1 4
    -2 -1 4
    -2 -1 4
    -2 -1 4
    1 1 -4
    1 1 -4
    1 1 -4
    1 1 -4
    1 1 -4
    1 1 -4
    1 1 -4
    -1 -1 4
    -1 -1 4
    -1 -1 4
    -1 -1 4
    -1 -1 4
    -1 -1 4
    -1 -1 4
    -1 -1 4
    0 1 -4
    0 1 -4
    0 1 -4
    0 1 -4
    0 1 -4
    0 1 -4
    0 1 -4
    0 1 -4
    0 -1 4
    0 -1 4
    0 -1 4
    0 -1 4
    0 -1 4
    0 -1 4
    0 -1 4
    0 -1 4
    -1 1 -4
    -1 1 -4
    -1 1 -4
    -1 1 -4
    -1 1 -4
    -1 1 -4
    1 -1 4
    1 -1 4
    1 -1 4
    1 -1 4
    1 -1 4
    1 -1 4
    -2 1 -4
    -2 1 -4
    -2 1 -4
    -2 1 -4
    -2 1 -4
    -2 1 -4
    2 -1 4
    2 -1 4
    2 -1 4
    2 -1 4
    2 -1 4
    2 -1 4
    -3 1 -4
    -3 1 -4
    -3 1 -4
    -3 1 -4
    -3 1 -4
    3 -1 4
    3 -1 4
    3 -1 4
    3 -1 4
    3 -1 4
    3 -1 4
    -4 1 -4
    -4 1 -4
    -4 1 -4
    -4 1 -4
    -4 1 -4
    -4 1 -4
    -4 1 -4
    4 -1 4
    4 -1 4
    4 -1 4
    4 -1 4
    4 -1 4
    4 -1 4
    -5 1 -4
    -5 1 -4
    -5 1 -4
    -5 1 -4
    -5 1 -4
    -5 1 -4
    -5 1 -4
    5 -1 4
    5 -1 4
    5 -1 4
    5 -1 4
    5 -1 4
    5 -1 4
    -6 1 -4
    -6 1 -4
    -6 1 -4
    -6 1 -4
    6 -1 4
    6 -1 4
    6 -1 4
    6 -1 4
    -7 1 -4
    -7 1 -4
    -7 1 -4
    -7 1 -4
    7 -1 4
    7 -1 4
    7 -1 4
    -8 1 -4
    -8 1 -4
    -8 1 -4
    -8 1 -4
    8 -1 4
    8 -1 4
    8 -1 4
    8 0 -4
    8 0 -4
    8 0 -4
    8 0 -4
    -8 0 4
    -8 0 4
    -8 0 4
    -8 0 4
    7 0 -4
    7 0 -4
    7 0 -4
    7 0 -4
    -7 0 4
    -7 0 4
    -7 0 4
    -7 0 4
    6 0 -4
    6 0 -4
    6 0 -4
    6 0 -4
    6 0 -4
    -6 0 4
    -6 0 4
    -6 0 4
    -6 0 4
    -6 0 4
    -6 0 4
    5 0 -4
    5 0 -4
    5 0 -4
    5 0 -4
    5 0 -4
    5 0 -4
    5 0 -4
    -5 0 4
    -5 0 4
    -5 0 4
    -5 0 4
    -5 0 4
    -5 0 4
    -5 0 4
    4 0 -4
    4 0 -4
    4 0 -4
    4 0 -4
    4 0 -4
    4 0 -4
    4 0 -4
    4 0 -4
    -4 0 4
    -4 0 4
    -4 0 4
    -4 0 4
    -4 0 4
    -4 0 4
    -4 0 4
    3 0 -4
    3 0 -4
    3 0 -4
    3 0 -4
    3 0 -4
    3 0 -4
    3 0 -4
    3 0 -4
    -3 0 4
    -3 0 4
    -3 0 4
    -3 0 4
    -3 0 4
    -3 0 4
    2 0 -4
    2 0 -4
    2 0 -4
    2 0 -4
    2 0 -4
    2 0 -4
    2 0 -4
    -2 0 4
    -2 0 4
    -2 0 4
    -2 0 4
    -2 0 4
    -2 0 4
    -2 0 4
    1 0 -4
    1 0 -4
    1 0 -4
    1 0 -4
    1 0 -4
    1 0 -4
    -1 0 4
    -1 0 4
    -1 0 4
    -1 0 4
    -1 0 4
    -1 0 4
    0 0 -4
    0 0 -4
    0 0 -4
    0 0 -4
    0 0 -4
    0 0 -4
    0 0 4
    0 0 4
    0 0 4
    0 0 4
    0 0 4
    -1 0 -4
    -1 0 -4
    -1 0 -4
    -1 0 -4
    -1 0 -4
    -1 0 -4
    1 0 4
    1 0 4
    1 0 4
    1 0 4
    1 0 4
    1 0 4
    -2 0 -4
    -2 0 -4
    -2 0 -4
    -2 0 -4
    -2 0 -4
    -2 0 -4
    2 0 4
    2 0 4
    2 0 4
    2 0 4
    2 0 4
    2 0 4
    2 0 4
    -3 0 -4
    -3 0 -4
    -3 0 -4
    -3 0 -4
    -3 0 -4
    -3 0 -4
    3 0 4
    3 0 4
    3 0 4
    3 0 4
    3 0 4
    3 0 4
    -4 0 -4
    -4 0 -4
    -4 0 -4
    -4 0 -4
    -4 0 -4
    -4 0 -4
    -4 0 -4
    4 0 4
    4 0 4
    4 0 4
    4 0 4
    4 0 4
    4 0 4
    -5 0 -4
    -5 0 -4
    -5 0 -4
    -5 0 -4
    -5 0 -4
    -5 0 -4
    5 0 4
    5 0 4
    5 0 4
    5 0 4
    5 0 4
    5 0 4
    -6 0 -4
    -6 0 -4
    -6 0 -4
    -6 0 -4
    6 0 4
    6 0 4
    6 0 4
    6 0 4
    -7 0 -4
    -7 0 -4
    -7 0 -4
    -7 0 -4
    7 0 4
    7 0 4
    7 0 4
    -8 0 -4
    -8 0 -4
    -8 0 -4
    8 0 4
    8 0 4
    8 0 4
    8 -1 -4
    8 -1 -4
    8 -1 -4
    8 -1 -4
    -8 1 4
    -8 1 4
    -8 1 4
    7 -1 -4
    7 -1 -4
    7 -1 -4
    7 -1 -4
    -7 1 4
    -7 1 4
    -7 1 4
    -7 1 4
    6 -1 -4
    6 -1 -4
    6 -1 -4
    6 -1 -4
    6 -1 -4
    -6 1 4
    -6 1 4
    -6 1 4
    -6 1 4
    -6 1 4
    5 -1 -4
    5 -1 -4
    5 -1 -4
    5 -1 -4
    5 -1 -4
    5 -1 -4
    5 -1 -4
    5 -1 -4
    -5 1 4
    -5 1 4
    -5 1 4
    -5 1 4
    -5 1 4
    -5 1 4
    -5 1 4
    4 -1 -4
    4 -1 -4
    4 -1 -4
    4 -1 -4
    4 -1 -4
    4 -1 -4
    4 -1 -4
    4 -1 -4
    -4 1 4
    -4 1 4
    -4 1 4
    -4 1 4
    -4 1 4
    -4 1 4
    -4 1 4
    3 -1 -4
    3 -1 -4
    3 -1 -4
    3 -1 -4
    3 -1 -4
    3 -1 -4
    3 -1 -4
    -3 1 4
    -3 1 4
    -3 1 4
    -3 1 4
    2 -1 -4
    2 -1 -4
    2 -1 -4
    2 -1 -4
    2 -1 -4
    2 -1 -4
    2 -1 -4
    2 -1 -4
    -2 1 4
    -2 1 4
    -2 1 4
    -2 1 4
    -2 1 4
    -2 1 4
    -2 1 4
    1 -1 -4
    1 -1 -4
    1 -1 -4
    1 -1 -4
    1 -1 -4
    1 -1 -4
    -1 1 4
    -1 1 4
    -1 1 4
    -1 1 4
    -1 1 4
    -1 1 4
    -1 1 4
    0 -1 -4
    0 -1 -4
    0 -1 -4
    0 -1 -4
    0 -1 -4
    0 -1 -4
    0 1 4
    0 1 4
    0 1 4
    0 1 4
    0 1 4
    0 1 4
    0 1 4
    -1 -1 -4
    -1 -1 -4
    -1 -1 -4
    -1 -1 -4
    -1 -1 -4
    -1 -1 -4
    1 1 4
    1 1 4
    1 1 4
    1 1 4
    1 1 4
    1 1 4
    -2 -1 -4
    -2 -1 -4
    -2 -1 -4
    -2 -1 -4
    -2 -1 -4
    -2 -1 -4
    2 1 4
    2 1 4
    2 1 4
    2 1 4
    2 1 4
    2 1 4
    -3 -1 -4
    -3 -1 -4
    -3 -1 -4
    -3 -1 -4
    -3 -1 -4
    -3 -1 -4
    3 1 4
    3 1 4
    3 1 4
    3 1 4
    3 1 4
    -4 -1 -4
    -4 -1 -4
    -4 -1 -4
    -4 -1 -4
    -4 -1 -4
    -4 -1 -4
    -4 -1 -4
    4 1 4
    4 1 4
    4 1 4
    4 1 4
    4 1 4
    4 1 4
    -5 -1 -4
    -5 -1 -4
    -5 -1 -4
    -5 -1 -4
    -5 -1 -4
    -5 -1 -4
    -5 -1 -4
    5 1 4
    5 1 4
    5 1 4
    5 1 4
    5 1 4
    5 1 4
    -6 -1 -4
    -6 -1 -4
    -6 -1 -4
    -6 -1 -4
    6 1 4
    6 1 4
    6 1 4
    -7 -1 -4
    -7 -1 -4
    -7 -1 -4
    -7 -1 -4
    7 1 4
    7 1 4
    7 1 4
    -8 -1 -4
    -8 -1 -4
    -8 -1 -4
    8 1 4
    8 1 4
    8 -2 -4
    -8 2 4
    -8 2 4
    -8 2 4
    7 -2 -4
    7 -2 -4
    7 -2 -4
    7 -2 -4
    -7 2 4
    -7 2 4
    -7 2 4
    -7 2 4
    6 -2 -4
    6 -2 -4
    6 -2 -4
    6 -2 -4
    6 -2 -4
    -6 2 4
    -6 2 4
    -6 2 4
    -6 2 4
    -6 2 4
    5 -2 -4
    5 -2 -4
    5 -2 -4
    5 -2 -4
    5 -2 -4
    5 -2 -4
    5 -2 -4
    -5 2 4
    -5 2 4
    -5 2 4
    -5 2 4
    -5 2 4
    -5 2 4
    -5 2 4
    4 -2 -4
    4 -2 -4
    4 -2 -4
    4 -2 -4
    4 -2 -4
    4 -2 -4
    4 -2 -4
    4 -2 -4
    -4 2 4
    -4 2 4
    -4 2 4
    -4 2 4
    -4 2 4
    -4 2 4
    3 -2 -4
    3 -2 -4
    3 -2 -4
    3 -2 -4
    3 -2 -4
    3 -2 -4
    3 -2 -4
    3 -2 -4
    -3 2 4
    -3 2 4
    -3 2 4
    -3 2 4
    -3 2 4
    -3 2 4
    -3 2 4
    2 -2 -4
    2 -2 -4
    2 -2 -4
    2 -2 -4
    2 -2 -4
    2 -2 -4
    2 -2 -4
    -2 2 4
    -2 2 4
    -2 2 4
    -2 2 4
    -2 2 4
    -2 2 4
    -2 2 4
    1 -2 -4
    1 -2 -4
    1 -2 -4
    1 -2 -4
    1 -2 -4
    1 -2 -4
    1 -2 -4
    -1 2 4
    -1 2 4
    -1 2 4
    -1 2 4
    -1 2 4
    -1 2 4
    -1 2 4
    0 -2 -4
    0 -2 -4
    0 -2 -4
    0 -2 -4
    0 2 4
    0 2 4
    0 2 4
    0 2 4
    0 2 4
    0 2 4
    0 2 4
    -1 -2 -4
    -1 -2 -4
    -1 -2 -4
    -1 -2 -4
    -1 -2 -4
    -1 -2 -4
    1 2 4
    1 2 4
    1 2 4
    1 2 4
    1 2 4
    1 2 4
    1 2 4
    1 2 4
    -2 -2 -4
    -2 -2 -4
    -2 -2 -4
    -2 -2 -4
    -2 -2 -4
    -2 -2 -4
    2 2 4
    2 2 4
    2 2 4
    2 2 4
    2 2 4
    2 2 4
    -3 -2 -4
    -3 -2 -4
    -3 -2 -4
    -3 -2 -4
    -3 -2 -4
    -3 -2 -4
    -3 -2 -4
    3 2 4
    3 2 4
    3 2 4
    3 2 4
    3 2 4
    3 2 4
    3 2 4
    -4 -2 -4
    -4 -2 -4
    -4 -2 -4
    -4 -2 -4
    -4 -2 -4
    -4 -2 -4
    -4 -2 -4
    4 2 4
    4 2 4
    4 2 4
    4 2 4
    4 2 4
    4 2 4
    -5 -2 -4
    -5 -2 -4
    -5 -2 -4
    -5 -2 -4
    -5 -2 -4
    -5 -2 -4
    -5 -2 -4
    5 2 4
    5 2 4
    5 2 4
    5 2 4
    5 2 4
    5 2 4
    -6 -2 -4
    -6 -2 -4
    -6 -2 -4
    -6 -2 -4
    -6 -2 -4
    6 2 4
    6 2 4
    6 2 4
    6 2 4
    -7 -2 -4
    -7 -2 -4
    -7 -2 -4
    -7 -2 -4
    7 2 4
    7 2 4
    7 2 4
    -8 -2 -4
    -8 -2 -4
    -8 -2 -4
    -8 -2 -4
    8 2 4
    8 2 4
    8 -3 -4
    8 -3 -4
    8 -3 -4
    -8 3 4
    -8 3 4
    -8 3 4
    7 -3 -4
    7 -3 -4
    7 -3 -4
    7 -3 -4
    -7 3 4
    -7 3 4
    -7 3 4
    -7 3 4
    6 -3 -4
    6 -3 -4
    6 -3 -4
    6 -3 -4
    6 -3 -4
    -6 3 4
    -6 3 4
    -6 3 4
    -6 3 4
    -6 3 4
    5 -3 -4
    5 -3 -4
    5 -3 -4
    5 -3 -4
    5 -3 -4
    5 -3 -4
    5 -3 -4
    5 -3 -4
    -5 3 4
    -5 3 4
    -5 3 4
    -5 3 4
    -5 3 4
    -5 3 4
    -5 3 4
    4 -3 -4
    4 -3 -4
    4 -3 -4
    4 -3 -4
    4 -3 -4
    4 -3 -4
    4 -3 -4
    4 -3 -4
    -4 3 4
    -4 3 4
    -4 3 4
    -4 3 4
    -4 3 4
    -4 3 4
    -4 3 4
    3 -3 -4
    3 -3 -4
    3 -3 -4
    3 -3 -4
    3 -3 -4
    3 -3 -4
    3 -3 -4
    -3 3 4
    -3 3 4
    -3 3 4
    -3 3 4
    -3 3 4
    -3 3 4
    -3 3 4
    -3 3 4
    2 -3 -4
    2 -3 -4
    2 -3 -4
    2 -3 -4
    2 -3 -4
    2 -3 -4
    2 -3 -4
    -2 3 4
    -2 3 4
    -2 3 4
    -2 3 4
    -2 3 4
    -2 3 4
    -2 3 4
    -2 3 4
    -2 3 4
    1 -3 -4
    1 -3 -4
    1 -3 -4
    1 -3 -4
    1 -3 -4
    1 -3 -4
    1 -3 -4
    1 -3 -4
    -1 3 4
    -1 3 4
    -1 3 4
    -1 3 4
    -1 3 4
    -1 3 4
    -1 3 4
    -1 3 4
    0 -3 -4
    0 -3 -4
    0 -3 -4
    0 -3 -4
    0 -3 -4
    0 -3 -4
    0 3 4
    0 3 4
    0 3 4
    0 3 4
    0 3 4
    0 3 4
    0 3 4
    -1 -3 -4
    -1 -3 -4
    -1 -3 -4
    -1 -3 -4
    -1 -3 -4
    -1 -3 -4
    1 3 4
    1 3 4
    1 3 4
    1 3 4
    1 3 4
    1 3 4
    1 3 4
    1 3 4
    1 3 4
    -2 -3 -4
    -2 -3 -4
    -2 -3 -4
    -2 -3 -4
    -2 -3 -4
    -2 -3 -4
    -2 -3 -4
    -2 -3 -4
    2 3 4
    2 3 4
    2 3 4
    2 3 4
    2 3 4
    2 3 4
    -3 -3 -4
    -3 -3 -4
    -3 -3 -4
    -3 -3 -4
    -3 -3 -4
    -3 -3 -4
    -3 -3 -4
    -3 -3 -4
    3 3 4
    3 3 4
    3 3 4
    3 3 4
    3 3 4
    3 3 4
    -4 -3 -4
    -4 -3 -4
    -4 -3 -4
    -4 -3 -4
    -4 -3 -4
    -4 -3 -4
    -4 -3 -4
    -4 -3 -4
    4 3 4
    4 3 4
    4 3 4
    4 3 4
    4 3 4
    4 3 4
    -5 -3 -4
    -5 -3 -4
    -5 -3 -4
    -5 -3 -4
    -5 -3 -4
    -5 -3 -4
    5 3 4
    5 3 4
    5 3 4
    5 3 4
    5 3 4
    5 3 4
    5 3 4
    -6 -3 -4
    -6 -3 -4
    -6 -3 -4
    -6 -3 -4
    6 3 4
    6 3 4
    6 3 4
    6 3 4
    6 3 4
    -7 -3 -4
    -7 -3 -4
    -7 -3 -4
    7 3 4
    7 3 4
    7 3 4
    7 3 4
    -8 -3 -4
    -8 -3 -4
    -8 -3 -4
    8 3 4
    8 3 4
    8 3 4
    8 3 4
    8 -4 -4
    8 -4 -4
    8 -4 -4
    -8 4 4
    -8 4 4
    -8 4 4
    7 -4 -4
    7 -4 -4
    7 -4 -4
    7 -4 -4
    -7 4 4
    -7 4 4
    -7 4 4
    6 -4 -4
    6 -4 -4
    6 -4 -4
    6 -4 -4
    6 -4 -4
    -6 4 4
    -6 4 4
    -6 4 4
    -6 4 4
    -6 4 4
    5 -4 -4
    5 -4 -4
    5 -4 -4
    5 -4 -4
    5 -4 -4
    5 -4 -4
    5 -4 -4
    5 -4 -4
    -5 4 4
    -5 4 4
    -5 4 4
    -5 4 4
    -5 4 4
    -5 4 4
    4 -4 -4
    4 -4 -4
    4 -4 -4
    4 -4 -4
    4 -4 -4
    4 -4 -4
    4 -4 -4
    4 -4 -4
    4 -4 -4
    -4 4 4
    -4 4 4
    -4 4 4
    -4 4 4
    -4 4 4
    -4 4 4
    3 -4 -4
    3 -4 -4
    3 -4 -4
    3 -4 -4
    3 -4 -4
    3 -4 -4
    3 -4 -4
    3 -4 -4
    3 -4 -4
    -3 4 4
    -3 4 4
    -3 4 4
    -3 4 4
    -3 4 4
    -3 4 4
    -3 4 4
    -3 4 4
    -3 4 4
    2 -4 -4
    2 -4 -4
    2 -4 -4
    2 -4 -4
    2 -4 -4
    2 -4 -4
    2 -4 -4
    2 -4 -4
    -2 4 4
    -2 4 4
    -2 4 4
    -2 4 4
    -2 4 4
    -2 4 4
    -2 4 4
    -2 4 4
    -2 4 4
    1 -4 -4
    1 -4 -4
    1 -4 -4
    1 -4 -4
    1 -4 -4
    1 -4 -4
    1 -4 -4
    1 -4 -4
    1 -4 -4
    1 -4 -4
    1 -4 -4
    -1 4 4
    -1 4 4
    -1 4 4
    -1 4 4
    -1 4 4
    -1 4 4
    0 -4 -4
    0 -4 -4
    0 -4 -4
    0 -4 -4
    0 -4 -4
    0 -4 -4
    0 -4 -4
    0 -4 -4
    0 -4 -4
    0 -4 -4
    0 4 4
    0 4 4
    0 4 4
    0 4 4
    0 4 4
    -1 -4 -4
    -1 -4 -4
    -1 -4 -4
    -1 -4 -4
    -1 -4 -4
    -1 -4 -4
    -1 -4 -4
    1 4 4
    1 4 4
    1 4 4
    1 4 4
    1 4 4
    1 4 4
    1 4 4
    -2 -4 -4
    -2 -4 -4
    -2 -4 -4
    -2 -4 -4
    -2 -4 -4
    -2 -4 -4
    -2 -4 -4
    -2 -4 -4
    -2 -4 -4
    2 4 4
    2 4 4
    2 4 4
    2 4 4
    2 4 4
    2 4 4
    2 4 4
    -3 -4 -4
    -3 -4 -4
    -3 -4 -4
    -3 -4 -4
    -3 -4 -4
    -3 -4 -4
    -3 -4 -4
    -3 -4 -4
    3 4 4
    3 4 4
    3 4 4
    3 4 4
    3 4 4
    3 4 4
    -4 -4 -4
    -4 -4 -4
    -4 -4 -4
    -4 -4 -4
    -4 -4 -4
    -4 -4 -4
    -4 -4 -4
    -4 -4 -4
    4 4 4
    4 4 4
    4 4 4
    4 4 4
    4 4 4
    4 4 4
    -5 -4 -4
    -5 -4 -4
    -5 -4 -4
    -5 -4 -4
    -5 -4 -4
    5 4 4
    5 4 4
    5 4 4
    5 4 4
    5 4 4
    -6 -4 -4
    -6 -4 -4
    -6 -4 -4
    -6 -4 -4
    -6 -4 -4
    6 4 4
    6 4 4
    6 4 4
    -7 -4 -4
    -7 -4 -4
    -7 -4 -4
    7 4 4
    7 4 4
    7 4 4
    7 -5 -4
    7 -5 -4
    7 -5 -4
    -7 5 4
    -7 5 4
    -7 5 4
    -7 5 4
    6 -5 -4
    6 -5 -4
    6 -5 -4
    6 -5 -4
    6 -5 -4
    -6 5 4
    -6 5 4
    -6 5 4
    -6 5 4
    -6 5 4
    -6 5 4
    5 -5 -4
    5 -5 -4
    5 -5 -4
    5 -5 -4
    5 -5 -4
    5 -5 -4
    5 -5 -4
    -5 5 4
    -5 5 4
    -5 5 4
    -5 5 4
    -5 5 4
    -5 5 4
    4 -5 -4
    4 -5 -4
    4 -5 -4
    4 -5 -4
    4 -5 -4
    4 -5 -4
    4 -5 -4
    4 -5 -4
    4 -5 -4
    -4 5 4
    -4 5 4
    -4 5 4
    -4 5 4
    -4 5 4
    -4 5 4
    -4 5 4
    3 -5 -4
    3 -5 -4
    3 -5 -4
    3 -5 -4
    3 -5 -4
    3 -5 -4
    3 -5 -4
    3 -5 -4
    3 -5 -4
    3 -5 -4
    -3 5 4
    -3 5 4
    -3 5 4
    -3 5 4
    -3 5 4
    -3 5 4
    -3 5 4
    2 -5 -4
    2 -5 -4
    2 -5 -4
    2 -5 -4
    2 -5 -4
    2 -5 -4
    2 -5 -4
    2 -5 -4
    2 -5 -4
    2 -5 -4
    -2 5 4
    -2 5 4
    -2 5 4
    -2 5 4
    -2 5 4
    -2 5 4
    1 -5 -4
    1 -5 -4
    1 -5 -4
    1 -5 -4
    1 -5 -4
    1 -5 -4
    1 -5 -4
    1 -5 -4
    1 -5 -4
    1 -5 -4
    -1 5 4
    -1 5 4
    -1 5 4
    -1 5 4
    -1 5 4
    0 -5 -4
    0 -5 -4
    0 -5 -4
    0 -5 -4
    0 -5 -4
    0 -5 -4
    0 -5 -4
    0 -5 -4
    0 -5 -4
    0 -5 -4
    0 5 4
    0 5 4
    0 5 4
    0 5 4
    0 5 4
    -1 -5 -4
    -1 -5 -4
    -1 -5 -4
    -1 -5 -4
    -1 -5 -4
    -1 -5 -4
    -1 -5 -4
    -1 -5 -4
    1 5 4
    1 5 4
    1 5 4
    1 5 4
    1 5 4
    -2 -5 -4
    -2 -5 -4
    -2 -5 -4
    -2 -5 -4
    -2 -5 -4
    -2 -5 -4
    -2 -5 -4
    -2 -5 -4
    2 5 4
    2 5 4
    2 5 4
    2 5 4
    2 5 4
    2 5 4
    2 5 4
    -3 -5 -4
    -3 -5 -4
    -3 -5 -4
    -3 -5 -4
    -3 -5 -4
    -3 -5 -4
    -3 -5 -4
    3 5 4
    3 5 4
    3 5 4
    3 5 4
    3 5 4
    3 5 4
    -4 -5 -4
    -4 -5 -4
    -4 -5 -4
    -4 -5 -4
    -4 -5 -4
    -4 -5 -4
    -4 -5 -4
    -4 -5 -4
    4 5 4
    4 5 4
    4 5 4
    4 5 4
    4 5 4
    4 5 4
    -5 -5 -4
    -5 -5 -4
    -5 -5 -4
    -5 -5 -4
    -5 -5 -4
    5 5 4
    5 5 4
    5 5 4
    5 5 4
    5 5 4
    -6 -5 -4
    -6 -5 -4
    -6 -5 -4
    -6 -5 -4
    6 5 4
    6 5 4
    6 5 4
    6 5 4
    -7 -5 -4
    -7 -5 -4
    -7 -5 -4
    7 5 4
    7 5 4
    7 5 4
    7 -6 -4
    7 -6 -4
    7 -6 -4
    -7 6 4
    -7 6 4
    -7 6 4
    -7 6 4
    6 -6 -4
    6 -6 -4
    6 -6 -4
    6 -6 -4
    6 -6 -4
    -6 6 4
    -6 6 4
    -6 6 4
    -6 6 4
    -6 6 4
    -6 6 4
    5 -6 -4
    5 -6 -4
    5 -6 -4
    5 -6 -4
    5 -6 -4
    5 -6 -4
    -5 6 4
    -5 6 4
    -5 6 4
    4 -6 -4
    4 -6 -4
    4 -6 -4
    4 -6 -4
    4 -6 -4
    4 -6 -4
    4 -6 -4
    4 -6 -4
    -4 6 4
    -4 6 4
    -4 6 4
    -4 6 4
    3 -6 -4
    3 -6 -4
    3 -6 -4
    3 -6 -4
    3 -6 -4
    3 -6 -4
    3 -6 -4
    -3 6 4
    -3 6 4
    -3 6 4
    -3 6 4
    -3 6 4
    -3 6 4
    2 -6 -4
    2 -6 -4
    2 -6 -4
    2 -6 -4
    2 -6 -4
    2 -6 -4
    2 -6 -4
    2 -6 -4
    2 -6 -4
    -2 6 4
    -2 6 4
    -2 6 4
    -2 6 4
    -2 6 4
    1 -6 -4
    1 -6 -4
    1 -6 -4
    1 -6 -4
    1 -6 -4
    1 -6 -4
    1 -6 -4
    1 -6 -4
    1 -6 -4
    1 -6 -4
    1 -6 -4
    1 -6 -4
    -1 6 4
    -1 6 4
    -1 6 4
    -1 6 4
    -1 6 4
    0 -6 -4
    0 -6 -4
    0 -6 -4
    0 -6 -4
    0 -6 -4
    0 -6 -4
    0 -6 -4
    0 -6 -4
    0 -6 -4
    0 -6 -4
    0 -6 -4
    0 6 4
    0 6 4
    0 6 4
    0 6 4
    0 6 4
    -1 -6 -4
    -1 -6 -4
    -1 -6 -4
    -1 -6 -4
    -1 -6 -4
    -1 -6 -4
    -1 -6 -4
    1 6 4
    1 6 4
    1 6 4
    1 6 4
    1 6 4
    -2 -6 -4
    -2 -6 -4
    -2 -6 -4
    -2 -6 -4
    -2 -6 -4
    -2 -6 -4
    -2 -6 -4
    -2 -6 -4
    -2 -6 -4
    2 6 4
    2 6 4
    2 6 4
    2 6 4
    -3 -6 -4
    -3 -6 -4
    -3 -6 -4
    -3 -6 -4
    -3 -6 -4
    -3 -6 -4
    -3 -6 -4
    3 6 4
    3 6 4
    3 6 4
    3 6 4
    3 6 4
    -4 -6 -4
    -4 -6 -4
    -4 -6 -4
    -4 -6 -4
    -4 -6 -4
    -4 -6 -4
    4 6 4
    4 6 4
    4 6 4
    4 6 4
    4 6 4
    4 6 4
    -5 -6 -4
    -5 -6 -4
    -5 -6 -4
    -5 -6 -4
    5 6 4
    5 6 4
    5 6 4
    5 6 4
    5 6 4
    5 6 4
    -6 -6 -4
    -6 -6 -4
    -6 -6 -4
    -6 -6 -4
    6 6 4
    6 6 4
    6 6 4
    6 6 4
    6 6 4
    6 6 4
    6 -7 -4
    6 -7 -4
    6 -7 -4
    -6 7 4
    -6 7 4
    -6 7 4
    5 -7 -4
    5 -7 -4
    5 -7 -4
    5 -7 -4
    5 -7 -4
    5 -7 -4
    -5 7 4
    -5 7 4
    -5 7 4
    -5 7 4
    4 -7 -4
    4 -7 -4
    4 -7 -4
    4 -7 -4
    4 -7 -4
    4 -7 -4
    4 -7 -4
    4 -7 -4
    -4 7 4
    -4 7 4
    -4 7 4
    -4 7 4
    3 -7 -4
    3 -7 -4
    3 -7 -4
    3 -7 -4
    3 -7 -4
    3 -7 -4
    3 -7 -4
    -3 7 4
    -3 7 4
    -3 7 4
    -3 7 4
    -3 7 4
    2 -7 -4
    2 -7 -4
    2 -7 -4
    2 -7 -4
    2 -7 -4
    2 -7 -4
    2 -7 -4
    -2 7 4
    -2 7 4
    -2 7 4
    -2 7 4
    -2 7 4
    1 -7 -4
    1 -7 -4
    1 -7 -4
    1 -7 -4
    1 -7 -4
    1 -7 -4
    1 -7 -4
    1 -7 -4
    1 -7 -4
    1 -7 -4
    -1 7 4
    -1 7 4
    -1 7 4
    -1 7 4
    -1 7 4
    0 -7 -4
    0 -7 -4
    0 -7 -4
    0 -7 -4
    0 -7 -4
    0 -7 -4
    0 -7 -4
    0 -7 -4
    0 -7 -4
    0 7 4
    0 7 4
    0 7 4
    0 7 4
    0 7 4
    -1 -7 -4
    -1 -7 -4
    -1 -7 -4
    -1 -7 -4
    -1 -7 -4
    -1 -7 -4
    1 7 4
    1 7 4
    1 7 4
    1 7 4
    1 7 4
    -2 -7 -4
    -2 -7 -4
    -2 -7 -4
    -2 -7 -4
    -2 -7 -4
    2 7 4
    2 7 4
    2 7 4
    2 7 4
    -3 -7 -4
    -3 -7 -4
    -3 -7 -4
    -3 -7 -4
    -3 -7 -4
    3 7 4
    3 7 4
    3 7 4
    -4 -7 -4
    -4 -7 -4
    -4 -7 -4
    -4 -7 -4
    4 7 4
    4 7 4
    4 7 4
    -5 -7 -4
    -5 -7 -4
    -5 -7 -4
    -5 -7 -4
    5 7 4
    5 7 4
    5 7 4
    5 7 4
    -6 -7 -4
    -6 -7 -4
    6 7 4
    6 7 4
    6 7 4
    5 -8 -4
    5 -8 -4
    5 -8 -4
    5 -8 -4
    -5 8 4
    -5 8 4
    4 -8 -4
    4 -8 -4
    4 -8 -4
    4 -8 -4
    4 -8 -4
    4 -8 -4
    4 -8 -4
    -4 8 4
    -4 8 4
    3 -8 -4
    3 -8 -4
    3 -8 -4
    3 -8 -4
    3 -8 -4
    3 -8 -4
    -3 8 4
    -3 8 4
    -3 8 4
    -3 8 4
    -3 8 4
    2 -8 -4
    2 -8 -4
    2 -8 -4
    2 -8 -4
    2 -8 -4
    2 -8 -4
    -2 8 4
    -2 8 4
    -2 8 4
    -2 8 4
    1 -8 -4
    1 -8 -4
    1 -8 -4
    1 -8 -4
    1 -8 -4
    1 -8 -4
    -1 8 4
    -1 8 4
    -1 8 4
    -1 8 4
    0 -8 -4
    0 -8 -4
    0 -8 -4
    0 -8 -4
    0 -8 -4
    0 8 4
    0 8 4
    0 8 4
    0 8 4
    -1 -8 -4
    -1 -8 -4
    -1 -8 -4
    -1 -8 -4
    -1 -8 -4
    -1 -8 -4
    -1 -8 -4
    1 8 4
    1 8 4
    1 8 4
    1 8 4
    -2 -8 -4
    -2 -8 -4
    -2 -8 -4
    -2 -8 -4
    -2 -8 -4
    2 8 4
    2 8 4
    2 8 4
    2 8 4
    -3 -8 -4
    -3 -8 -4
    -3 -8 -4
    -3 -8 -4
    -3 -8 -4
    3 8 4
    3 8 4
    3 8 4
    -4 -8 -4
    -4 -8 -4
    -4 -8 -4
    -4 -8 -4
    4 8 4
    4 8 4
    4 8 4
    -5 -8 -4
    -5 -8 -4
    5 8 4
    5 8 4
    5 8 4
    3 -9 -4
    3 -9 -4
    3 -9 -4
    3 -9 -4
    3 -9 -4
    -3 9 4
    2 -9 -4
    2 -9 -4
    2 -9 -4
    2 -9 -4
    2 -9 -4
    -2 9 4
    -2 9 4
    1 -9 -4
    1 -9 -4
    1 -9 -4
    1 -9 -4
    1 -9 -4
    1 -9 -4
    -1 9 4
    -1 9 4
    0 -9 -4
    0 -9 -4
    0 -9 -4
    0 -9 -4
    0 9 4
    0 9 4
    -1 -9 -4
    -1 -9 -4
    -1 -9 -4
    -1 -9 -4
    1 9 4
    1 9 4
    -2 -9 -4
    -2 -9 -4
    -2 -9 -4
    -2 -9 -4
    2 9 4
    2 9 4
    2 9 4
    -3 -9 -4
    -3 -9 -4
    -3 -9 -4
    3 9 4
    3 9 4
    3 9 -5
    3 9 -5
    -3 -9 5
    -3 -9 5
    -3 -9 5
    -3 -9 5
    2 9 -5
    2 9 -5
    -2 -9 5
    -2 -9 5
    -2 -9 5
    -2 -9 5
    -2 -9 5
    1 9 -5
    1 9 -5
    -1 -9 5
    -1 -9 5
    -1 -9 5
    -1 -9 5
    -1 -9 5
    0 -9 5
    0 -9 5
    0 -9 5
    -1 9 -5
    1 -9 5
    1 -9 5
    1 -9 5
    -2 9 -5
    -2 9 -5
    2 -9 5
    2 -9 5
    2 -9 5
    2 -9 5
    2 -9 5
    -3 9 -5
    -3 9 -5
    3 -9 5
    3 -9 5
    3 -9 5
    3 -9 5
    5 8 -5
    5 8 -5
    5 8 -5
    -5 -8 5
    -5 -8 5
    -5 -8 5
    -5 -8 5
    4 8 -5
    4 8 -5
    4 8 -5
    -4 -8 5
    -4 -8 5
    -4 -8 5
    -4 -8 5
    -4 -8 5
    -4 -8 5
    -4 -8 5
    3 8 -5
    3 8 -5
    3 8 -5
    -3 -8 5
    -3 -8 5
    -3 -8 5
    -3 -8 5
    -3 -8 5
    -3 -8 5
    2 8 -5
    2 8 -5
    -2 -8 5
    -2 -8 5
    -2 -8 5
    -2 -8 5
    -2 -8 5
    -2 -8 5
    1 8 -5
    1 8 -5
    -1 -8 5
    -1 -8 5
    -1 -8 5
    -1 -8 5
    -1 -8 5
    0 8 -5
    0 8 -5
    0 -8 5
    0 -8 5
    0 -8 5
    -1 8 -5
    -1 8 -5
    1 -8 5
    1 -8 5
    1 -8 5
    -2 8 -5
    -2 8 -5
    2 -8 5
    2 -8 5
    2 -8 5
    2 -8 5
    2 -8 5
    -3 8 -5
    -3 8 -5
    3 -8 5
    3 -8 5
    3 -8 5
    3 -8 5
    -4 8 -5
    -4 8 -5
    -4 8 -5
    -4 8 -5
    4 -8 5
    4 -8 5
    4 -8 5
    4 -8 5
    -5 8 -5
    5 -8 5
    6 7 -5
    6 7 -5
    6 7 -5
    -6 -7 5
    -6 -7 5
    -6 -7 5
    -6 -7 5
    5 7 -5
    5 7 -5
    -5 -7 5
    -5 -7 5
    -5 -7 5
    -5 -7 5
    -5 -7 5
    -5 -7 5
    4 7 -5
    4 7 -5
    4 7 -5
    4 7 -5
    -4 -7 5
    -4 -7 5
    -4 -7 5
    -4 -7 5
    -4 -7 5
    -4 -7 5
    -4 -7 5
    -4 -7 5
    3 7 -5
    3 7 -5
    3 7 -5
    3 7 -5
    3 7 -5
    3 7 -5
    -3 -7 5
    -3 -7 5
    -3 -7 5
    -3 -7 5
    -3 -7 5
    -3 -7 5
    -3 -7 5
    -3 -7 5
    2 7 -5
    2 7 -5
    2 7 -5
    -2 -7 5
    -2 -7 5
    -2 -7 5
    -2 -7 5
    -2 -7 5
    -2 -7 5
    1 7 -5
    1 7 -5
    1 7 -5
    -1 -7 5
    -1 -7 5
    -1 -7 5
    -1 -7 5
    -1 -7 5
    -1 -7 5
    -1 -7 5
    0 7 -5
    0 7 -5
    0 7 -5
    0 -7 5
    0 -7 5
    0 -7 5
    0 -7 5
    0 -7 5
    -1 7 -5
    -1 7 -5
    1 -7 5
    1 -7 5
    1 -7 5
    1 -7 5
    -2 7 -5
    2 -7 5
    2 -7 5
    2 -7 5
    2 -7 5
    2 -7 5
    2 -7 5
    -3 7 -5
    -3 7 -5
    -3 7 -5
    -3 7 -5
    3 -7 5
    3 -7 5
    3 -7 5
    3 -7 5
    -4 7 -5
    -4 7 -5
    -4 7 -5
    4 -7 5
    4 -7 5
    4 -7 5
    4 -7 5
    4 -7 5
    4 -7 5
    -5 7 -5
    -5 7 -5
    5 -7 5
    5 -7 5
    5 -7 5
    5 -7 5
    -6 7 -5
    -6 7 -5
    6 -7 5
    6 -7 5
    7 6 -5
    7 6 -5
    7 6 -5
    7 6 -5
    -7 -6 5
    -7 -6 5
    -7 -6 5
    6 6 -5
    6 6 -5
    6 6 -5
    6 6 -5
    -6 -6 5
    -6 -6 5
    -6 -6 5
    -6 -6 5
    -6 -6 5
    5 6 -5
    5 6 -5
    5 6 -5
    -5 -6 5
    -5 -6 5
    -5 -6 5
    -5 -6 5
    -5 -6 5
    -5 -6 5
    4 6 -5
    4 6 -5
    4 6 -5
    4 6 -5
    -4 -6 5
    -4 -6 5
    -4 -6 5
    -4 -6 5
    -4 -6 5
    -4 -6 5
    -4 -6 5
    3 6 -5
    3 6 -5
    3 6 -5
    3 6 -5
    3 6 -5
    -3 -6 5
    -3 -6 5
    -3 -6 5
    -3 -6 5
    -3 -6 5
    -3 -6 5
    -3 -6 5
    2 6 -5
    2 6 -5
    2 6 -5
    2 6 -5
    2 6 -5
    2 6 -5
    -2 -6 5
    -2 -6 5
    -2 -6 5
    -2 -6 5
    -2 -6 5
    -2 -6 5
    -2 -6 5
    -2 -6 5
    -2 -6 5
    -2 -6 5
    1 6 -5
    1 6 -5
    1 6 -5
    -1 -6 5
    -1 -6 5
    -1 -6 5
    -1 -6 5
    -1 -6 5
    -1 -6 5
    -1 -6 5
    -1 -6 5
    -1 -6 5
    -1 -6 5
    0 6 -5
    0 6 -5
    0 6 -5
    0 6 -5
    0 6 -5
    0 -6 5
    0 -6 5
    0 -6 5
    0 -6 5
    0 -6 5
    0 -6 5
    0 -6 5
    -1 6 -5
    -1 6 -5
    -1 6 -5
    1 -6 5
    1 -6 5
    1 -6 5
    1 -6 5
    1 -6 5
    1 -6 5
    1 -6 5
    -2 6 -5
    -2 6 -5
    -2 6 -5
    2 -6 5
    2 -6 5
    2 -6 5
    2 -6 5
    2 -6 5
    2 -6 5
    2 -6 5
    2 -6 5
    -3 6 -5
    -3 6 -5
    -3 6 -5
    -3 6 -5
    -3 6 -5
    3 -6 5
    3 -6 5
    3 -6 5
    3 -6 5
    3 -6 5
    3 -6 5
    3 -6 5
    -4 6 -5
    -4 6 -5
    -4 6 -5
    -4 6 -5
    4 -6 5
    4 -6 5
    4 -6 5
    4 -6 5
    4 -6 5
    4 -6 5
    -5 6 -5
    -5 6 -5
    -5 6 -5
    5 -6 5
    5 -6 5
    5 -6 5
    5 -6 5
    5 -6 5
    -6 6 -5
    -6 6 -5
    6 -6 5
    6 -6 5
    6 -6 5
    6 -6 5
    7 5 -5
    7 5 -5
    7 5 -5
    7 5 -5
    -7 -5 5
    -7 -5 5
    -7 -5 5
    -7 -5 5
    6 5 -5
    6 5 -5
    6 5 -5
    6 5 -5
    -6 -5 5
    -6 -5 5
    -6 -5 5
    -6 -5 5
    5 5 -5
    5 5 -5
    5 5 -5
    5 5 -5
    5 5 -5
    5 5 -5
    -5 -5 5
    -5 -5 5
    -5 -5 5
    -5 -5 5
    -5 -5 5
    -5 -5 5
    4 5 -5
    4 5 -5
    4 5 -5
    4 5 -5
    4 5 -5
    4 5 -5
    4 5 -5
    -4 -5 5
    -4 -5 5
    -4 -5 5
    -4 -5 5
    -4 -5 5
    -4 -5 5
    -4 -5 5
    -4 -5 5
    3 5 -5
    3 5 -5
    3 5 -5
    3 5 -5
    3 5 -5
    3 5 -5
    -3 -5 5
    -3 -5 5
    -3 -5 5
    -3 -5 5
    -3 -5 5
    -3 -5 5
    -3 -5 5
    -3 -5 5
    -3 -5 5
    2 5 -5
    2 5 -5
    2 5 -5
    2 5 -5
    2 5 -5
    -2 -5 5
    -2 -5 5
    -2 -5 5
    -2 -5 5
    -2 -5 5
    -2 -5 5
    -2 -5 5
    -2 -5 5
    -2 -5 5
    1 5 -5
    1 5 -5
    1 5 -5
    1 5 -5
    -1 -5 5
    -1 -5 5
    -1 -5 5
    -1 -5 5
    -1 -5 5
    -1 -5 5
    -1 -5 5
    -1 -5 5
    -1 -5 5
    -1 -5 5
    0 5 -5
    0 5 -5
    0 5 -5
    0 5 -5
    0 -5 5
    0 -5 5
    0 -5 5
    0 -5 5
    0 -5 5
    0 -5 5
    0 -5 5
    0 -5 5
    -1 5 -5
    -1 5 -5
    -1 5 -5
    1 -5 5
    1 -5 5
    1 -5 5
    1 -5 5
    1 -5 5
    1 -5 5
    1 -5 5
    1 -5 5
    -2 5 -5
    -2 5 -5
    -2 5 -5
    -2 5 -5
    -2 5 -5
    -2 5 -5
    2 -5 5
    2 -5 5
    2 -5 5
    2 -5 5
    2 -5 5
    2 -5 5
    2 -5 5
    2 -5 5
    2 -5 5
    -3 5 -5
    -3 5 -5
    -3 5 -5
    -3 5 -5
    -3 5 -5
    3 -5 5
    3 -5 5
    3 -5 5
    3 -5 5
    3 -5 5
    3 -5 5
    3 -5 5
    3 -5 5
    3 -5 5
    3 -5 5
    -4 5 -5
    -4 5 -5
    -4 5 -5
    -4 5 -5
    -4 5 -5
    4 -5 5
    4 -5 5
    4 -5 5
    4 -5 5
    4 -5 5
    4 -5 5
    4 -5 5
    -5 5 -5
    -5 5 -5
    -5 5 -5
    5 -5 5
    5 -5 5
    5 -5 5
    5 -5 5
    5 -5 5
    -6 5 -5
    -6 5 -5
    -6 5 -5
    -6 5 -5
    6 -5 5
    6 -5 5
    6 -5 5
    6 -5 5
    -7 5 -5
    -7 5 -5
    -7 5 -5
    7 -5 5
    7 -5 5
    7 -5 5
    8 4 -5
    8 4 -5
    8 4 -5
    8 4 -5
    -8 -4 5
    -8 -4 5
    -8 -4 5
    7 4 -5
    7 4 -5
    7 4 -5
    7 4 -5
    -7 -4 5
    -7 -4 5
    -7 -4 5
    -7 -4 5
    6 4 -5
    6 4 -5
    6 4 -5
    6 4 -5
    6 4 -5
    6 4 -5
    6 4 -5
    -6 -4 5
    -6 -4 5
    -6 -4 5
    -6 -4 5
    -6 -4 5
    5 4 -5
    5 4 -5
    5 4 -5
    5 4 -5
    5 4 -5
    5 4 -5
    5 4 -5
    -5 -4 5
    -5 -4 5
    -5 -4 5
    -5 -4 5
    -5 -4 5
    -5 -4 5
    -5 -4 5
    4 4 -5
    4 4 -5
    4 4 -5
    4 4 -5
    4 4 -5
    4 4 -5
    4 4 -5
    4 4 -5
    -4 -4 5
    -4 -4 5
    -4 -4 5
    -4 -4 5
    -4 -4 5
    -4 -4 5
    -4 -4 5
    3 4 -5
    3 4 -5
    3 4 -5
    3 4 -5
    3 4 -5
    3 4 -5
    3 4 -5
    3 4 -5
    -3 -4 5
    -3 -4 5
    -3 -4 5
    -3 -4 5
    -3 -4 5
    -3 -4 5
    -3 -4 5
    -3 -4 5
    2 4 -5
    2 4 -5
    2 4 -5
    2 4 -5
    2 4 -5
    2 4 -5
    -2 -4 5
    -2 -4 5
    -2 -4 5
    -2 -4 5
    -2 -4 5
    -2 -4 5
    -2 -4 5
    -2 -4 5
    -2 -4 5
    1 4 -5
    1 4 -5
    1 4 -5
    1 4 -5
    1 4 -5
    1 4 -5
    -1 -4 5
    -1 -4 5
    -1 -4 5
    -1 -4 5
    -1 -4 5
    -1 -4 5
    -1 -4 5
    -1 -4 5
    -1 -4 5
    -1 -4 5
    0 4 -5
    0 4 -5
    0 4 -5
    0 4 -5
    0 4 -5
    0 -4 5
    0 -4 5
    0 -4 5
    0 -4 5
    0 -4 5
    0 -4 5
    0 -4 5
    0 -4 5
    -1 4 -5
    -1 4 -5
    -1 4 -5
    -1 4 -5
    -1 4 -5
    -1 4 -5
    1 -4 5
    1 -4 5
    1 -4 5
    1 -4 5
    1 -4 5
    1 -4 5
    1 -4 5
    1 -4 5
    1 -4 5
    1 -4 5
    1 -4 5
    -2 4 -5
    -2 4 -5
    -2 4 -5
    -2 4 -5
    -2 4 -5
    2 -4 5
    2 -4 5
    2 -4 5
    2 -4 5
    2 -4 5
    2 -4 5
    2 -4 5
    2 -4 5
    2 -4 5
    -3 4 -5
    -3 4 -5
    -3 4 -5
    -3 4 -5
    -3 4 -5
    3 -4 5
    3 -4 5
    3 -4 5
    3 -4 5
    3 -4 5
    3 -4 5
    3 -4 5
    3 -4 5
    3 -4 5
    -4 4 -5
    -4 4 -5
    -4 4 -5
    -4 4 -5
    -4 4 -5
    -4 4 -5
    4 -4 5
    4 -4 5
    4 -4 5
    4 -4 5
    4 -4 5
    4 -4 5
    4 -4 5
    4 -4 5
    -5 4 -5
    -5 4 -5
    -5 4 -5
    -5 4 -5
    -5 4 -5
    5 -4 5
    5 -4 5
    5 -4 5
    5 -4 5
    -6 4 -5
    -6 4 -5
    -6 4 -5
    -6 4 -5
    -6 4 -5
    -6 4 -5
    6 -4 5
    6 -4 5
    6 -4 5
    6 -4 5
    -7 4 -5
    -7 4 -5
    -7 4 -5
    -7 4 -5
    -7 4 -5
    -7 4 -5
    7 -4 5
    7 -4 5
    7 -4 5
    7 -4 5
    8 3 -5
    8 3 -5
    8 3 -5
    8 3 -5
    -8 -3 5
    -8 -3 5
    -8 -3 5
    7 3 -5
    7 3 -5
    7 3 -5
    -7 -3 5
    -7 -3 5
    -7 -3 5
    6 3 -5
    6 3 -5
    6 3 -5
    6 3 -5
    6 3 -5
    -6 -3 5
    -6 -3 5
    -6 -3 5
    -6 -3 5
    -6 -3 5
    -6 -3 5
    5 3 -5
    5 3 -5
    5 3 -5
    5 3 -5
    5 3 -5
    5 3 -5
    5 3 -5
    5 3 -5
    -5 -3 5
    -5 -3 5
    -5 -3 5
    -5 -3 5
    -5 -3 5
    -5 -3 5
    -5 -3 5
    4 3 -5
    4 3 -5
    4 3 -5
    4 3 -5
    4 3 -5
    4 3 -5
    4 3 -5
    4 3 -5
    -4 -3 5
    -4 -3 5
    -4 -3 5
    -4 -3 5
    -4 -3 5
    -4 -3 5
    -4 -3 5
    3 3 -5
    3 3 -5
    3 3 -5
    3 3 -5
    3 3 -5
    3 3 -5
    3 3 -5
    -3 -3 5
    -3 -3 5
    -3 -3 5
    -3 -3 5
    -3 -3 5
    -3 -3 5
    -3 -3 5
    2 3 -5
    2 3 -5
    2 3 -5
    2 3 -5
    2 3 -5
    2 3 -5
    2 3 -5
    -2 -3 5
    -2 -3 5
    -2 -3 5
    -2 -3 5
    -2 -3 5
    -2 -3 5
    -2 -3 5
    -2 -3 5
    1 3 -5
    1 3 -5
    1 3 -5
    1 3 -5
    1 3 -5
    -1 -3 5
    -1 -3 5
    -1 -3 5
    -1 -3 5
    -1 -3 5
    -1 -3 5
    -1 -3 5
    -1 -3 5
    -1 -3 5
    -1 -3 5
    0 3 -5
    0 3 -5
    0 3 -5
    0 3 -5
    0 3 -5
    0 -3 5
    0 -3 5
    0 -3 5
    0 -3 5
    0 -3 5
    0 -3 5
    0 -3 5
    0 -3 5
    0 -3 5
    -1 3 -5
    -1 3 -5
    -1 3 -5
    -1 3 -5
    1 -3 5
    1 -3 5
    1 -3 5
    1 -3 5
    1 -3 5
    1 -3 5
    1 -3 5
    1 -3 5
    1 -3 5
    1 -3 5
    -2 3 -5
    -2 3 -5
    -2 3 -5
    -2 3 -5
    -2 3 -5
    -2 3 -5
    2 -3 5
    2 -3 5
    2 -3 5
    2 -3 5
    2 -3 5
    2 -3 5
    2 -3 5
    2 -3 5
    -3 3 -5
    -3 3 -5
    -3 3 -5
    -3 3 -5
    -3 3 -5
    -3 3 -5
    -3 3 -5
    -3 3 -5
    3 -3 5
    3 -3 5
    3 -3 5
    3 -3 5
    3 -3 5
    3 -3 5
    3 -3 5
    -4 3 -5
    -4 3 -5
    -4 3 -5
    -4 3 -5
    -4 3 -5
    -4 3 -5
    4 -3 5
    4 -3 5
    4 -3 5
    4 -3 5
    4 -3 5
    4 -3 5
    4 -3 5
    -5 3 -5
    -5 3 -5
    -5 3 -5
    -5 3 -5
    -5 3 -5
    5 -3 5
    5 -3 5
    5 -3 5
    5 -3 5
    5 -3 5
    5 -3 5
    -6 3 -5
    -6 3 -5
    -6 3 -5
    -6 3 -5
    6 -3 5
    6 -3 5
    6 -3 5
    6 -3 5
    -7 3 -5
    -7 3 -5
    -7 3 -5
    -7 3 -5
    7 -3 5
    7 -3 5
    7 -3 5
    7 -3 5
    -8 3 -5
    -8 3 -5
    -8 3 -5
    8 -3 5
    8 -3 5
    8 -3 5
    8 2 -5
    8 2 -5
    8 2 -5
    8 2 -5
    -8 -2 5
    -8 -2 5
    7 2 -5
    7 2 -5
    7 2 -5
    -7 -2 5
    -7 -2 5
    -7 -2 5
    6 2 -5
    6 2 -5
    6 2 -5
    6 2 -5
    6 2 -5
    -6 -2 5
    -6 -2 5
    -6 -2 5
    -6 -2 5
    -6 -2 5
    5 2 -5
    5 2 -5
    5 2 -5
    5 2 -5
    5 2 -5
    5 2 -5
    -5 -2 5
    -5 -2 5
    -5 -2 5
    -5 -2 5
    -5 -2 5
    -5 -2 5
    -5 -2 5
    4 2 -5
    4 2 -5
    4 2 -5
    4 2 -5
    4 2 -5
    4 2 -5
    4 2 -5
    -4 -2 5
    -4 -2 5
    -4 -2 5
    -4 -2 5
    -4 -2 5
    -4 -2 5
    -4 -2 5
    3 2 -5
    3 2 -5
    3 2 -5
    3 2 -5
    3 2 -5
    3 2 -5
    3 2 -5
    3 2 -5
    -3 -2 5
    -3 -2 5
    -3 -2 5
    -3 -2 5
    -3 -2 5
    -3 -2 5
    -3 -2 5
    2 2 -5
    2 2 -5
    2 2 -5
    2 2 -5
    2 2 -5
    2 2 -5
    2 2 -5
    2 2 -5
    -2 -2 5
    -2 -2 5
    -2 -2 5
    -2 -2 5
    -2 -2 5
    -2 -2 5
    -2 -2 5
    1 2 -5
    1 2 -5
    1 2 -5
    1 2 -5
    1 2 -5
    1 2 -5
    1 2 -5
    -1 -2 5
    -1 -2 5
    -1 -2 5
    -1 -2 5
    -1 -2 5
    -1 -2 5
    -1 -2 5
    -1 -2 5
    -1 -2 5
    0 2 -5
    0 2 -5
    0 2 -5
    0 2 -5
    0 2 -5
    0 -2 5
    0 -2 5
    0 -2 5
    0 -2 5
    0 -2 5
    0 -2 5
    0 -2 5
    0 -2 5
    0 -2 5
    0 -2 5
    0 -2 5
    -1 2 -5
    -1 2 -5
    -1 2 -5
    -1 2 -5
    -1 2 -5
    -1 2 -5
    -1 2 -5
    1 -2 5
    1 -2 5
    1 -2 5
    1 -2 5
    1 -2 5
    1 -2 5
    1 -2 5
    1 -2 5
    1 -2 5
    1 -2 5
    -2 2 -5
    -2 2 -5
    -2 2 -5
    -2 2 -5
    -2 2 -5
    -2 2 -5
    -2 2 -5
    -2 2 -5
    2 -2 5
    2 -2 5
    2 -2 5
    2 -2 5
    2 -2 5
    2 -2 5
    -3 2 -5
    -3 2 -5
    -3 2 -5
    -3 2 -5
    -3 2 -5
    -3 2 -5
    -3 2 -5
    3 -2 5
    3 -2 5
    3 -2 5
    3 -2 5
    3 -2 5
    3 -2 5
    -4 2 -5
    -4 2 -5
    -4 2 -5
    -4 2 -5
    -4 2 -5
    -4 2 -5
    4 -2 5
    4 -2 5
    4 -2 5
    4 -2 5
    4 -2 5
    -5 2 -5
    -5 2 -5
    -5 2 -5
    -5 2 -5
    -5 2 -5
    -5 2 -5
    -5 2 -5
    5 -2 5
    5 -2 5
    5 -2 5
    5 -2 5
    5 -2 5
    5 -2 5
    -6 2 -5
    -6 2 -5
    -6 2 -5
    -6 2 -5
    -6 2 -5
    6 -2 5
    6 -2 5
    6 -2 5
    6 -2 5
    -7 2 -5
    -7 2 -5
    -7 2 -5
    -7 2 -5
    7 -2 5
    7 -2 5
    7 -2 5
    -8 2 -5
    -8 2 -5
    -8 2 -5
    8 -2 5
    8 -2 5
    8 -2 5
    8 1 -5
    8 1 -5
    8 1 -5
    8 1 -5
    -8 -1 5
    -8 -1 5
    -8 -1 5
    -8 -1 5
    7 1 -5
    7 1 -5
    7 1 -5
    7 1 -5
    -7 -1 5
    -7 -1 5
    -7 -1 5
    6 1 -5
    6 1 -5
    6 1 -5
    6 1 -5
    6 1 -5
    -6 -1 5
    -6 -1 5
    -6 -1 5
    -6 -1 5
    -6 -1 5
    5 1 -5
    5 1 -5
    5 1 -5
    5 1 -5
    5 1 -5
    5 1 -5
    5 1 -5
    5 1 -5
    -5 -1 5
    -5 -1 5
    -5 -1 5
    -5 -1 5
    -5 -1 5
    -5 -1 5
    4 1 -5
    4 1 -5
    4 1 -5
    4 1 -5
    4 1 -5
    4 1 -5
    4 1 -5
    -4 -1 5
    -4 -1 5
    -4 -1 5
    -4 -1 5
    -4 -1 5
    -4 -1 5
    -4 -1 5
    3 1 -5
    3 1 -5
    3 1 -5
    3 1 -5
    3 1 -5
    3 1 -5
    3 1 -5
    -3 -1 5
    -3 -1 5
    -3 -1 5
    -3 -1 5
    -3 -1 5
    -3 -1 5
    -3 -1 5
    2 1 -5
    2 1 -5
    2 1 -5
    2 1 -5
    2 1 -5
    2 1 -5
    2 1 -5
    -2 -1 5
    -2 -1 5
    -2 -1 5
    -2 -1 5
    -2 -1 5
    -2 -1 5
    -2 -1 5
    1 1 -5
    1 1 -5
    1 1 -5
    1 1 -5
    1 1 -5
    1 1 -5
    1 1 -5
    -1 -1 5
    -1 -1 5
    -1 -1 5
    -1 -1 5
    -1 -1 5
    -1 -1 5
    -1 -1 5
    -1 -1 5
    0 1 -5
    0 1 -5
    0 1 -5
    0 1 -5
    0 1 -5
    0 1 -5
    0 1 -5
    0 1 -5
    0 1 -5
    0 -1 5
    0 -1 5
    0 -1 5
    0 -1 5
    0 -1 5
    0 -1 5
    0 -1 5
    0 -1 5
    -1 1 -5
    -1 1 -5
    -1 1 -5
    -1 1 -5
    -1 1 -5
    -1 1 -5
    1 -1 5
    1 -1 5
    1 -1 5
    1 -1 5
    1 -1 5
    1 -1 5
    1 -1 5
    -2 1 -5
    -2 1 -5
    -2 1 -5
    -2 1 -5
    -2 1 -5
    -2 1 -5
    -2 1 -5
    2 -1 5
    2 -1 5
    2 -1 5
    2 -1 5
    2 -1 5
    2 -1 5
    -3 1 -5
    -3 1 -5
    -3 1 -5
    -3 1 -5
    -3 1 -5
    -3 1 -5
    -3 1 -5
    3 -1 5
    3 -1 5
    3 -1 5
    3 -1 5
    3 -1 5
    3 -1 5
    3 -1 5
    -4 1 -5
    -4 1 -5
    -4 1 -5
    -4 1 -5
    -4 1 -5
    -4 1 -5
    -4 1 -5
    -4 1 -5
    4 -1 5
    4 -1 5
    4 -1 5
    4 -1 5
    4 -1 5
    4 -1 5
    -5 1 -5
    -5 1 -5
    -5 1 -5
    -5 1 -5
    -5 1 -5
    -5 1 -5
    -5 1 -5
    5 -1 5
    5 -1 5
    5 -1 5
    5 -1 5
    5 -1 5
    5 -1 5
    -6 1 -5
    -6 1 -5
    -6 1 -5
    -6 1 -5
    6 -1 5
    6 -1 5
    6 -1 5
    6 -1 5
    -7 1 -5
    -7 1 -5
    -7 1 -5
    -7 1 -5
    7 -1 5
    7 -1 5
    7 -1 5
    -8 1 -5
    -8 1 -5
    -8 1 -5
    -8 1 -5
    8 -1 5
    8 -1 5
    8 -1 5
    8 0 -5
    8 0 -5
    8 0 -5
    8 0 -5
    -8 0 5
    -8 0 5
    -8 0 5
    -8 0 5
    7 0 -5
    7 0 -5
    7 0 -5
    7 0 -5
    -7 0 5
    -7 0 5
    -7 0 5
    6 0 -5
    6 0 -5
    6 0 -5
    6 0 -5
    6 0 -5
    -6 0 5
    -6 0 5
    -6 0 5
    -6 0 5
    -6 0 5
    -6 0 5
    5 0 -5
    5 0 -5
    5 0 -5
    5 0 -5
    5 0 -5
    5 0 -5
    5 0 -5
    5 0 -5
    -5 0 5
    -5 0 5
    -5 0 5
    -5 0 5
    -5 0 5
    -5 0 5
    -5 0 5
    4 0 -5
    4 0 -5
    4 0 -5
    4 0 -5
    4 0 -5
    4 0 -5
    4 0 -5
    4 0 -5
    -4 0 5
    -4 0 5
    -4 0 5
    -4 0 5
    -4 0 5
    -4 0 5
    -4 0 5
    3 0 -5
    3 0 -5
    3 0 -5
    3 0 -5
    3 0 -5
    3 0 -5
    3 0 -5
    3 0 -5
    -3 0 5
    -3 0 5
    -3 0 5
    -3 0 5
    -3 0 5
    -3 0 5
    -3 0 5
    2 0 -5
    2 0 -5
    2 0 -5
    2 0 -5
    2 0 -5
    2 0 -5
    2 0 -5
    2 0 -5
    -2 0 5
    -2 0 5
    -2 0 5
    -2 0 5
    -2 0 5
    -2 0 5
    -2 0 5
    -2 0 5
    1 0 -5
    1 0 -5
    1 0 -5
    1 0 -5
    1 0 -5
    1 0 -5
    1 0 -5
    -1 0 5
    -1 0 5
    -1 0 5
    -1 0 5
    -1 0 5
    -1 0 5
    -1 0 5
    -1 0 5
    0 0 -5
    0 0 -5
    0 0 -5
    0 0 -5
    0 0 -5
    0 0 -5
    0 0 -5
    0 0 5
    0 0 5
    0 0 5
    0 0 5
    0 0 5
    0 0 5
    -1 0 -5
    -1 0 -5
    -1 0 -5
    -1 0 -5
    -1 0 -5
    -1 0 -5
    1 0 5
    1 0 5
    1 0 5
    1 0 5
    1 0 5
    1 0 5
    1 0 5
    -2 0 -5
    -2 0 -5
    -2 0 -5
    -2 0 -5
    -2 0 -5
    -2 0 -5
    -2 0 -5
    2 0 5
    2 0 5
    2 0 5
    2 0 5
    2 0 5
    2 0 5
    -3 0 -5
    -3 0 -5
    -3 0 -5
    -3 0 -5
    -3 0 -5
    -3 0 -5
    3 0 5
    3 0 5
    3 0 5
    3 0 5
    3 0 5
    3 0 5
    -4 0 -5
    -4 0 -5
    -4 0 -5
    -4 0 -5
    -4 0 -5
    -4 0 -5
    -4 0 -5
    4 0 5
    4 0 5
    4 0 5
    4 0 5
    4 0 5
    4 0 5
    -5 0 -5
    -5 0 -5
    -5 0 -5
    -5 0 -5
    -5 0 -5
    -5 0 -5
    -5 0 -5
    5 0 5
    5 0 5
    5 0 5
    5 0 5
    5 0 5
    -6 0 -5
    -6 0 -5
    -6 0 -5
    -6 0 -5
    -6 0 -5
    6 0 5
    6 0 5
    6 0 5
    6 0 5
    -7 0 -5
    -7 0 -5
    -7 0 -5
    -7 0 -5
    7 0 5
    7 0 5
    7 0 5
    -8 0 -5
    -8 0 -5
    -8 0 -5
    8 0 5
    8 0 5
    8 0 5
    8 -1 -5
    8 -1 -5
    8 -1 -5
    8 -1 -5
    -8 1 5
    -8 1 5
    -8 1 5
    7 -1 -5
    7 -1 -5
    7 -1 -5
    7 -1 -5
    -7 1 5
    -7 1 5
    -7 1 5
    -7 1 5
    6 -1 -5
    6 -1 -5
    6 -1 -5
    6 -1 -5
    6 -1 -5
    6 -1 -5
    -6 1 5
    -6 1 5
    -6 1 5
    -6 1 5
    5 -1 -5
    5 -1 -5
    5 -1 -5
    5 -1 -5
    5 -1 -5
    5 -1 -5
    -5 1 5
    -5 1 5
    -5 1 5
    -5 1 5
    -5 1 5
    -5 1 5
    -5 1 5
    4 -1 -5
    4 -1 -5
    4 -1 -5
    4 -1 -5
    4 -1 -5
    4 -1 -5
    4 -1 -5
    4 -1 -5
    4 -1 -5
    -4 1 5
    -4 1 5
    -4 1 5
    -4 1 5
    -4 1 5
    -4 1 5
    3 -1 -5
    3 -1 -5
    3 -1 -5
    3 -1 -5
    3 -1 -5
    3 -1 -5
    3 -1 -5
    -3 1 5
    -3 1 5
    -3 1 5
    -3 1 5
    -3 1 5
    2 -1 -5
    2 -1 -5
    2 -1 -5
    2 -1 -5
    2 -1 -5
    2 -1 -5
    2 -1 -5
    2 -1 -5
    -2 1 5
    -2 1 5
    -2 1 5
    -2 1 5
    -2 1 5
    -2 1 5
    -2 1 5
    1 -1 -5
    1 -1 -5
    1 -1 -5
    1 -1 -5
    1 -1 -5
    1 -1 -5
    -1 1 5
    -1 1 5
    -1 1 5
    -1 1 5
    -1 1 5
    -1 1 5
    -1 1 5
    0 -1 -5
    0 -1 -5
    0 -1 -5
    0 -1 -5
    0 -1 -5
    0 -1 -5
    0 -1 -5
    0 1 5
    0 1 5
    0 1 5
    0 1 5
    0 1 5
    0 1 5
    -1 -1 -5
    -1 -1 -5
    -1 -1 -5
    -1 -1 -5
    -1 -1 -5
    -1 -1 -5
    -1 -1 -5
    1 1 5
    1 1 5
    1 1 5
    1 1 5
    1 1 5
    1 1 5
    -2 -1 -5
    -2 -1 -5
    -2 -1 -5
    -2 -1 -5
    -2 -1 -5
    -2 -1 -5
    2 1 5
    2 1 5
    2 1 5
    2 1 5
    2 1 5
    2 1 5
    2 1 5
    -3 -1 -5
    -3 -1 -5
    -3 -1 -5
    -3 -1 -5
    -3 -1 -5
    -3 -1 -5
    -3 -1 -5
    3 1 5
    3 1 5
    3 1 5
    3 1 5
    3 1 5
    -4 -1 -5
    -4 -1 -5
    -4 -1 -5
    -4 -1 -5
    -4 -1 -5
    -4 -1 -5
    -4 -1 -5
    4 1 5
    4 1 5
    4 1 5
    4 1 5
    4 1 5
    4 1 5
    -5 -1 -5
    -5 -1 -5
    -5 -1 -5
    -5 -1 -5
    -5 -1 -5
    -5 -1 -5
    -5 -1 -5
    5 1 5
    5 1 5
    5 1 5
    5 1 5
    5 1 5
    5 1 5
    -6 -1 -5
    -6 -1 -5
    -6 -1 -5
    -6 -1 -5
    6 1 5
    6 1 5
    6 1 5
    -7 -1 -5
    -7 -1 -5
    -7 -1 -5
    -7 -1 -5
    7 1 5
    7 1 5
    7 1 5
    -8 -1 -5
    -8 -1 -5
    -8 -1 -5
    8 1 5
    8 1 5
    8 1 5
    8 -2 -5
    8 -2 -5
    -8 2 5
    -8 2 5
    -8 2 5
    7 -2 -5
    7 -2 -5
    7 -2 -5
    7 -2 -5
    -7 2 5
    -7 2 5
    -7 2 5
    6 -2 -5
    6 -2 -5
    6 -2 -5
    6 -2 -5
    6 -2 -5
    -6 2 5
    -6 2 5
    -6 2 5
    -6 2 5
    -6 2 5
    5 -2 -5
    5 -2 -5
    5 -2 -5
    5 -2 -5
    5 -2 -5
    5 -2 -5
    5 -2 -5
    5 -2 -5
    5 -2 -5
    -5 2 5
    -5 2 5
    -5 2 5
    -5 2 5
    -5 2 5
    -5 2 5
    -5 2 5
    4 -2 -5
    4 -2 -5
    4 -2 -5
    4 -2 -5
    4 -2 -5
    4 -2 -5
    4 -2 -5
    -4 2 5
    -4 2 5
    -4 2 5
    -4 2 5
    -4 2 5
    -4 2 5
    -4 2 5
    3 -2 -5
    3 -2 -5
    3 -2 -5
    3 -2 -5
    3 -2 -5
    3 -2 -5
    -3 2 5
    -3 2 5
    -3 2 5
    -3 2 5
    -3 2 5
    -3 2 5
    -3 2 5
    2 -2 -5
    2 -2 -5
    2 -2 -5
    2 -2 -5
    2 -2 -5
    2 -2 -5
    2 -2 -5
    -2 2 5
    -2 2 5
    -2 2 5
    -2 2 5
    -2 2 5
    -2 2 5
    -2 2 5
    1 -2 -5
    1 -2 -5
    1 -2 -5
    1 -2 -5
    1 -2 -5
    1 -2 -5
    1 -2 -5
    -1 2 5
    -1 2 5
    -1 2 5
    -1 2 5
    -1 2 5
    -1 2 5
    -1 2 5
    -1 2 5
    0 -2 -5
    0 -2 -5
    0 -2 -5
    0 -2 -5
    0 -2 -5
    0 -2 -5
    0 -2 -5
    0 2 5
    0 2 5
    0 2 5
    0 2 5
    0 2 5
    0 2 5
    0 2 5
    0 2 5
    -1 -2 -5
    -1 -2 -5
    -1 -2 -5
    -1 -2 -5
    -1 -2 -5
    -1 -2 -5
    1 2 5
    1 2 5
    1 2 5
    1 2 5
    1 2 5
    1 2 5
    1 2 5
    -2 -2 -5
    -2 -2 -5
    -2 -2 -5
    -2 -2 -5
    -2 -2 -5
    2 2 5
    2 2 5
    2 2 5
    2 2 5
    2 2 5
    2 2 5
    -3 -2 -5
    -3 -2 -5
    -3 -2 -5
    -3 -2 -5
    -3 -2 -5
    -3 -2 -5
    3 2 5
    3 2 5
    3 2 5
    3 2 5
    3 2 5
    3 2 5
    3 2 5
    -4 -2 -5
    -4 -2 -5
    -4 -2 -5
    -4 -2 -5
    -4 -2 -5
    -4 -2 -5
    -4 -2 -5
    4 2 5
    4 2 5
    4 2 5
    4 2 5
    4 2 5
    4 2 5
    -5 -2 -5
    -5 -2 -5
    -5 -2 -5
    -5 -2 -5
    -5 -2 -5
    -5 -2 -5
    -5 -2 -5
    5 2 5
    5 2 5
    5 2 5
    5 2 5
    5 2 5
    5 2 5
    -6 -2 -5
    -6 -2 -5
    -6 -2 -5
    -6 -2 -5
    -6 -2 -5
    6 2 5
    6 2 5
    6 2 5
    6 2 5
    -7 -2 -5
    -7 -2 -5
    -7 -2 -5
    -7 -2 -5
    -7 -2 -5
    7 2 5
    7 2 5
    7 2 5
    -8 -2 -5
    -8 -2 -5
    -8 -2 -5
    -8 -2 -5
    -8 -2 -5
    8 2 5
    8 2 5
    8 2 5
    8 -3 -5
    8 -3 -5
    8 -3 -5
    -8 3 5
    -8 3 5
    -8 3 5
    7 -3 -5
    7 -3 -5
    7 -3 -5
    -7 3 5
    -7 3 5
    -7 3 5
    6 -3 -5
    6 -3 -5
    6 -3 -5
    6 -3 -5
    6 -3 -5
    -6 3 5
    -6 3 5
    -6 3 5
    -6 3 5
    -6 3 5
    5 -3 -5
    5 -3 -5
    5 -3 -5
    5 -3 -5
    5 -3 -5
    5 -3 -5
    5 -3 -5
    5 -3 -5
    -5 3 5
    -5 3 5
    -5 3 5
    -5 3 5
    -5 3 5
    -5 3 5
    4 -3 -5
    4 -3 -5
    4 -3 -5
    4 -3 -5
    4 -3 -5
    4 -3 -5
    4 -3 -5
    -4 3 5
    -4 3 5
    -4 3 5
    -4 3 5
    -4 3 5
    -4 3 5
    -4 3 5
    3 -3 -5
    3 -3 -5
    3 -3 -5
    3 -3 -5
    3 -3 -5
    3 -3 -5
    3 -3 -5
    -3 3 5
    -3 3 5
    -3 3 5
    -3 3 5
    -3 3 5
    -3 3 5
    -3 3 5
    -3 3 5
    2 -3 -5
    2 -3 -5
    2 -3 -5
    2 -3 -5
    2 -3 -5
    2 -3 -5
    2 -3 -5
    2 -3 -5
    -2 3 5
    -2 3 5
    -2 3 5
    -2 3 5
    -2 3 5
    -2 3 5
    -2 3 5
    -2 3 5
    -2 3 5
    1 -3 -5
    1 -3 -5
    1 -3 -5
    1 -3 -5
    1 -3 -5
    1 -3 -5
    1 -3 -5
    1 -3 -5
    1 -3 -5
    -1 3 5
    -1 3 5
    -1 3 5
    -1 3 5
    -1 3 5
    -1 3 5
    -1 3 5
    0 -3 -5
    0 -3 -5
    0 -3 -5
    0 -3 -5
    0 -3 -5
    0 -3 -5
    0 3 5
    0 3 5
    0 3 5
    0 3 5
    0 3 5
    0 3 5
    0 3 5
    0 3 5
    -1 -3 -5
    -1 -3 -5
    -1 -3 -5
    -1 -3 -5
    -1 -3 -5
    1 3 5
    1 3 5
    1 3 5
    1 3 5
    1 3 5
    -2 -3 -5
    -2 -3 -5
    -2 -3 -5
    -2 -3 -5
    -2 -3 -5
    2 3 5
    2 3 5
    2 3 5
    2 3 5
    2 3 5
    2 3 5
    -3 -3 -5
    -3 -3 -5
    -3 -3 -5
    -3 -3 -5
    -3 -3 -5
    -3 -3 -5
    -3 -3 -5
    3 3 5
    3 3 5
    3 3 5
    3 3 5
    3 3 5
    3 3 5
    -4 -3 -5
    -4 -3 -5
    -4 -3 -5
    -4 -3 -5
    -4 -3 -5
    -4 -3 -5
    -4 -3 -5
    4 3 5
    4 3 5
    4 3 5
    4 3 5
    4 3 5
    4 3 5
    -5 -3 -5
    -5 -3 -5
    -5 -3 -5
    -5 -3 -5
    -5 -3 -5
    -5 -3 -5
    -5 -3 -5
    5 3 5
    5 3 5
    5 3 5
    5 3 5
    5 3 5
    5 3 5
    -6 -3 -5
    -6 -3 -5
    -6 -3 -5
    -6 -3 -5
    -6 -3 -5
    6 3 5
    6 3 5
    6 3 5
    6 3 5
    6 3 5
    -7 -3 -5
    -7 -3 -5
    -7 -3 -5
    -7 -3 -5
    7 3 5
    7 3 5
    7 3 5
    7 3 5
    -8 -3 -5
    -8 -3 -5
    -8 -3 -5
    8 3 5
    8 3 5
    8 3 5
    8 3 5
    8 -4 -5
    8 -4 -5
    8 -4 -5
    -8 4 5
    -8 4 5
    -8 4 5
    7 -4 -5
    7 -4 -5
    7 -4 -5
    7 -4 -5
    -7 4 5
    -7 4 5
    -7 4 5
    6 -4 -5
    6 -4 -5
    6 -4 -5
    6 -4 -5
    6 -4 -5
    -6 4 5
    -6 4 5
    -6 4 5
    -6 4 5
    -6 4 5
    5 -4 -5
    5 -4 -5
    5 -4 -5
    5 -4 -5
    5 -4 -5
    5 -4 -5
    5 -4 -5
    5 -4 -5
    5 -4 -5
    -5 4 5
    -5 4 5
    -5 4 5
    -5 4 5
    -5 4 5
    -5 4 5
    4 -4 -5
    4 -4 -5
    4 -4 -5
    4 -4 -5
    4 -4 -5
    4 -4 -5
    4 -4 -5
    4 -4 -5
    4 -4 -5
    -4 4 5
    -4 4 5
    -4 4 5
    -4 4 5
    -4 4 5
    -4 4 5
    -4 4 5
    -4 4 5
    3 -4 -5
    3 -4 -5
    3 -4 -5
    3 -4 -5
    3 -4 -5
    3 -4 -5
    3 -4 -5
    -3 4 5
    -3 4 5
    -3 4 5
    -3 4 5
    -3 4 5
    -3 4 5
    -3 4 5
    -3 4 5
    -3 4 5
    2 -4 -5
    2 -4 -5
    2 -4 -5
    2 -4 -5
    2 -4 -5
    2 -4 -5
    2 -4 -5
    2 -4 -5
    -2 4 5
    -2 4 5
    -2 4 5
    -2 4 5
    -2 4 5
    -2 4 5
    -2 4 5
    -2 4 5
    1 -4 -5
    1 -4 -5
    1 -4 -5
    1 -4 -5
    1 -4 -5
    1 -4 -5
    1 -4 -5
    1 -4 -5
    1 -4 -5
    1 -4 -5
    -1 4 5
    -1 4 5
    -1 4 5
    -1 4 5
    -1 4 5
    -1 4 5
    -1 4 5
    0 -4 -5
    0 -4 -5
    0 -4 -5
    0 -4 -5
    0 -4 -5
    0 -4 -5
    0 -4 -5
    0 4 5
    0 4 5
    0 4 5
    0 4 5
    0 4 5
    0 4 5
    0 4 5
    0 4 5
    -1 -4 -5
    -1 -4 -5
    -1 -4 -5
    -1 -4 -5
    -1 -4 -5
    -1 -4 -5
    -1 -4 -5
    1 4 5
    1 4 5
    1 4 5
    1 4 5
    1 4 5
    1 4 5
    1 4 5
    1 4 5
    -2 -4 -5
    -2 -4 -5
    -2 -4 -5
    -2 -4 -5
    -2 -4 -5
    -2 -4 -5
    -2 -4 -5
    -2 -4 -5
    2 4 5
    2 4 5
    2 4 5
    2 4 5
    2 4 5
    2 4 5
    2 4 5
    -3 -4 -5
    -3 -4 -5
    -3 -4 -5
    -3 -4 -5
    -3 -4 -5
    -3 -4 -5
    -3 -4 -5
    3 4 5
    3 4 5
    3 4 5
    3 4 5
    3 4 5
    3 4 5
    -4 -4 -5
    -4 -4 -5
    -4 -4 -5
    -4 -4 -5
    -4 -4 -5
    -4 -4 -5
    4 4 5
    4 4 5
    4 4 5
    4 4 5
    4 4 5
    4 4 5
    -5 -4 -5
    -5 -4 -5
    -5 -4 -5
    -5 -4 -5
    -5 -4 -5
    5 4 5
    5 4 5
    5 4 5
    5 4 5
    5 4 5
    -6 -4 -5
    -6 -4 -5
    -6 -4 -5
    -6 -4 -5
    -6 -4 -5
    6 4 5
    6 4 5
    6 4 5
    6 4 5
    -7 -4 -5
    -7 -4 -5
    -7 -4 -5
    7 4 5
    7 4 5
    7 4 5
    7 -5 -5
    7 -5 -5
    7 -5 -5
    7 -5 -5
    -7 5 5
    -7 5 5
    -7 5 5
    -7 5 5
    6 -5 -5
    6 -5 -5
    6 -5 -5
    6 -5 -5
    6 -5 -5
    -6 5 5
    -6 5 5
    -6 5 5
    -6 5 5
    -6 5 5
    -6 5 5
    5 -5 -5
    5 -5 -5
    5 -5 -5
    5 -5 -5
    5 -5 -5
    5 -5 -5
    5 -5 -5
    -5 5 5
    -5 5 5
    -5 5 5
    -5 5 5
    -5 5 5
    -5 5 5
    4 -5 -5
    4 -5 -5
    4 -5 -5
    4 -5 -5
    4 -5 -5
    4 -5 -5
    4 -5 -5
    -4 5 5
    -4 5 5
    -4 5 5
    -4 5 5
    -4 5 5
    -4 5 5
    -4 5 5
    3 -5 -5
    3 -5 -5
    3 -5 -5
    3 -5 -5
    3 -5 -5
    3 -5 -5
    3 -5 -5
    3 -5 -5
    3 -5 -5
    -3 5 5
    -3 5 5
    -3 5 5
    -3 5 5
    -3 5 5
    -3 5 5
    -3 5 5
    -3 5 5
    -3 5 5
    2 -5 -5
    2 -5 -5
    2 -5 -5
    2 -5 -5
    2 -5 -5
    2 -5 -5
    2 -5 -5
    2 -5 -5
    2 -5 -5
    2 -5 -5
    -2 5 5
    -2 5 5
    -2 5 5
    -2 5 5
    -2 5 5
    -2 5 5
    1 -5 -5
    1 -5 -5
    1 -5 -5
    1 -5 -5
    1 -5 -5
    1 -5 -5
    1 -5 -5
    1 -5 -5
    1 -5 -5
    1 -5 -5
    -1 5 5
    -1 5 5
    -1 5 5
    -1 5 5
    -1 5 5
    0 -5 -5
    0 -5 -5
    0 -5 -5
    0 -5 -5
    0 -5 -5
    0 -5 -5
    0 -5 -5
    0 -5 -5
    0 5 5
    0 5 5
    0 5 5
    0 5 5
    0 5 5
    0 5 5
    -1 -5 -5
    -1 -5 -5
    -1 -5 -5
    -1 -5 -5
    -1 -5 -5
    -1 -5 -5
    1 5 5
    1 5 5
    1 5 5
    1 5 5
    1 5 5
    -2 -5 -5
    -2 -5 -5
    -2 -5 -5
    -2 -5 -5
    -2 -5 -5
    -2 -5 -5
    2 5 5
    2 5 5
    2 5 5
    2 5 5
    2 5 5
    2 5 5
    -3 -5 -5
    -3 -5 -5
    -3 -5 -5
    -3 -5 -5
    -3 -5 -5
    -3 -5 -5
    -3 -5 -5
    3 5 5
    3 5 5
    3 5 5
    3 5 5
    3 5 5
    3 5 5
    3 5 5
    -4 -5 -5
    -4 -5 -5
    -4 -5 -5
    -4 -5 -5
    -4 -5 -5
    4 5 5
    4 5 5
    4 5 5
    4 5 5
    4 5 5
    -5 -5 -5
    -5 -5 -5
    -5 -5 -5
    -5 -5 -5
    5 5 5
    5 5 5
    5 5 5
    5 5 5
    5 5 5
    -6 -5 -5
    -6 -5 -5
    -6 -5 -5
    -6 -5 -5
    6 5 5
    6 5 5
    6 5 5
    6 5 5
    -7 -5 -5
    -7 -5 -5
    -7 -5 -5
    7 5 5
    7 5 5
    7 5 5
    7 -6 -5
    7 -6 -5
    7 -6 -5
    -7 6 5
    -7 6 5
    -7 6 5
    -7 6 5
    6 -6 -5
    6 -6 -5
    6 -6 -5
    6 -6 -5
    6 -6 -5
    6 -6 -5
    -6 6 5
    -6 6 5
    -6 6 5
    -6 6 5
    -6 6 5
    5 -6 -5
    5 -6 -5
    5 -6 -5
    5 -6 -5
    5 -6 -5
    -5 6 5
    -5 6 5
    -5 6 5
    -5 6 5
    4 -6 -5
    4 -6 -5
    4 -6 -5
    4 -6 -5
    4 -6 -5
    -4 6 5
    -4 6 5
    -4 6 5
    -4 6 5
    -4 6 5
    3 -6 -5
    3 -6 -5
    3 -6 -5
    3 -6 -5
    3 -6 -5
    3 -6 -5
    3 -6 -5
    -3 6 5
    -3 6 5
    -3 6 5
    -3 6 5
    -3 6 5
    2 -6 -5
    2 -6 -5
    2 -6 -5
    2 -6 -5
    2 -6 -5
    2 -6 -5
    2 -6 -5
    2 -6 -5
    -2 6 5
    -2 6 5
    -2 6 5
    -2 6 5
    -2 6 5
    -2 6 5
    1 -6 -5
    1 -6 -5
    1 -6 -5
    1 -6 -5
    1 -6 -5
    1 -6 -5
    1 -6 -5
    1 -6 -5
    1 -6 -5
    1 -6 -5
    -1 6 5
    -1 6 5
    -1 6 5
    -1 6 5
    0 -6 -5
    0 -6 -5
    0 -6 -5
    0 -6 -5
    0 -6 -5
    0 -6 -5
    0 -6 -5
    0 -6 -5
    0 -6 -5
    0 6 5
    0 6 5
    0 6 5
    0 6 5
    0 6 5
    -1 -6 -5
    -1 -6 -5
    -1 -6 -5
    -1 -6 -5
    -1 -6 -5
    -1 -6 -5
    -1 -6 -5
    -1 -6 -5
    1 6 5
    1 6 5
    1 6 5
    1 6 5
    1 6 5
    -2 -6 -5
    -2 -6 -5
    -2 -6 -5
    -2 -6 -5
    -2 -6 -5
    -2 -6 -5
    -2 -6 -5
    2 6 5
    2 6 5
    2 6 5
    -3 -6 -5
    -3 -6 -5
    -3 -6 -5
    -3 -6 -5
    -3 -6 -5
    3 6 5
    3 6 5
    3 6 5
    3 6 5
    3 6 5
    -4 -6 -5
    -4 -6 -5
    -4 -6 -5
    -4 -6 -5
    -4 -6 -5
    4 6 5
    4 6 5
    4 6 5
    4 6 5
    -5 -6 -5
    -5 -6 -5
    -5 -6 -5
    -5 -6 -5
    5 6 5
    5 6 5
    5 6 5
    5 6 5
    5 6 5
    5 6 5
    -6 -6 -5
    -6 -6 -5
    6 6 5
    6 6 5
    6 6 5
    6 6 5
    6 6 5
    6 6 5
    6 -7 -5
    6 -7 -5
    6 -7 -5
    6 -7 -5
    -6 7 5
    -6 7 5
    5 -7 -5
    5 -7 -5
    5 -7 -5
    5 -7 -5
    5 -7 -5
    -5 7 5
    -5 7 5
    -5 7 5
    4 -7 -5
    4 -7 -5
    4 -7 -5
    4 -7 -5
    4 -7 -5
    4 -7 -5
    4 -7 -5
    -4 7 5
    -4 7 5
    -4 7 5
    -4 7 5
    -4 7 5
    3 -7 -5
    3 -7 -5
    3 -7 -5
    3 -7 -5
    3 -7 -5
    3 -7 -5
    3 -7 -5
    -3 7 5
    -3 7 5
    -3 7 5
    -3 7 5
    -3 7 5
    -3 7 5
    2 -7 -5
    2 -7 -5
    2 -7 -5
    2 -7 -5
    2 -7 -5
    2 -7 -5
    2 -7 -5
    -2 7 5
    -2 7 5
    -2 7 5
    -2 7 5
    1 -7 -5
    1 -7 -5
    1 -7 -5
    1 -7 -5
    1 -7 -5
    1 -7 -5
    1 -7 -5
    1 -7 -5
    1 -7 -5
    1 -7 -5
    -1 7 5
    -1 7 5
    -1 7 5
    -1 7 5
    -1 7 5
    0 -7 -5
    0 -7 -5
    0 -7 -5
    0 -7 -5
    0 -7 -5
    0 -7 -5
    0 7 5
    0 7 5
    0 7 5
    0 7 5
    -1 -7 -5
    -1 -7 -5
    -1 -7 -5
    -1 -7 -5
    -1 -7 -5
    -1 -7 -5
    1 7 5
    1 7 5
    1 7 5
    1 7 5
    -2 -7 -5
    -2 -7 -5
    -2 -7 -5
    -2 -7 -5
    -2 -7 -5
    -2 -7 -5
    2 7 5
    2 7 5
    2 7 5
    2 7 5
    -3 -7 -5
    -3 -7 -5
    -3 -7 -5
    -3 -7 -5
    -3 -7 -5
    3 7 5
    3 7 5
    3 7 5
    -4 -7 -5
    -4 -7 -5
    -4 -7 -5
    -4 -7 -5
    4 7 5
    4 7 5
    4 7 5
    4 7 5
    -5 -7 -5
    -5 -7 -5
    -5 -7 -5
    5 7 5
    5 7 5
    5 7 5
    5 7 5
    5 7 5
    -6 -7 -5
    6 7 5
    6 7 5
    5 -8 -5
    5 -8 -5
    5 -8 -5
    -5 8 5
    -5 8 5
    -5 8 5
    4 -8 -5
    4 -8 -5
    4 -8 -5
    4 -8 -5
    4 -8 -5
    4 -8 -5
    4 -8 -5
    -4 8 5
    -4 8 5
    -4 8 5
    3 -8 -5
    3 -8 -5
    3 -8 -5
    3 -8 -5
    3 -8 -5
    3 -8 -5
    -3 8 5
    -3 8 5
    -3 8 5
    2 -8 -5
    2 -8 -5
    2 -8 -5
    2 -8 -5
    2 -8 -5
    2 -8 -5
    2 -8 -5
    2 -8 -5
    -2 8 5
    -2 8 5
    -2 8 5
    -2 8 5
    1 -8 -5
    1 -8 -5
    1 -8 -5
    1 -8 -5
    1 -8 -5
    1 -8 -5
    1 -8 -5
    -1 8 5
    -1 8 5
    -1 8 5
    -1 8 5
    0 -8 -5
    0 -8 -5
    0 -8 -5
    0 -8 -5
    0 -8 -5
    0 -8 -5
    0 8 5
    0 8 5
    0 8 5
    0 8 5
    -1 -8 -5
    -1 -8 -5
    -1 -8 -5
    -1 -8 -5
    -1 -8 -5
    -1 -8 -5
    -1 -8 -5
    1 8 5
    1 8 5
    1 8 5
    1 8 5
    1 8 5
    -2 -8 -5
    -2 -8 -5
    -2 -8 -5
    -2 -8 -5
    -2 -8 -5
    2 8 5
    2 8 5
    -3 -8 -5
    -3 -8 -5
    -3 -8 -5
    -3 -8 -5
    -3 -8 -5
    3 8 5
    3 8 5
    3 8 5
    -4 -8 -5
    -4 -8 -5
    -4 -8 -5
    -4 -8 -5
    4 8 5
    4 8 5
    4 8 5
    5 8 5
    3 -9 -5
    3 -9 -5
    3 -9 -5
    3 -9 -5
    3 -9 -5
    -3 9 5
    -3 9 5
    2 -9 -5
    2 -9 -5
    2 -9 -5
    2 -9 -5
    2 -9 -5
    2 -9 -5
    -2 9 5
    -2 9 5
    1 -9 -5
    1 -9 -5
    1 -9 -5
    1 -9 -5
    1 -9 -5
    -1 9 5
    -1 9 5
    0 -9 -5
    0 -9 -5
    0 -9 -5
    0 -9 -5
    0 9 5
    0 9 5
    -1 -9 -5
    -1 -9 -5
    -1 -9 -5
    -1 -9 -5
    1 9 5
    1 9 5
    1 9 5
    1 9 5
    -2 -9 -5
    -2 -9 -5
    -2 -9 -5
    -2 -9 -5
    -2 -9 -5
    2 9 5
    2 9 5
    2 9 5
    -3 -9 -5
    -3 -9 -5
    -3 -9 -5
    3 9 5
    3 9 5
    3 9 -6
    3 9 -6
    -3 -9 6
    -3 -9 6
    -3 -9 6
    -3 -9 6
    2 9 -6
    2 9 -6
    -2 -9 6
    -2 -9 6
    -2 -9 6
    -2 -9 6
    1 9 -6
    1 9 -6
    -1 -9 6
    -1 -9 6
    -1 -9 6
    -1 -9 6
    -1 -9 6
    0 -9 6
    0 -9 6
    0 -9 6
    1 -9 6
    1 -9 6
    1 -9 6
    -2 9 -6
    -2 9 -6
    2 -9 6
    2 -9 6
    2 -9 6
    2 -9 6
    -3 9 -6
    -3 9 -6
    3 -9 6
    3 -9 6
    3 -9 6
    5 8 -6
    5 8 -6
    -5 -8 6
    -5 -8 6
    -5 -8 6
    -5 -8 6
    4 8 -6
    4 8 -6
    4 8 -6
    -4 -8 6
    -4 -8 6
    -4 -8 6
    -4 -8 6
    -4 -8 6
    -4 -8 6
    -4 -8 6
    3 8 -6
    3 8 -6
    3 8 -6
    3 8 -6
    -3 -8 6
    -3 -8 6
    -3 -8 6
    -3 -8 6
    -3 -8 6
    2 8 -6
    2 8 -6
    -2 -8 6
    -2 -8 6
    -2 -8 6
    -2 -8 6
    -2 -8 6
    1 8 -6
    1 8 -6
    -1 -8 6
    -1 -8 6
    -1 -8 6
    -1 -8 6
    -1 -8 6
    0 8 -6
    0 -8 6
    0 -8 6
    0 -8 6
    -1 8 -6
    -1 8 -6
    1 -8 6
    1 -8 6
    1 -8 6
    -2 8 -6
    -2 8 -6
    2 -8 6
    2 -8 6
    2 -8 6
    2 -8 6
    2 -8 6
    -3 8 -6
    -3 8 -6
    3 -8 6
    3 -8 6
    3 -8 6
    3 -8 6
    3 -8 6
    -4 8 -6
    -4 8 -6
    -4 8 -6
    -4 8 -6
    4 -8 6
    4 -8 6
    4 -8 6
    6 7 -6
    6 7 -6
    6 7 -6
    -6 -7 6
    -6 -7 6
    5 7 -6
    5 7 -6
    5 7 -6
    -5 -7 6
    -5 -7 6
    -5 -7 6
    -5 -7 6
    4 7 -6
    4 7 -6
    4 7 -6
    4 7 -6
    4 7 -6
    -4 -7 6
    -4 -7 6
    -4 -7 6
    -4 -7 6
    -4 -7 6
    -4 -7 6
    -4 -7 6
    -4 -7 6
    3 7 -6
    3 7 -6
    3 7 -6
    3 7 -6
    3 7 -6
    -3 -7 6
    -3 -7 6
    -3 -7 6
    -3 -7 6
    -3 -7 6
    -3 -7 6
    -3 -7 6
    -3 -7 6
    2 7 -6
    2 7 -6
    2 7 -6
    -2 -7 6
    -2 -7 6
    -2 -7 6
    -2 -7 6
    -2 -7 6
    -2 -7 6
    -2 -7 6
    1 7 -6
    1 7 -6
    -1 -7 6
    -1 -7 6
    -1 -7 6
    -1 -7 6
    -1 -7 6
    -1 -7 6
    -1 -7 6
    0 7 -6
    0 7 -6
    0 -7 6
    0 -7 6
    0 -7 6
    0 -7 6
    0 -7 6
    -1 7 -6
    -1 7 -6
    1 -7 6
    1 -7 6
    1 -7 6
    1 -7 6
    1 -7 6
    -2 7 -6
    -2 7 -6
    2 -7 6
    2 -7 6
    2 -7 6
    2 -7 6
    2 -7 6
    2 -7 6
    -3 7 -6
    -3 7 -6
    -3 7 -6
    -3 7 -6
    3 -7 6
    3 -7 6
    3 -7 6
    3 -7 6
    -4 7 -6
    -4 7 -6
    -4 7 -6
    4 -7 6
    4 -7 6
    4 -7 6
    4 -7 6
    4 -7 6
    -5 7 -6
    -5 7 -6
    -5 7 -6
    5 -7 6
    5 -7 6
    5 -7 6
    7 6 -6
    7 6 -6
    6 6 -6
    6 6 -6
    6 6 -6
    6 6 -6
    -6 -6 6
    -6 -6 6
    -6 -6 6
    -6 -6 6
    -6 -6 6
    5 6 -6
    5 6 -6
    5 6 -6
    5 6 -6
    -5 -6 6
    -5 -6 6
    -5 -6 6
    -5 -6 6
    -5 -6 6
    -5 -6 6
    4 6 -6
    4 6 -6
    4 6 -6
    4 6 -6
    4 6 -6
    -4 -6 6
    -4 -6 6
    -4 -6 6
    -4 -6 6
    -4 -6 6
    -4 -6 6
    -4 -6 6
    3 6 -6
    3 6 -6
    3 6 -6
    3 6 -6
    3 6 -6
    -3 -6 6
    -3 -6 6
    -3 -6 6
    -3 -6 6
    -3 -6 6
    -3 -6 6
    2 6 -6
    2 6 -6
    2 6 -6
    2 6 -6
    2 6 -6
    2 6 -6
    -2 -6 6
    -2 -6 6
    -2 -6 6
    -2 -6 6
    -2 -6 6
    -2 -6 6
    -2 -6 6
    -2 -6 6
    -2 -6 6
    -2 -6 6
    1 6 -6
    1 6 -6
    1 6 -6
    -1 -6 6
    -1 -6 6
    -1 -6 6
    -1 -6 6
    -1 -6 6
    -1 -6 6
    -1 -6 6
    -1 -6 6
    -1 -6 6
    -1 -6 6
    0 6 -6
    0 6 -6
    0 6 -6
    0 6 -6
    0 -6 6
    0 -6 6
    0 -6 6
    0 -6 6
    0 -6 6
    0 -6 6
    0 -6 6
    -1 6 -6
    -1 6 -6
    -1 6 -6
    1 -6 6
    1 -6 6
    1 -6 6
    1 -6 6
    1 -6 6
    1 -6 6
    1 -6 6
    1 -6 6
    -2 6 -6
    -2 6 -6
    -2 6 -6
    2 -6 6
    2 -6 6
    2 -6 6
    2 -6 6
    2 -6 6
    2 -6 6
    2 -6 6
    2 -6 6
    -3 6 -6
    -3 6 -6
    -3 6 -6
    -3 6 -6
    -3 6 -6
    3 -6 6
    3 -6 6
    3 -6 6
    3 -6 6
    3 -6 6
    3 -6 6
    3 -6 6
    -4 6 -6
    -4 6 -6
    -4 6 -6
    -4 6 -6
    4 -6 6
    4 -6 6
    4 -6 6
    4 -6 6
    4 -6 6
    -5 6 -6
    -5 6 -6
    -5 6 -6
    5 -6 6
    5 -6 6
    5 -6 6
    -6 6 -6
    6 -6 6
    6 -6 6
    6 -6 6
    6 -6 6
    7 5 -6
    7 5 -6
    7 5 -6
    7 5 -6
    -7 -5 6
    -7 -5 6
    -7 -5 6
    -7 -5 6
    6 5 -6
    6 5 -6
    6 5 -6
    6 5 -6
    6 5 -6
    6 5 -6
    -6 -5 6
    -6 -5 6
    -6 -5 6
    -6 -5 6
    5 5 -6
    5 5 -6
    5 5 -6
    5 5 -6
    5 5 -6
    5 5 -6
    5 5 -6
    -5 -5 6
    -5 -5 6
    -5 -5 6
    -5 -5 6
    -5 -5 6
    -5 -5 6
    -5 -5 6
    4 5 -6
    4 5 -6
    4 5 -6
    4 5 -6
    4 5 -6
    4 5 -6
    4 5 -6
    4 5 -6
    -4 -5 6
    -4 -5 6
    -4 -5 6
    -4 -5 6
    -4 -5 6
    -4 -5 6
    -4 -5 6
    -4 -5 6
    3 5 -6
    3 5 -6
    3 5 -6
    3 5 -6
    3 5 -6
    -3 -5 6
    -3 -5 6
    -3 -5 6
    -3 -5 6
    -3 -5 6
    -3 -5 6
    -3 -5 6
    -3 -5 6
    -3 -5 6
    2 5 -6
    2 5 -6
    2 5 -6
    2 5 -6
    2 5 -6
    -2 -5 6
    -2 -5 6
    -2 -5 6
    -2 -5 6
    -2 -5 6
    -2 -5 6
    -2 -5 6
    -2 -5 6
    -2 -5 6
    -2 -5 6
    1 5 -6
    1 5 -6
    1 5 -6
    1 5 -6
    1 5 -6
    -1 -5 6
    -1 -5 6
    -1 -5 6
    -1 -5 6
    -1 -5 6
    -1 -5 6
    -1 -5 6
    -1 -5 6
    -1 -5 6
    0 5 -6
    0 5 -6
    0 5 -6
    0 -5 6
    0 -5 6
    0 -5 6
    0 -5 6
    0 -5 6
    0 -5 6
    0 -5 6
    0 -5 6
    -1 5 -6
    -1 5 -6
    -1 5 -6
    1 -5 6
    1 -5 6
    1 -5 6
    1 -5 6
    1 -5 6
    1 -5 6
    1 -5 6
    1 -5 6
    1 -5 6
    1 -5 6
    -2 5 -6
    -2 5 -6
    -2 5 -6
    -2 5 -6
    -2 5 -6
    -2 5 -6
    2 -5 6
    2 -5 6
    2 -5 6
    2 -5 6
    2 -5 6
    2 -5 6
    2 -5 6
    2 -5 6
    2 -5 6
    -3 5 -6
    -3 5 -6
    -3 5 -6
    -3 5 -6
    -3 5 -6
    -3 5 -6
    3 -5 6
    3 -5 6
    3 -5 6
    3 -5 6
    3 -5 6
    3 -5 6
    3 -5 6
    3 -5 6
    3 -5 6
    -4 5 -6
    -4 5 -6
    -4 5 -6
    -4 5 -6
    -4 5 -6
    4 -5 6
    4 -5 6
    4 -5 6
    4 -5 6
    4 -5 6
    4 -5 6
    -5 5 -6
    -5 5 -6
    -5 5 -6
    5 -5 6
    5 -5 6
    5 -5 6
    5 -5 6
    5 -5 6
    -6 5 -6
    -6 5 -6
    -6 5 -6
    -6 5 -6
    6 -5 6
    6 -5 6
    6 -5 6
    6 -5 6
    -7 5 -6
    -7 5 -6
    -7 5 -6
    7 -5 6
    7 -5 6
    7 -5 6
    8 4 -6
    8 4 -6
    8 4 -6
    8 4 -6
    -8 -4 6
    -8 -4 6
    -8 -4 6
    7 4 -6
    7 4 -6
    7 4 -6
    7 4 -6
    -7 -4 6
    -7 -4 6
    -7 -4 6
    -7 -4 6
    6 4 -6
    6 4 -6
    6 4 -6
    6 4 -6
    6 4 -6
    6 4 -6
    6 4 -6
    -6 -4 6
    -6 -4 6
    -6 -4 6
    -6 -4 6
    -6 -4 6
    5 4 -6
    5 4 -6
    5 4 -6
    5 4 -6
    5 4 -6
    5 4 -6
    5 4 -6
    -5 -4 6
    -5 -4 6
    -5 -4 6
    -5 -4 6
    -5 -4 6
    -5 -4 6
    -5 -4 6
    4 4 -6
    4 4 -6
    4 4 -6
    4 4 -6
    4 4 -6
    4 4 -6
    4 4 -6
    4 4 -6
    -4 -4 6
    -4 -4 6
    -4 -4 6
    -4 -4 6
    -4 -4 6
    -4 -4 6
    -4 -4 6
    3 4 -6
    3 4 -6
    3 4 -6
    3 4 -6
    3 4 -6
    3 4 -6
    3 4 -6
    3 4 -6
    -3 -4 6
    -3 -4 6
    -3 -4 6
    -3 -4 6
    -3 -4 6
    -3 -4 6
    -3 -4 6
    2 4 -6
    2 4 -6
    2 4 -6
    2 4 -6
    2 4 -6
    2 4 -6
    -2 -4 6
    -2 -4 6
    -2 -4 6
    -2 -4 6
    -2 -4 6
    -2 -4 6
    -2 -4 6
    -2 -4 6
    -2 -4 6
    -2 -4 6
    1 4 -6
    1 4 -6
    1 4 -6
    1 4 -6
    1 4 -6
    1 4 -6
    -1 -4 6
    -1 -4 6
    -1 -4 6
    -1 -4 6
    -1 -4 6
    -1 -4 6
    -1 -4 6
    -1 -4 6
    -1 -4 6
    -1 -4 6
    0 4 -6
    0 4 -6
    0 4 -6
    0 -4 6
    0 -4 6
    0 -4 6
    0 -4 6
    0 -4 6
    0 -4 6
    0 -4 6
    -1 4 -6
    -1 4 -6
    -1 4 -6
    -1 4 -6
    -1 4 -6
    -1 4 -6
    1 -4 6
    1 -4 6
    1 -4 6
    1 -4 6
    1 -4 6
    1 -4 6
    1 -4 6
    1 -4 6
    1 -4 6
    1 -4 6
    1 -4 6
    1 -4 6
    -2 4 -6
    -2 4 -6
    -2 4 -6
    -2 4 -6
    -2 4 -6
    -2 4 -6
    2 -4 6
    2 -4 6
    2 -4 6
    2 -4 6
    2 -4 6
    2 -4 6
    2 -4 6
    2 -4 6
    -3 4 -6
    -3 4 -6
    -3 4 -6
    -3 4 -6
    -3 4 -6
    -3 4 -6
    3 -4 6
    3 -4 6
    3 -4 6
    3 -4 6
    3 -4 6
    3 -4 6
    3 -4 6
    3 -4 6
    -4 4 -6
    -4 4 -6
    -4 4 -6
    -4 4 -6
    -4 4 -6
    -4 4 -6
    -4 4 -6
    4 -4 6
    4 -4 6
    4 -4 6
    4 -4 6
    4 -4 6
    4 -4 6
    4 -4 6
    4 -4 6
    -5 4 -6
    -5 4 -6
    -5 4 -6
    -5 4 -6
    -5 4 -6
    5 -4 6
    5 -4 6
    5 -4 6
    5 -4 6
    5 -4 6
    -6 4 -6
    -6 4 -6
    -6 4 -6
    -6 4 -6
    -6 4 -6
    6 -4 6
    6 -4 6
    6 -4 6
    6 -4 6
    -7 4 -6
    -7 4 -6
    -7 4 -6
    -7 4 -6
    -7 4 -6
    7 -4 6
    7 -4 6
    7 -4 6
    7 -4 6
    8 3 -6
    8 3 -6
    8 3 -6
    8 3 -6
    8 3 -6
    -8 -3 6
    -8 -3 6
    -8 -3 6
    7 3 -6
    7 3 -6
    7 3 -6
    7 3 -6
    7 3 -6
    -7 -3 6
    -7 -3 6
    -7 -3 6
    6 3 -6
    6 3 -6
    6 3 -6
    6 3 -6
    6 3 -6
    6 3 -6
    -6 -3 6
    -6 -3 6
    -6 -3 6
    -6 -3 6
    -6 -3 6
    5 3 -6
    5 3 -6
    5 3 -6
    5 3 -6
    5 3 -6
    5 3 -6
    5 3 -6
    5 3 -6
    -5 -3 6
    -5 -3 6
    -5 -3 6
    -5 -3 6
    -5 -3 6
    -5 -3 6
    4 3 -6
    4 3 -6
    4 3 -6
    4 3 -6
    4 3 -6
    4 3 -6
    4 3 -6
    4 3 -6
    -4 -3 6
    -4 -3 6
    -4 -3 6
    -4 -3 6
    -4 -3 6
    -4 -3 6
    -4 -3 6
    3 3 -6
    3 3 -6
    3 3 -6
    3 3 -6
    3 3 -6
    3 3 -6
    3 3 -6
    3 3 -6
    -3 -3 6
    -3 -3 6
    -3 -3 6
    -3 -3 6
    -3 -3 6
    -3 -3 6
    -3 -3 6
    2 3 -6
    2 3 -6
    2 3 -6
    2 3 -6
    2 3 -6
    2 3 -6
    2 3 -6
    2 3 -6
    -2 -3 6
    -2 -3 6
    -2 -3 6
    -2 -3 6
    -2 -3 6
    -2 -3 6
    -2 -3 6
    -2 -3 6
    -2 -3 6
    1 3 -6
    1 3 -6
    1 3 -6
    1 3 -6
    1 3 -6
    -1 -3 6
    -1 -3 6
    -1 -3 6
    -1 -3 6
    -1 -3 6
    -1 -3 6
    0 3 -6
    0 3 -6
    0 3 -6
    0 -3 6
    0 -3 6
    0 -3 6
    0 -3 6
    0 -3 6
    0 -3 6
    0 -3 6
    0 -3 6
    0 -3 6
    0 -3 6
    0 -3 6
    -1 3 -6
    -1 3 -6
    -1 3 -6
    -1 3 -6
    -1 3 -6
    1 -3 6
    1 -3 6
    1 -3 6
    1 -3 6
    1 -3 6
    1 -3 6
    1 -3 6
    1 -3 6
    1 -3 6
    1 -3 6
    1 -3 6
    -2 3 -6
    -2 3 -6
    -2 3 -6
    -2 3 -6
    -2 3 -6
    -2 3 -6
    -2 3 -6
    -2 3 -6
    2 -3 6
    2 -3 6
    2 -3 6
    2 -3 6
    2 -3 6
    2 -3 6
    2 -3 6
    2 -3 6
    -3 3 -6
    -3 3 -6
    -3 3 -6
    -3 3 -6
    -3 3 -6
    -3 3 -6
    -3 3 -6
    -3 3 -6
    3 -3 6
    3 -3 6
    3 -3 6
    3 -3 6
    3 -3 6
    3 -3 6
    3 -3 6
    -4 3 -6
    -4 3 -6
    -4 3 -6
    -4 3 -6
    -4 3 -6
    -4 3 -6
    4 -3 6
    4 -3 6
    4 -3 6
    4 -3 6
    4 -3 6
    4 -3 6
    4 -3 6
    4 -3 6
    -5 3 -6
    -5 3 -6
    -5 3 -6
    -5 3 -6
    -5 3 -6
    -5 3 -6
    5 -3 6
    5 -3 6
    5 -3 6
    5 -3 6
    5 -3 6
    5 -3 6
    -6 3 -6
    -6 3 -6
    -6 3 -6
    -6 3 -6
    6 -3 6
    6 -3 6
    6 -3 6
    6 -3 6
    -7 3 -6
    -7 3 -6
    -7 3 -6
    7 -3 6
    7 -3 6
    7 -3 6
    7 -3 6
    -8 3 -6
    -8 3 -6
    -8 3 -6
    -8 3 -6
    8 -3 6
    8 -3 6
    8 -3 6
    8 2 -6
    8 2 -6
    8 2 -6
    8 2 -6
    -8 -2 6
    -8 -2 6
    -8 -2 6
    7 2 -6
    7 2 -6
    7 2 -6
    7 2 -6
    7 2 -6
    -7 -2 6
    -7 -2 6
    -7 -2 6
    6 2 -6
    6 2 -6
    6 2 -6
    6 2 -6
    6 2 -6
    6 2 -6
    -6 -2 6
    -6 -2 6
    -6 -2 6
    -6 -2 6
    -6 -2 6
    5 2 -6
    5 2 -6
    5 2 -6
    5 2 -6
    5 2 -6
    5 2 -6
    5 2 -6
    -5 -2 6
    -5 -2 6
    -5 -2 6
    -5 -2 6
    -5 -2 6
    -5 -2 6
    -5 -2 6
    4 2 -6
    4 2 -6
    4 2 -6
    4 2 -6
    4 2 -6
    4 2 -6
    4 2 -6
    4 2 -6
    -4 -2 6
    -4 -2 6
    -4 -2 6
    -4 -2 6
    -4 -2 6
    -4 -2 6
    3 2 -6
    3 2 -6
    3 2 -6
    3 2 -6
    3 2 -6
    3 2 -6
    3 2 -6
    -3 -2 6
    -3 -2 6
    -3 -2 6
    -3 -2 6
    -3 -2 6
    -3 -2 6
    -3 -2 6
    2 2 -6
    2 2 -6
    2 2 -6
    2 2 -6
    2 2 -6
    2 2 -6
    2 2 -6
    -2 -2 6
    -2 -2 6
    -2 -2 6
    -2 -2 6
    -2 -2 6
    -2 -2 6
    -2 -2 6
    -2 -2 6
    1 2 -6
    1 2 -6
    1 2 -6
    1 2 -6
    1 2 -6
    1 2 -6
    1 2 -6
    1 2 -6
    -1 -2 6
    -1 -2 6
    -1 -2 6
    -1 -2 6
    -1 -2 6
    -1 -2 6
    -1 -2 6
    -1 -2 6
    -1 -2 6
    -1 -2 6
    0 2 -6
    0 2 -6
    0 2 -6
    0 2 -6
    0 2 -6
    0 2 -6
    0 -2 6
    0 -2 6
    0 -2 6
    0 -2 6
    0 -2 6
    0 -2 6
    0 -2 6
    0 -2 6
    0 -2 6
    -1 2 -6
    -1 2 -6
    -1 2 -6
    -1 2 -6
    -1 2 -6
    -1 2 -6
    -1 2 -6
    1 -2 6
    1 -2 6
    1 -2 6
    1 -2 6
    1 -2 6
    1 -2 6
    1 -2 6
    1 -2 6
    -2 2 -6
    -2 2 -6
    -2 2 -6
    -2 2 -6
    -2 2 -6
    -2 2 -6
    -2 2 -6
    -2 2 -6
    2 -2 6
    2 -2 6
    2 -2 6
    2 -2 6
    2 -2 6
    2 -2 6
    -3 2 -6
    -3 2 -6
    -3 2 -6
    -3 2 -6
    -3 2 -6
    -3 2 -6
    -3 2 -6
    3 -2 6
    3 -2 6
    3 -2 6
    3 -2 6
    3 -2 6
    3 -2 6
    -4 2 -6
    -4 2 -6
    -4 2 -6
    -4 2 -6
    -4 2 -6
    -4 2 -6
    -4 2 -6
    -4 2 -6
    4 -2 6
    4 -2 6
    4 -2 6
    4 -2 6
    4 -2 6
    4 -2 6
    4 -2 6
    -5 2 -6
    -5 2 -6
    -5 2 -6
    -5 2 -6
    -5 2 -6
    -5 2 -6
    5 -2 6
    5 -2 6
    5 -2 6
    5 -2 6
    5 -2 6
    5 -2 6
    -6 2 -6
    -6 2 -6
    -6 2 -6
    -6 2 -6
    -6 2 -6
    6 -2 6
    6 -2 6
    6 -2 6
    6 -2 6
    -7 2 -6
    -7 2 -6
    -7 2 -6
    -7 2 -6
    7 -2 6
    7 -2 6
    7 -2 6
    -8 2 -6
    -8 2 -6
    -8 2 -6
    8 -2 6
    8 -2 6
    8 -2 6
    8 1 -6
    8 1 -6
    8 1 -6
    8 1 -6
    -8 -1 6
    -8 -1 6
    -8 -1 6
    7 1 -6
    7 1 -6
    7 1 -6
    7 1 -6
    -7 -1 6
    -7 -1 6
    -7 -1 6
    6 1 -6
    6 1 -6
    6 1 -6
    6 1 -6
    6 1 -6
    -6 -1 6
    -6 -1 6
    -6 -1 6
    -6 -1 6
    -6 -1 6
    5 1 -6
    5 1 -6
    5 1 -6
    5 1 -6
    5 1 -6
    5 1 -6
    5 1 -6
    -5 -1 6
    -5 -1 6
    -5 -1 6
    -5 -1 6
    -5 -1 6
    -5 -1 6
    4 1 -6
    4 1 -6
    4 1 -6
    4 1 -6
    4 1 -6
    4 1 -6
    4 1 -6
    4 1 -6
    -4 -1 6
    -4 -1 6
    -4 -1 6
    -4 -1 6
    -4 -1 6
    -4 -1 6
    -4 -1 6
    3 1 -6
    3 1 -6
    3 1 -6
    3 1 -6
    3 1 -6
    3 1 -6
    -3 -1 6
    -3 -1 6
    -3 -1 6
    -3 -1 6
    -3 -1 6
    -3 -1 6
    2 1 -6
    2 1 -6
    2 1 -6
    2 1 -6
    2 1 -6
    2 1 -6
    2 1 -6
    -2 -1 6
    -2 -1 6
    -2 -1 6
    -2 -1 6
    -2 -1 6
    -2 -1 6
    1 1 -6
    1 1 -6
    1 1 -6
    1 1 -6
    1 1 -6
    1 1 -6
    1 1 -6
    -1 -1 6
    -1 -1 6
    -1 -1 6
    -1 -1 6
    -1 -1 6
    -1 -1 6
    -1 -1 6
    -1 -1 6
    0 1 -6
    0 1 -6
    0 1 -6
    0 1 -6
    0 1 -6
    0 1 -6
    0 1 -6
    0 1 -6
    0 -1 6
    0 -1 6
    0 -1 6
    0 -1 6
    0 -1 6
    0 -1 6
    0 -1 6
    0 -1 6
    -1 1 -6
    -1 1 -6
    -1 1 -6
    -1 1 -6
    -1 1 -6
    -1 1 -6
    1 -1 6
    1 -1 6
    1 -1 6
    1 -1 6
    1 -1 6
    1 -1 6
    1 -1 6
    -2 1 -6
    -2 1 -6
    -2 1 -6
    -2 1 -6
    -2 1 -6
    -2 1 -6
    -2 1 -6
    2 -1 6
    2 -1 6
    2 -1 6
    2 -1 6
    2 -1 6
    2 -1 6
    -3 1 -6
    -3 1 -6
    -3 1 -6
    -3 1 -6
    -3 1 -6
    -3 1 -6
    -3 1 -6
    3 -1 6
    3 -1 6
    3 -1 6
    3 -1 6
    3 -1 6
    3 -1 6
    -4 1 -6
    -4 1 -6
    -4 1 -6
    -4 1 -6
    -4 1 -6
    -4 1 -6
    4 -1 6
    4 -1 6
    4 -1 6
    4 -1 6
    4 -1 6
    4 -1 6
    -5 1 -6
    -5 1 -6
    -5 1 -6
    -5 1 -6
    -5 1 -6
    -5 1 -6
    5 -1 6
    5 -1 6
    5 -1 6
    5 -1 6
    5 -1 6
    5 -1 6
    -6 1 -6
    -6 1 -6
    -6 1 -6
    -6 1 -6
    6 -1 6
    6 -1 6
    6 -1 6
    6 -1 6
    -7 1 -6
    -7 1 -6
    -7 1 -6
    -7 1 -6
    7 -1 6
    7 -1 6
    7 -1 6
    -8 1 -6
    -8 1 -6
    -8 1 -6
    -8 1 -6
    -8 1 -6
    8 -1 6
    8 -1 6
    8 -1 6
    8 0 -6
    8 0 -6
    8 0 -6
    8 0 -6
    -8 0 6
    -8 0 6
    -8 0 6
    -8 0 6
    7 0 -6
    7 0 -6
    7 0 -6
    7 0 -6
    -7 0 6
    -7 0 6
    -7 0 6
    6 0 -6
    6 0 -6
    6 0 -6
    6 0 -6
    -6 0 6
    -6 0 6
    -6 0 6
    -6 0 6
    -6 0 6
    5 0 -6
    5 0 -6
    5 0 -6
    5 0 -6
    5 0 -6
    5 0 -6
    5 0 -6
    -5 0 6
    -5 0 6
    -5 0 6
    -5 0 6
    -5 0 6
    -5 0 6
    4 0 -6
    4 0 -6
    4 0 -6
    4 0 -6
    4 0 -6
    4 0 -6
    4 0 -6
    4 0 -6
    -4 0 6
    -4 0 6
    -4 0 6
    -4 0 6
    -4 0 6
    -4 0 6
    -4 0 6
    3 0 -6
    3 0 -6
    3 0 -6
    3 0 -6
    3 0 -6
    3 0 -6
    3 0 -6
    3 0 -6
    -3 0 6
    -3 0 6
    -3 0 6
    -3 0 6
    2 0 -6
    2 0 -6
    2 0 -6
    2 0 -6
    2 0 -6
    2 0 -6
    -2 0 6
    -2 0 6
    -2 0 6
    -2 0 6
    -2 0 6
    -2 0 6
    -2 0 6
    -2 0 6
    1 0 -6
    1 0 -6
    1 0 -6
    1 0 -6
    1 0 -6
    1 0 -6
    1 0 -6
    -1 0 6
    -1 0 6
    -1 0 6
    -1 0 6
    -1 0 6
    -1 0 6
    -1 0 6
    -1 0 6
    0 0 -6
    0 0 -6
    0 0 -6
    0 0 -6
    0 0 -6
    0 0 6
    0 0 6
    0 0 6
    0 0 6
    0 0 6
    -1 0 -6
    -1 0 -6
    -1 0 -6
    -1 0 -6
    -1 0 -6
    1 0 6
    1 0 6
    1 0 6
    1 0 6
    1 0 6
    1 0 6
    -2 0 -6
    -2 0 -6
    -2 0 -6
    -2 0 -6
    -2 0 -6
    -2 0 -6
    2 0 6
    2 0 6
    2 0 6
    2 0 6
    2 0 6
    2 0 6
    -3 0 -6
    -3 0 -6
    -3 0 -6
    -3 0 -6
    -3 0 -6
    -3 0 -6
    -3 0 -6
    3 0 6
    3 0 6
    3 0 6
    3 0 6
    3 0 6
    3 0 6
    3 0 6
    -4 0 -6
    -4 0 -6
    -4 0 -6
    -4 0 -6
    -4 0 -6
    -4 0 -6
    4 0 6
    4 0 6
    4 0 6
    4 0 6
    4 0 6
    4 0 6
    -5 0 -6
    -5 0 -6
    -5 0 -6
    -5 0 -6
    -5 0 -6
    -5 0 -6
    -5 0 -6
    5 0 6
    5 0 6
    5 0 6
    5 0 6
    5 0 6
    5 0 6
    -6 0 -6
    -6 0 -6
    -6 0 -6
    -6 0 -6
    6 0 6
    6 0 6
    6 0 6
    6 0 6
    -7 0 -6
    -7 0 -6
    -7 0 -6
    -7 0 -6
    7 0 6
    7 0 6
    7 0 6
    -8 0 -6
    -8 0 -6
    -8 0 -6
    -8 0 -6
    8 0 6
    8 0 6
    8 0 6
    8 -1 -6
    8 -1 -6
    8 -1 -6
    8 -1 -6
    -8 1 6
    -8 1 6
    -8 1 6
    -8 1 6
    7 -1 -6
    7 -1 -6
    7 -1 -6
    7 -1 -6
    -7 1 6
    -7 1 6
    -7 1 6
    6 -1 -6
    6 -1 -6
    6 -1 -6
    6 -1 -6
    6 -1 -6
    -6 1 6
    -6 1 6
    -6 1 6
    5 -1 -6
    5 -1 -6
    5 -1 -6
    5 -1 -6
    5 -1 -6
    5 -1 -6
    5 -1 -6
    5 -1 -6
    -5 1 6
    -5 1 6
    -5 1 6
    -5 1 6
    -5 1 6
    -5 1 6
    4 -1 -6
    4 -1 -6
    4 -1 -6
    4 -1 -6
    4 -1 -6
    4 -1 -6
    4 -1 -6
    4 -1 -6
    4 -1 -6
    -4 1 6
    -4 1 6
    -4 1 6
    -4 1 6
    -4 1 6
    -4 1 6
    -4 1 6
    3 -1 -6
    3 -1 -6
    3 -1 -6
    3 -1 -6
    3 -1 -6
    3 -1 -6
    3 -1 -6
    -3 1 6
    -3 1 6
    -3 1 6
    -3 1 6
    -3 1 6
    2 -1 -6
    2 -1 -6
    2 -1 -6
    2 -1 -6
    2 -1 -6
    2 -1 -6
    2 -1 -6
    -2 1 6
    -2 1 6
    -2 1 6
    -2 1 6
    -2 1 6
    -2 1 6
    -2 1 6
    1 -1 -6
    1 -1 -6
    1 -1 -6
    1 -1 -6
    1 -1 -6
    1 -1 -6
    -1 1 6
    -1 1 6
    -1 1 6
    -1 1 6
    -1 1 6
    -1 1 6
    0 -1 -6
    0 -1 -6
    0 -1 -6
    0 -1 -6
    0 -1 -6
    0 1 6
    0 1 6
    0 1 6
    0 1 6
    0 1 6
    0 1 6
    -1 -1 -6
    -1 -1 -6
    -1 -1 -6
    -1 -1 -6
    -1 -1 -6
    -1 -1 -6
    1 1 6
    1 1 6
    1 1 6
    1 1 6
    1 1 6
    1 1 6
    -2 -1 -6
    -2 -1 -6
    -2 -1 -6
    -2 -1 -6
    -2 -1 -6
    -2 -1 -6
    2 1 6
    2 1 6
    2 1 6
    2 1 6
    2 1 6
    2 1 6
    2 1 6
    2 1 6
    -3 -1 -6
    -3 -1 -6
    -3 -1 -6
    -3 -1 -6
    -3 -1 -6
    -3 -1 -6
    3 1 6
    3 1 6
    3 1 6
    3 1 6
    3 1 6
    3 1 6
    -4 -1 -6
    -4 -1 -6
    -4 -1 -6
    -4 -1 -6
    -4 -1 -6
    -4 -1 -6
    -4 -1 -6
    4 1 6
    4 1 6
    4 1 6
    4 1 6
    4 1 6
    4 1 6
    -5 -1 -6
    -5 -1 -6
    -5 -1 -6
    -5 -1 -6
    -5 -1 -6
    -5 -1 -6
    -5 -1 -6
    5 1 6
    5 1 6
    5 1 6
    5 1 6
    5 1 6
    5 1 6
    -6 -1 -6
    -6 -1 -6
    -6 -1 -6
    6 1 6
    6 1 6
    6 1 6
    -7 -1 -6
    -7 -1 -6
    -7 -1 -6
    -7 -1 -6
    -7 -1 -6
    7 1 6
    7 1 6
    7 1 6
    -8 -1 -6
    -8 -1 -6
    -8 -1 -6
    -8 -1 -6
    8 1 6
    8 1 6
    8 1 6
    8 -2 -6
    8 -2 -6
    8 -2 -6
    -8 2 6
    -8 2 6
    -8 2 6
    7 -2 -6
    7 -2 -6
    7 -2 -6
    7 -2 -6
    -7 2 6
    -7 2 6
    -7 2 6
    -7 2 6
    6 -2 -6
    6 -2 -6
    6 -2 -6
    6 -2 -6
    6 -2 -6
    -6 2 6
    -6 2 6
    -6 2 6
    -6 2 6
    5 -2 -6
    5 -2 -6
    5 -2 -6
    5 -2 -6
    5 -2 -6
    5 -2 -6
    5 -2 -6
    5 -2 -6
    5 -2 -6
    -5 2 6
    -5 2 6
    -5 2 6
    -5 2 6
    -5 2 6
    -5 2 6
    -5 2 6
    4 -2 -6
    4 -2 -6
    4 -2 -6
    4 -2 -6
    4 -2 -6
    4 -2 -6
    4 -2 -6
    4 -2 -6
    -4 2 6
    -4 2 6
    -4 2 6
    -4 2 6
    -4 2 6
    -4 2 6
    3 -2 -6
    3 -2 -6
    3 -2 -6
    3 -2 -6
    3 -2 -6
    3 -2 -6
    3 -2 -6
    3 -2 -6
    -3 2 6
    -3 2 6
    -3 2 6
    -3 2 6
    -3 2 6
    -3 2 6
    -3 2 6
    2 -2 -6
    2 -2 -6
    2 -2 -6
    2 -2 -6
    2 -2 -6
    2 -2 -6
    2 -2 -6
    -2 2 6
    -2 2 6
    -2 2 6
    -2 2 6
    -2 2 6
    -2 2 6
    1 -2 -6
    1 -2 -6
    1 -2 -6
    1 -2 -6
    1 -2 -6
    1 -2 -6
    1 -2 -6
    -1 2 6
    -1 2 6
    -1 2 6
    -1 2 6
    -1 2 6
    -1 2 6
    -1 2 6
    0 -2 -6
    0 -2 -6
    0 -2 -6
    0 -2 -6
    0 -2 -6
    0 -2 -6
    0 -2 -6
    0 2 6
    0 2 6
    0 2 6
    0 2 6
    0 2 6
    0 2 6
    0 2 6
    -1 -2 -6
    -1 -2 -6
    -1 -2 -6
    -1 -2 -6
    -1 -2 -6
    -1 -2 -6
    1 2 6
    1 2 6
    1 2 6
    1 2 6
    1 2 6
    1 2 6
    1 2 6
    -2 -2 -6
    -2 -2 -6
    -2 -2 -6
    -2 -2 -6
    -2 -2 -6
    -2 -2 -6
    2 2 6
    2 2 6
    2 2 6
    2 2 6
    2 2 6
    2 2 6
    -3 -2 -6
    -3 -2 -6
    -3 -2 -6
    -3 -2 -6
    -3 -2 -6
    3 2 6
    3 2 6
    3 2 6
    3 2 6
    3 2 6
    3 2 6
    3 2 6
    -4 -2 -6
    -4 -2 -6
    -4 -2 -6
    -4 -2 -6
    -4 -2 -6
    -4 -2 -6
    -4 -2 -6
    4 2 6
    4 2 6
    4 2 6
    4 2 6
    4 2 6
    4 2 6
    -5 -2 -6
    -5 -2 -6
    -5 -2 -6
    -5 -2 -6
    -5 -2 -6
    -5 -2 -6
    -5 -2 -6
    5 2 6
    5 2 6
    5 2 6
    5 2 6
    5 2 6
    5 2 6
    -6 -2 -6
    -6 -2 -6
    -6 -2 -6
    -6 -2 -6
    -6 -2 -6
    6 2 6
    6 2 6
    6 2 6
    6 2 6
    -7 -2 -6
    -7 -2 -6
    -7 -2 -6
    -7 -2 -6
    7 2 6
    7 2 6
    7 2 6
    -8 -2 -6
    -8 -2 -6
    -8 -2 -6
    8 2 6
    8 2 6
    8 2 6
    8 -3 -6
    8 -3 -6
    8 -3 -6
    -8 3 6
    -8 3 6
    -8 3 6
    7 -3 -6
    7 -3 -6
    7 -3 -6
    7 -3 -6
    -7 3 6
    -7 3 6
    6 -3 -6
    6 -3 -6
    6 -3 -6
    6 -3 -6
    6 -3 -6
    -6 3 6
    -6 3 6
    -6 3 6
    -6 3 6
    -6 3 6
    5 -3 -6
    5 -3 -6
    5 -3 -6
    5 -3 -6
    5 -3 -6
    5 -3 -6
    5 -3 -6
    5 -3 -6
    -5 3 6
    -5 3 6
    -5 3 6
    -5 3 6
    -5 3 6
    -5 3 6
    -5 3 6
    -5 3 6
    4 -3 -6
    4 -3 -6
    4 -3 -6
    4 -3 -6
    4 -3 -6
    4 -3 -6
    4 -3 -6
    4 -3 -6
    -4 3 6
    -4 3 6
    -4 3 6
    -4 3 6
    -4 3 6
    -4 3 6
    -4 3 6
    3 -3 -6
    3 -3 -6
    3 -3 -6
    3 -3 -6
    3 -3 -6
    3 -3 -6
    3 -3 -6
    3 -3 -6
    -3 3 6
    -3 3 6
    -3 3 6
    -3 3 6
    -3 3 6
    -3 3 6
    -3 3 6
    -3 3 6
    -3 3 6
    2 -3 -6
    2 -3 -6
    2 -3 -6
    2 -3 -6
    2 -3 -6
    2 -3 -6
    2 -3 -6
    -2 3 6
    -2 3 6
    -2 3 6
    -2 3 6
    -2 3 6
    -2 3 6
    -2 3 6
    -2 3 6
    -2 3 6
    1 -3 -6
    1 -3 -6
    1 -3 -6
    1 -3 -6
    1 -3 -6
    1 -3 -6
    1 -3 -6
    1 -3 -6
    1 -3 -6
    -1 3 6
    -1 3 6
    -1 3 6
    -1 3 6
    -1 3 6
    -1 3 6
    0 -3 -6
    0 -3 -6
    0 -3 -6
    0 -3 -6
    0 -3 -6
    0 -3 -6
    0 3 6
    0 3 6
    0 3 6
    0 3 6
    0 3 6
    0 3 6
    0 3 6
    -1 -3 -6
    -1 -3 -6
    -1 -3 -6
    -1 -3 -6
    -1 -3 -6
    -1 -3 -6
    1 3 6
    1 3 6
    1 3 6
    1 3 6
    1 3 6
    1 3 6
    1 3 6
    -2 -3 -6
    -2 -3 -6
    -2 -3 -6
    -2 -3 -6
    -2 -3 -6
    -2 -3 -6
    2 3 6
    2 3 6
    2 3 6
    2 3 6
    2 3 6
    2 3 6
    -3 -3 -6
    -3 -3 -6
    -3 -3 -6
    -3 -3 -6
    -3 -3 -6
    3 3 6
    3 3 6
    3 3 6
    3 3 6
    3 3 6
    3 3 6
    -4 -3 -6
    -4 -3 -6
    -4 -3 -6
    -4 -3 -6
    -4 -3 -6
    -4 -3 -6
    4 3 6
    4 3 6
    4 3 6
    4 3 6
    4 3 6
    4 3 6
    -5 -3 -6
    -5 -3 -6
    -5 -3 -6
    -5 -3 -6
    -5 -3 -6
    5 3 6
    5 3 6
    5 3 6
    5 3 6
    5 3 6
    -6 -3 -6
    -6 -3 -6
    -6 -3 -6
    -6 -3 -6
    -6 -3 -6
    6 3 6
    6 3 6
    6 3 6
    6 3 6
    6 3 6
    -7 -3 -6
    -7 -3 -6
    -7 -3 -6
    -7 -3 -6
    7 3 6
    7 3 6
    7 3 6
    7 3 6
    -8 -3 -6
    -8 -3 -6
    -8 -3 -6
    8 3 6
    8 3 6
    8 3 6
    8 3 6
    8 -4 -6
    8 -4 -6
    8 -4 -6
    -8 4 6
    -8 4 6
    -8 4 6
    7 -4 -6
    7 -4 -6
    7 -4 -6
    7 -4 -6
    -7 4 6
    -7 4 6
    -7 4 6
    6 -4 -6
    6 -4 -6
    6 -4 -6
    6 -4 -6
    6 -4 -6
    -6 4 6
    -6 4 6
    -6 4 6
    -6 4 6
    -6 4 6
    5 -4 -6
    5 -4 -6
    5 -4 -6
    5 -4 -6
    5 -4 -6
    5 -4 -6
    5 -4 -6
    5 -4 -6
    -5 4 6
    -5 4 6
    -5 4 6
    -5 4 6
    -5 4 6
    -5 4 6
    4 -4 -6
    4 -4 -6
    4 -4 -6
    4 -4 -6
    4 -4 -6
    4 -4 -6
    4 -4 -6
    4 -4 -6
    -4 4 6
    -4 4 6
    -4 4 6
    -4 4 6
    -4 4 6
    -4 4 6
    -4 4 6
    -4 4 6
    3 -4 -6
    3 -4 -6
    3 -4 -6
    3 -4 -6
    3 -4 -6
    3 -4 -6
    3 -4 -6
    3 -4 -6
    -3 4 6
    -3 4 6
    -3 4 6
    -3 4 6
    -3 4 6
    -3 4 6
    -3 4 6
    -3 4 6
    -3 4 6
    2 -4 -6
    2 -4 -6
    2 -4 -6
    2 -4 -6
    2 -4 -6
    2 -4 -6
    2 -4 -6
    2 -4 -6
    -2 4 6
    -2 4 6
    -2 4 6
    -2 4 6
    -2 4 6
    -2 4 6
    -2 4 6
    -2 4 6
    1 -4 -6
    1 -4 -6
    1 -4 -6
    1 -4 -6
    1 -4 -6
    1 -4 -6
    1 -4 -6
    1 -4 -6
    1 -4 -6
    1 -4 -6
    -1 4 6
    -1 4 6
    -1 4 6
    -1 4 6
    -1 4 6
    -1 4 6
    -1 4 6
    0 -4 -6
    0 -4 -6
    0 -4 -6
    0 -4 -6
    0 -4 -6
    0 -4 -6
    0 -4 -6
    0 4 6
    0 4 6
    0 4 6
    0 4 6
    0 4 6
    0 4 6
    0 4 6
    0 4 6
    -1 -4 -6
    -1 -4 -6
    -1 -4 -6
    -1 -4 -6
    -1 -4 -6
    -1 -4 -6
    1 4 6
    1 4 6
    1 4 6
    1 4 6
    1 4 6
    1 4 6
    1 4 6
    1 4 6
    -2 -4 -6
    -2 -4 -6
    -2 -4 -6
    -2 -4 -6
    -2 -4 -6
    -2 -4 -6
    -2 -4 -6
    -2 -4 -6
    2 4 6
    2 4 6
    2 4 6
    2 4 6
    2 4 6
    2 4 6
    -3 -4 -6
    -3 -4 -6
    -3 -4 -6
    -3 -4 -6
    -3 -4 -6
    -3 -4 -6
    -3 -4 -6
    3 4 6
    3 4 6
    3 4 6
    3 4 6
    3 4 6
    3 4 6
    -4 -4 -6
    -4 -4 -6
    -4 -4 -6
    -4 -4 -6
    -4 -4 -6
    -4 -4 -6
    -4 -4 -6
    4 4 6
    4 4 6
    4 4 6
    4 4 6
    4 4 6
    4 4 6
    -5 -4 -6
    -5 -4 -6
    -5 -4 -6
    -5 -4 -6
    -5 -4 -6
    5 4 6
    5 4 6
    5 4 6
    5 4 6
    5 4 6
    -6 -4 -6
    -6 -4 -6
    -6 -4 -6
    -6 -4 -6
    -6 -4 -6
    6 4 6
    6 4 6
    6 4 6
    6 4 6
    -7 -4 -6
    -7 -4 -6
    7 4 6
    7 4 6
    7 4 6
    7 -5 -6
    7 -5 -6
    7 -5 -6
    7 -5 -6
    7 -5 -6
    -7 5 6
    -7 5 6
    -7 5 6
    -7 5 6
    6 -5 -6
    6 -5 -6
    6 -5 -6
    6 -5 -6
    6 -5 -6
    6 -5 -6
    -6 5 6
    -6 5 6
    -6 5 6
    -6 5 6
    -6 5 6
    -6 5 6
    5 -5 -6
    5 -5 -6
    5 -5 -6
    5 -5 -6
    5 -5 -6
    5 -5 -6
    -5 5 6
    -5 5 6
    -5 5 6
    -5 5 6
    -5 5 6
    -5 5 6
    4 -5 -6
    4 -5 -6
    4 -5 -6
    4 -5 -6
    4 -5 -6
    4 -5 -6
    4 -5 -6
    4 -5 -6
    4 -5 -6
    -4 5 6
    -4 5 6
    -4 5 6
    -4 5 6
    -4 5 6
    -4 5 6
    -4 5 6
    -4 5 6
    3 -5 -6
    3 -5 -6
    3 -5 -6
    3 -5 -6
    3 -5 -6
    3 -5 -6
    3 -5 -6
    3 -5 -6
    3 -5 -6
    3 -5 -6
    -3 5 6
    -3 5 6
    -3 5 6
    -3 5 6
    -3 5 6
    -3 5 6
    -3 5 6
    -3 5 6
    2 -5 -6
    2 -5 -6
    2 -5 -6
    2 -5 -6
    2 -5 -6
    2 -5 -6
    2 -5 -6
    2 -5 -6
    2 -5 -6
    2 -5 -6
    -2 5 6
    -2 5 6
    -2 5 6
    -2 5 6
    -2 5 6
    -2 5 6
    1 -5 -6
    1 -5 -6
    1 -5 -6
    1 -5 -6
    1 -5 -6
    1 -5 -6
    1 -5 -6
    1 -5 -6
    1 -5 -6
    1 -5 -6
    1 -5 -6
    -1 5 6
    -1 5 6
    -1 5 6
    -1 5 6
    -1 5 6
    0 -5 -6
    0 -5 -6
    0 -5 -6
    0 -5 -6
    0 -5 -6
    0 -5 -6
    0 -5 -6
    0 -5 -6
    0 5 6
    0 5 6
    0 5 6
    0 5 6
    0 5 6
    0 5 6
    -1 -5 -6
    -1 -5 -6
    -1 -5 -6
    -1 -5 -6
    -1 -5 -6
    -1 -5 -6
    -1 -5 -6
    -1 -5 -6
    1 5 6
    1 5 6
    1 5 6
    1 5 6
    1 5 6
    -2 -5 -6
    -2 -5 -6
    -2 -5 -6
    -2 -5 -6
    -2 -5 -6
    -2 -5 -6
    2 5 6
    2 5 6
    2 5 6
    2 5 6
    2 5 6
    -3 -5 -6
    -3 -5 -6
    -3 -5 -6
    -3 -5 -6
    -3 -5 -6
    -3 -5 -6
    -3 -5 -6
    3 5 6
    3 5 6
    3 5 6
    3 5 6
    3 5 6
    3 5 6
    3 5 6
    -4 -5 -6
    -4 -5 -6
    -4 -5 -6
    -4 -5 -6
    -4 -5 -6
    4 5 6
    4 5 6
    4 5 6
    4 5 6
    -5 -5 -6
    -5 -5 -6
    -5 -5 -6
    -5 -5 -6
    5 5 6
    5 5 6
    5 5 6
    5 5 6
    5 5 6
    -6 -5 -6
    -6 -5 -6
    -6 -5 -6
    -6 -5 -6
    6 5 6
    6 5 6
    6 5 6
    6 5 6
    -7 -5 -6
    -7 -5 -6
    -7 -5 -6
    7 5 6
    7 5 6
    7 5 6
    7 -6 -6
    7 -6 -6
    -7 6 6
    -7 6 6
    6 -6 -6
    6 -6 -6
    6 -6 -6
    6 -6 -6
    6 -6 -6
    6 -6 -6
    -6 6 6
    -6 6 6
    -6 6 6
    -6 6 6
    5 -6 -6
    5 -6 -6
    5 -6 -6
    5 -6 -6
    5 -6 -6
    5 -6 -6
    -5 6 6
    -5 6 6
    -5 6 6
    -5 6 6
    -5 6 6
    4 -6 -6
    4 -6 -6
    4 -6 -6
    4 -6 -6
    4 -6 -6
    4 -6 -6
    4 -6 -6
    4 -6 -6
    -4 6 6
    -4 6 6
    -4 6 6
    -4 6 6
    -4 6 6
    3 -6 -6
    3 -6 -6
    3 -6 -6
    3 -6 -6
    3 -6 -6
    3 -6 -6
    3 -6 -6
    3 -6 -6
    -3 6 6
    -3 6 6
    -3 6 6
    -3 6 6
    -3 6 6
    2 -6 -6
    2 -6 -6
    2 -6 -6
    2 -6 -6
    2 -6 -6
    2 -6 -6
    2 -6 -6
    2 -6 -6
    2 -6 -6
    2 -6 -6
    -2 6 6
    -2 6 6
    -2 6 6
    -2 6 6
    -2 6 6
    1 -6 -6
    1 -6 -6
    1 -6 -6
    1 -6 -6
    1 -6 -6
    1 -6 -6
    1 -6 -6
    1 -6 -6
    1 -6 -6
    1 -6 -6
    1 -6 -6
    1 -6 -6
    -1 6 6
    -1 6 6
    -1 6 6
    -1 6 6
    -1 6 6
    0 -6 -6
    0 -6 -6
    0 -6 -6
    0 -6 -6
    0 -6 -6
    0 -6 -6
    0 -6 -6
    0 -6 -6
    0 -6 -6
    0 6 6
    0 6 6
    0 6 6
    0 6 6
    0 6 6
    0 6 6
    -1 -6 -6
    -1 -6 -6
    -1 -6 -6
    -1 -6 -6
    -1 -6 -6
    -1 -6 -6
    -1 -6 -6
    -1 -6 -6
    1 6 6
    1 6 6
    1 6 6
    1 6 6
    1 6 6
    -2 -6 -6
    -2 -6 -6
    -2 -6 -6
    -2 -6 -6
    -2 -6 -6
    -2 -6 -6
    -2 -6 -6
    2 6 6
    2 6 6
    2 6 6
    2 6 6
    -3 -6 -6
    -3 -6 -6
    -3 -6 -6
    -3 -6 -6
    -3 -6 -6
    3 6 6
    3 6 6
    3 6 6
    3 6 6
    3 6 6
    3 6 6
    -4 -6 -6
    -4 -6 -6
    -4 -6 -6
    -4 -6 -6
    4 6 6
    4 6 6
    4 6 6
    4 6 6
    4 6 6
    -5 -6 -6
    -5 -6 -6
    -5 -6 -6
    -5 -6 -6
    5 6 6
    5 6 6
    5 6 6
    5 6 6
    5 6 6
    5 6 6
    -6 -6 -6
    -6 -6 -6
    -6 -6 -6
    6 6 6
    6 6 6
    6 6 6
    6 6 6
    6 6 6
    6 6 6
    6 -7 -6
    6 -7 -6
    6 -7 -6
    -6 7 6
    -6 7 6
    -6 7 6
    5 -7 -6
    5 -7 -6
    5 -7 -6
    5 -7 -6
    5 -7 -6
    5 -7 -6
    -5 7 6
    -5 7 6
    -5 7 6
    4 -7 -6
    4 -7 -6
    4 -7 -6
    4 -7 -6
    4 -7 -6
    4 -7 -6
    4 -7 -6
    4 -7 -6
    -4 7 6
    -4 7 6
    -4 7 6
    -4 7 6
    3 -7 -6
    3 -7 -6
    3 -7 -6
    3 -7 -6
    3 -7 -6
    3 -7 -6
    3 -7 -6
    3 -7 -6
    -3 7 6
    -3 7 6
    -3 7 6
    -3 7 6
    -3 7 6
    2 -7 -6
    2 -7 -6
    2 -7 -6
    2 -7 -6
    2 -7 -6
    -2 7 6
    -2 7 6
    -2 7 6
    -2 7 6
    1 -7 -6
    1 -7 -6
    1 -7 -6
    1 -7 -6
    1 -7 -6
    1 -7 -6
    1 -7 -6
    1 -7 -6
    1 -7 -6
    -1 7 6
    -1 7 6
    -1 7 6
    -1 7 6
    0 -7 -6
    0 -7 -6
    0 -7 -6
    0 -7 -6
    0 -7 -6
    0 -7 -6
    0 7 6
    0 7 6
    0 7 6
    -1 -7 -6
    -1 -7 -6
    -1 -7 -6
    -1 -7 -6
    -1 -7 -6
    1 7 6
    1 7 6
    1 7 6
    1 7 6
    1 7 6
    -2 -7 -6
    -2 -7 -6
    -2 -7 -6
    -2 -7 -6
    -2 -7 -6
    -2 -7 -6
    2 7 6
    2 7 6
    2 7 6
    2 7 6
    -3 -7 -6
    -3 -7 -6
    -3 -7 -6
    -3 -7 -6
    -3 -7 -6
    3 7 6
    3 7 6
    3 7 6
    -4 -7 -6
    -4 -7 -6
    -4 -7 -6
    -4 -7 -6
    4 7 6
    4 7 6
    4 7 6
    4 7 6
    -5 -7 -6
    -5 -7 -6
    -5 -7 -6
    -5 -7 -6
    5 7 6
    5 7 6
    5 7 6
    5 7 6
    5 7 6
    5 -8 -6
    5 -8 -6
    5 -8 -6
    5 -8 -6
    -5 8 6
    -5 8 6
    -5 8 6
    4 -8 -6
    4 -8 -6
    4 -8 -6
    4 -8 -6
    4 -8 -6
    -4 8 6
    -4 8 6
    -4 8 6
    -4 8 6
    3 -8 -6
    3 -8 -6
    3 -8 -6
    3 -8 -6
    3 -8 -6
    -3 8 6
    -3 8 6
    2 -8 -6
    2 -8 -6
    2 -8 -6
    2 -8 -6
    2 -8 -6
    2 -8 -6
    2 -8 -6
    -2 8 6
    -2 8 6
    -2 8 6
    -2 8 6
    1 -8 -6
    1 -8 -6
    1 -8 -6
    1 -8 -6
    1 -8 -6
    1 -8 -6
    1 -8 -6
    -1 8 6
    -1 8 6
    -1 8 6
    -1 8 6
    0 -8 -6
    0 -8 -6
    0 -8 -6
    0 -8 -6
    0 -8 -6
    0 -8 -6
    0 -8 -6
    0 8 6
    0 8 6
    0 8 6
    0 8 6
    -1 -8 -6
    -1 -8 -6
    -1 -8 -6
    -1 -8 -6
    -1 -8 -6
    -1 -8 -6
    -1 -8 -6
    1 8 6
    1 8 6
    1 8 6
    1 8 6
    1 8 6
    -2 -8 -6
    -2 -8 -6
    -2 -8 -6
    -2 -8 -6
    -2 -8 -6
    2 8 6
    2 8 6
    2 8 6
    -3 -8 -6
    -3 -8 -6
    -3 -8 -6
    -3 -8 -6
    3 8 6
    3 8 6
    3 8 6
    -4 -8 -6
    -4 -8 -6
    -4 -8 -6
    -4 -8 -6
    4 8 6
    4 8 6
    4 8 6
    3 -9 -6
    3 -9 -6
    3 -9 -6
    3 -9 -6
    -3 9 6
    -3 9 6
    2 -9 -6
    2 -9 -6
    2 -9 -6
    2 -9 -6
    2 -9 -6
    -2 9 6
    -2 9 6
    -2 9 6
    -2 9 6
    1 -9 -6
    1 -9 -6
    1 -9 -6
    1 -9 -6
    1 -9 -6
    -1 9 6
    -1 9 6
    0 -9 -6
    0 -9 -6
    0 -9 -6
    0 -9 -6
    0 9 6
    0 9 6
    0 9 6
    0 9 6
    -1 -9 -6
    -1 -9 -6
    -1 -9 -6
    1 9 6
    1 9 6
    1 9 6
    1 9 6
    -2 -9 -6
    -2 -9 -6
    -2 -9 -6
    -2 -9 -6
    2 9 6
    2 9 6
    2 9 6
    -3 -9 -6
    -3 -9 -6
    -3 -9 -6
    3 9 6
    3 9 -7
    3 9 -7
    -3 -9 7
    -3 -9 7
    -3 -9 7
    -3 -9 7
    2 9 -7
    -2 -9 7
    -2 -9 7
    -2 -9 7
    -2 -9 7
    -2 -9 7
    1 9 -7
    -1 -9 7
    -1 -9 7
    -1 -9 7
    -1 -9 7
    0 -9 7
    0 -9 7
    0 -9 7
    1 -9 7
    1 -9 7
    1 -9 7
    -2 9 -7
    -2 9 -7
    2 -9 7
    2 -9 7
    2 -9 7
    2 -9 7
    -3 9 -7
    -3 9 -7
    3 -9 7
    3 -9 7
    3 -9 7
    3 -9 7
    5 8 -7
    5 8 -7
    -5 -8 7
    -5 -8 7
    -5 -8 7
    -5 -8 7
    4 8 -7
    4 8 -7
    4 8 -7
    -4 -8 7
    -4 -8 7
    -4 -8 7
    -4 -8 7
    -4 -8 7
    -4 -8 7
    -4 -8 7
    3 8 -7
    3 8 -7
    3 8 -7
    3 8 -7
    -3 -8 7
    -3 -8 7
    -3 -8 7
    -3 -8 7
    -3 -8 7
    -3 -8 7
    2 8 -7
    2 8 -7
    2 8 -7
    -2 -8 7
    -2 -8 7
    -2 -8 7
    -2 -8 7
    -2 -8 7
    -2 -8 7
    1 8 -7
    1 8 -7
    -1 -8 7
    -1 -8 7
    -1 -8 7
    -1 -8 7
    -1 -8 7
    0 8 -7
    0 8 -7
    0 -8 7
    0 -8 7
    0 -8 7
    -1 8 -7
    1 -8 7
    1 -8 7
    1 -8 7
    -2 8 -7
    -2 8 -7
    2 -8 7
    2 -8 7
    2 -8 7
    2 -8 7
    2 -8 7
    -3 8 -7
    -3 8 -7
    3 -8 7
    3 -8 7
    3 -8 7
    3 -8 7
    3 -8 7
    -4 8 -7
    -4 8 -7
    -4 8 -7
    4 -8 7
    4 -8 7
    4 -8 7
    6 7 -7
    6 7 -7
    -6 -7 7
    -6 -7 7
    5 7 -7
    5 7 -7
    5 7 -7
    5 7 -7
    -5 -7 7
    -5 -7 7
    -5 -7 7
    -5 -7 7
    -5 -7 7
    4 7 -7
    4 7 -7
    4 7 -7
    4 7 -7
    -4 -7 7
    -4 -7 7
    -4 -7 7
    -4 -7 7
    -4 -7 7
    -4 -7 7
    -4 -7 7
    3 7 -7
    3 7 -7
    3 7 -7
    3 7 -7
    3 7 -7
    3 7 -7
    -3 -7 7
    -3 -7 7
    -3 -7 7
    -3 -7 7
    -3 -7 7
    -3 -7 7
    -3 -7 7
    -3 -7 7
    2 7 -7
    2 7 -7
    2 7 -7
    -2 -7 7
    -2 -7 7
    -2 -7 7
    -2 -7 7
    -2 -7 7
    -2 -7 7
    -2 -7 7
    1 7 -7
    1 7 -7
    -1 -7 7
    -1 -7 7
    -1 -7 7
    -1 -7 7
    -1 -7 7
    -1 -7 7
    -1 -7 7
    0 7 -7
    0 7 -7
    0 7 -7
    0 -7 7
    0 -7 7
    0 -7 7
    0 -7 7
    0 -7 7
    -1 7 -7
    -1 7 -7
    -1 7 -7
    1 -7 7
    1 -7 7
    1 -7 7
    1 -7 7
    1 -7 7
    -2 7 -7
    -2 7 -7
    -2 7 -7
    2 -7 7
    2 -7 7
    2 -7 7
    2 -7 7
    2 -7 7
    -3 7 -7
    -3 7 -7
    -3 7 -7
    -3 7 -7
    3 -7 7
    3 -7 7
    3 -7 7
    3 -7 7
    -4 7 -7
    -4 7 -7
    -4 7 -7
    4 -7 7
    4 -7 7
    4 -7 7
    4 -7 7
    -5 7 -7
    -5 7 -7
    -5 7 -7
    5 -7 7
    5 -7 7
    5 -7 7
    6 6 -7
    6 6 -7
    6 6 -7
    6 6 -7
    6 6 -7
    6 6 -7
    -6 -6 7
    -6 -6 7
    -6 -6 7
    -6 -6 7
    -6 -6 7
    5 6 -7
    5 6 -7
    5 6 -7
    5 6 -7
    -5 -6 7
    -5 -6 7
    -5 -6 7
    -5 -6 7
    -5 -6 7
    -5 -6 7
    4 6 -7
    4 6 -7
    4 6 -7
    4 6 -7
    4 6 -7
    -4 -6 7
    -4 -6 7
    -4 -6 7
    -4 -6 7
    -4 -6 7
    -4 -6 7
    -4 -6 7
    3 6 -7
    3 6 -7
    3 6 -7
    3 6 -7
    3 6 -7
    -3 -6 7
    -3 -6 7
    -3 -6 7
    -3 -6 7
    -3 -6 7
    -3 -6 7
    2 6 -7
    2 6 -7
    2 6 -7
    2 6 -7
    2 6 -7
    2 6 -7
    -2 -6 7
    -2 -6 7
    -2 -6 7
    -2 -6 7
    -2 -6 7
    -2 -6 7
    -2 -6 7
    -2 -6 7
    -2 -6 7
    1 6 -7
    1 6 -7
    1 6 -7
    -1 -6 7
    -1 -6 7
    -1 -6 7
    -1 -6 7
    -1 -6 7
    -1 -6 7
    -1 -6 7
    -1 -6 7
    -1 -6 7
    0 6 -7
    0 6 -7
    0 6 -7
    0 -6 7
    0 -6 7
    0 -6 7
    0 -6 7
    0 -6 7
    0 -6 7
    0 -6 7
    0 -6 7
    -1 6 -7
    -1 6 -7
    1 -6 7
    1 -6 7
    1 -6 7
    1 -6 7
    1 -6 7
    1 -6 7
    1 -6 7
    1 -6 7
    1 -6 7
    -2 6 -7
    -2 6 -7
    -2 6 -7
    -2 6 -7
    2 -6 7
    2 -6 7
    2 -6 7
    2 -6 7
    2 -6 7
    2 -6 7
    2 -6 7
    -3 6 -7
    -3 6 -7
    -3 6 -7
    -3 6 -7
    -3 6 -7
    -3 6 -7
    3 -6 7
    3 -6 7
    3 -6 7
    3 -6 7
    3 -6 7
    -4 6 -7
    -4 6 -7
    4 -6 7
    4 -6 7
    4 -6 7
    4 -6 7
    4 -6 7
    -5 6 -7
    -5 6 -7
    -5 6 -7
    5 -6 7
    5 -6 7
    5 -6 7
    5 -6 7
    -6 6 -7
    6 -6 7
    6 -6 7
    6 -6 7
    7 5 -7
    7 5 -7
    7 5 -7
    -7 -5 7
    -7 -5 7
    -7 -5 7
    -7 -5 7
    6 5 -7
    6 5 -7
    6 5 -7
    6 5 -7
    6 5 -7
    6 5 -7
    -6 -5 7
    -6 -5 7
    -6 -5 7
    -6 -5 7
    5 5 -7
    5 5 -7
    5 5 -7
    5 5 -7
    5 5 -7
    -5 -5 7
    -5 -5 7
    -5 -5 7
    -5 -5 7
    -5 -5 7
    4 5 -7
    4 5 -7
    4 5 -7
    4 5 -7
    4 5 -7
    4 5 -7
    4 5 -7
    4 5 -7
    -4 -5 7
    -4 -5 7
    -4 -5 7
    -4 -5 7
    -4 -5 7
    -4 -5 7
    -4 -5 7
    3 5 -7
    3 5 -7
    3 5 -7
    3 5 -7
    3 5 -7
    3 5 -7
    -3 -5 7
    -3 -5 7
    -3 -5 7
    -3 -5 7
    -3 -5 7
    -3 -5 7
    -3 -5 7
    -3 -5 7
    -3 -5 7
    2 5 -7
    2 5 -7
    2 5 -7
    2 5 -7
    2 5 -7
    -2 -5 7
    -2 -5 7
    -2 -5 7
    -2 -5 7
    -2 -5 7
    -2 -5 7
    -2 -5 7
    -2 -5 7
    1 5 -7
    1 5 -7
    1 5 -7
    1 5 -7
    1 5 -7
    -1 -5 7
    -1 -5 7
    -1 -5 7
    -1 -5 7
    -1 -5 7
    -1 -5 7
    -1 -5 7
    -1 -5 7
    -1 -5 7
    0 5 -7
    0 5 -7
    0 5 -7
    0 -5 7
    0 -5 7
    0 -5 7
    0 -5 7
    0 -5 7
    0 -5 7
    0 -5 7
    0 -5 7
    -1 5 -7
    -1 5 -7
    -1 5 -7
    1 -5 7
    1 -5 7
    1 -5 7
    1 -5 7
    1 -5 7
    1 -5 7
    1 -5 7
    1 -5 7
    1 -5 7
    1 -5 7
    -2 5 -7
    -2 5 -7
    -2 5 -7
    -2 5 -7
    -2 5 -7
    -2 5 -7
    2 -5 7
    2 -5 7
    2 -5 7
    2 -5 7
    2 -5 7
    2 -5 7
    2 -5 7
    2 -5 7
    2 -5 7
    -3 5 -7
    -3 5 -7
    -3 5 -7
    -3 5 -7
    -3 5 -7
    3 -5 7
    3 -5 7
    3 -5 7
    3 -5 7
    3 -5 7
    3 -5 7
    3 -5 7
    3 -5 7
    -4 5 -7
    -4 5 -7
    -4 5 -7
    -4 5 -7
    4 -5 7
    4 -5 7
    4 -5 7
    4 -5 7
    4 -5 7
    4 -5 7
    -5 5 -7
    -5 5 -7
    -5 5 -7
    5 -5 7
    5 -5 7
    5 -5 7
    5 -5 7
    5 -5 7
    -6 5 -7
    -6 5 -7
    -6 5 -7
    -6 5 -7
    -6 5 -7
    6 -5 7
    6 -5 7
    6 -5 7
    6 -5 7
    -7 5 -7
    -7 5 -7
    -7 5 -7
    -7 5 -7
    7 -5 7
    7 -5 7
    7 -5 7
    8 4 -7
    8 4 -7
    -8 -4 7
    -8 -4 7
    7 4 -7
    7 4 -7
    7 4 -7
    7 4 -7
    -7 -4 7
    -7 -4 7
    -7 -4 7
    -7 -4 7
    6 4 -7
    6 4 -7
    6 4 -7
    6 4 -7
    -6 -4 7
    -6 -4 7
    -6 -4 7
    -6 -4 7
    -6 -4 7
    5 4 -7
    5 4 -7
    5 4 -7
    5 4 -7
    5 4 -7
    5 4 -7
    5 4 -7
    -5 -4 7
    -5 -4 7
    -5 -4 7
    -5 -4 7
    -5 -4 7
    -5 -4 7
    4 4 -7
    4 4 -7
    4 4 -7
    4 4 -7
    4 4 -7
    4 4 -7
    4 4 -7
    4 4 -7
    -4 -4 7
    -4 -4 7
    -4 -4 7
    -4 -4 7
    -4 -4 7
    -4 -4 7
    -4 -4 7
    -4 -4 7
    3 4 -7
    3 4 -7
    3 4 -7
    3 4 -7
    3 4 -7
    3 4 -7
    3 4 -7
    3 4 -7
    -3 -4 7
    -3 -4 7
    -3 -4 7
    -3 -4 7
    -3 -4 7
    -3 -4 7
    -3 -4 7
    -3 -4 7
    2 4 -7
    2 4 -7
    2 4 -7
    2 4 -7
    2 4 -7
    2 4 -7
    -2 -4 7
    -2 -4 7
    -2 -4 7
    -2 -4 7
    -2 -4 7
    -2 -4 7
    -2 -4 7
    -2 -4 7
    -2 -4 7
    -2 -4 7
    1 4 -7
    1 4 -7
    1 4 -7
    1 4 -7
    1 4 -7
    1 4 -7
    -1 -4 7
    -1 -4 7
    -1 -4 7
    -1 -4 7
    -1 -4 7
    -1 -4 7
    -1 -4 7
    -1 -4 7
    -1 -4 7
    0 4 -7
    0 4 -7
    0 4 -7
    0 4 -7
    0 -4 7
    0 -4 7
    0 -4 7
    0 -4 7
    0 -4 7
    0 -4 7
    0 -4 7
    0 -4 7
    0 -4 7
    0 -4 7
    0 -4 7
    -1 4 -7
    -1 4 -7
    -1 4 -7
    -1 4 -7
    -1 4 -7
    1 -4 7
    1 -4 7
    1 -4 7
    1 -4 7
    1 -4 7
    1 -4 7
    1 -4 7
    1 -4 7
    1 -4 7
    1 -4 7
    1 -4 7
    1 -4 7
    -2 4 -7
    -2 4 -7
    -2 4 -7
    -2 4 -7
    -2 4 -7
    2 -4 7
    2 -4 7
    2 -4 7
    2 -4 7
    2 -4 7
    2 -4 7
    2 -4 7
    2 -4 7
    -3 4 -7
    -3 4 -7
    -3 4 -7
    -3 4 -7
    -3 4 -7
    -3 4 -7
    3 -4 7
    3 -4 7
    3 -4 7
    3 -4 7
    3 -4 7
    3 -4 7
    3 -4 7
    -4 4 -7
    -4 4 -7
    -4 4 -7
    -4 4 -7
    -4 4 -7
    -4 4 -7
    -4 4 -7
    -4 4 -7
    4 -4 7
    4 -4 7
    4 -4 7
    4 -4 7
    4 -4 7
    4 -4 7
    4 -4 7
    -5 4 -7
    -5 4 -7
    -5 4 -7
    -5 4 -7
    -5 4 -7
    5 -4 7
    5 -4 7
    5 -4 7
    5 -4 7
    5 -4 7
    -6 4 -7
    -6 4 -7
    -6 4 -7
    -6 4 -7
    -6 4 -7
    6 -4 7
    6 -4 7
    6 -4 7
    6 -4 7
    -7 4 -7
    -7 4 -7
    -7 4 -7
    -7 4 -7
    -7 4 -7
    7 -4 7
    7 -4 7
    8 3 -7
    8 3 -7
    8 3 -7
    -8 -3 7
    -8 -3 7
    -8 -3 7
    7 3 -7
    7 3 -7
    7 3 -7
    7 3 -7
    -7 -3 7
    -7 -3 7
    -7 -3 7
    6 3 -7
    6 3 -7
    6 3 -7
    6 3 -7
    6 3 -7
    -6 -3 7
    -6 -3 7
    -6 -3 7
    -6 -3 7
    -6 -3 7
    5 3 -7
    5 3 -7
    5 3 -7
    5 3 -7
    5 3 -7
    5 3 -7
    5 3 -7
    -5 -3 7
    -5 -3 7
    -5 -3 7
    -5 -3 7
    -5 -3 7
    -5 -3 7
    -5 -3 7
    4 3 -7
    4 3 -7
    4 3 -7
    4 3 -7
    4 3 -7
    4 3 -7
    4 3 -7
    4 3 -7
    -4 -3 7
    -4 -3 7
    -4 -3 7
    -4 -3 7
    -4 -3 7
    -4 -3 7
    -4 -3 7
    3 3 -7
    3 3 -7
    3 3 -7
    3 3 -7
    3 3 -7
    3 3 -7
    3 3 -7
    3 3 -7
    -3 -3 7
    -3 -3 7
    -3 -3 7
    -3 -3 7
    -3 -3 7
    -3 -3 7
    -3 -3 7
    -3 -3 7
    2 3 -7
    2 3 -7
    2 3 -7
    2 3 -7
    2 3 -7
    2 3 -7
    2 3 -7
    -2 -3 7
    -2 -3 7
    -2 -3 7
    -2 -3 7
    -2 -3 7
    -2 -3 7
    -2 -3 7
    -2 -3 7
    -2 -3 7
    1 3 -7
    1 3 -7
    1 3 -7
    1 3 -7
    1 3 -7
    1 3 -7
    -1 -3 7
    -1 -3 7
    -1 -3 7
    -1 -3 7
    -1 -3 7
    -1 -3 7
    -1 -3 7
    -1 -3 7
    -1 -3 7
    -1 -3 7
    0 3 -7
    0 3 -7
    0 3 -7
    0 -3 7
    0 -3 7
    0 -3 7
    0 -3 7
    0 -3 7
    0 -3 7
    0 -3 7
    0 -3 7
    0 -3 7
    0 -3 7
    0 -3 7
    -1 3 -7
    -1 3 -7
    -1 3 -7
    -1 3 -7
    -1 3 -7
    1 -3 7
    1 -3 7
    1 -3 7
    1 -3 7
    1 -3 7
    1 -3 7
    1 -3 7
    1 -3 7
    1 -3 7
    1 -3 7
    1 -3 7
    -2 3 -7
    -2 3 -7
    -2 3 -7
    -2 3 -7
    -2 3 -7
    -2 3 -7
    -2 3 -7
    -2 3 -7
    2 -3 7
    2 -3 7
    2 -3 7
    2 -3 7
    2 -3 7
    2 -3 7
    2 -3 7
    -3 3 -7
    -3 3 -7
    -3 3 -7
    -3 3 -7
    -3 3 -7
    -3 3 -7
    -3 3 -7
    -3 3 -7
    3 -3 7
    3 -3 7
    3 -3 7
    3 -3 7
    3 -3 7
    3 -3 7
    -4 3 -7
    -4 3 -7
    -4 3 -7
    -4 3 -7
    -4 3 -7
    -4 3 -7
    -4 3 -7
    4 -3 7
    4 -3 7
    4 -3 7
    4 -3 7
    4 -3 7
    4 -3 7
    4 -3 7
    -5 3 -7
    -5 3 -7
    -5 3 -7
    -5 3 -7
    -5 3 -7
    5 -3 7
    5 -3 7
    5 -3 7
    5 -3 7
    5 -3 7
    -6 3 -7
    -6 3 -7
    -6 3 -7
    -6 3 -7
    -6 3 -7
    6 -3 7
    6 -3 7
    6 -3 7
    6 -3 7
    -7 3 -7
    -7 3 -7
    -7 3 -7
    -7 3 -7
    7 -3 7
    7 -3 7
    7 -3 7
    7 -3 7
    8 2 -7
    8 2 -7
    8 2 -7
    8 2 -7
    -8 -2 7
    -8 -2 7
    7 2 -7
    7 2 -7
    7 2 -7
    7 2 -7
    7 2 -7
    -7 -2 7
    -7 -2 7
    -7 -2 7
    6 2 -7
    6 2 -7
    6 2 -7
    6 2 -7
    6 2 -7
    -6 -2 7
    -6 -2 7
    -6 -2 7
    -6 -2 7
    -6 -2 7
    5 2 -7
    5 2 -7
    5 2 -7
    5 2 -7
    5 2 -7
    5 2 -7
    5 2 -7
    -5 -2 7
    -5 -2 7
    -5 -2 7
    -5 -2 7
    -5 -2 7
    -5 -2 7
    -5 -2 7
    4 2 -7
    4 2 -7
    4 2 -7
    4 2 -7
    4 2 -7
    4 2 -7
    4 2 -7
    -4 -2 7
    -4 -2 7
    -4 -2 7
    -4 -2 7
    -4 -2 7
    -4 -2 7
    -4 -2 7
    3 2 -7
    3 2 -7
    3 2 -7
    3 2 -7
    3 2 -7
    3 2 -7
    -3 -2 7
    -3 -2 7
    -3 -2 7
    -3 -2 7
    -3 -2 7
    -3 -2 7
    2 2 -7
    2 2 -7
    2 2 -7
    2 2 -7
    2 2 -7
    2 2 -7
    2 2 -7
    -2 -2 7
    -2 -2 7
    -2 -2 7
    -2 -2 7
    -2 -2 7
    -2 -2 7
    -2 -2 7
    -2 -2 7
    -2 -2 7
    1 2 -7
    1 2 -7
    1 2 -7
    1 2 -7
    1 2 -7
    1 2 -7
    1 2 -7
    1 2 -7
    -1 -2 7
    -1 -2 7
    -1 -2 7
    -1 -2 7
    -1 -2 7
    -1 -2 7
    -1 -2 7
    0 2 -7
    0 2 -7
    0 2 -7
    0 2 -7
    0 2 -7
    0 2 -7
    0 2 -7
    0 2 -7
    0 2 -7
    0 -2 7
    0 -2 7
    0 -2 7
    0 -2 7
    0 -2 7
    0 -2 7
    0 -2 7
    0 -2 7
    0 -2 7
    0 -2 7
    -1 2 -7
    -1 2 -7
    -1 2 -7
    -1 2 -7
    -1 2 -7
    -1 2 -7
    -1 2 -7
    1 -2 7
    1 -2 7
    1 -2 7
    1 -2 7
    1 -2 7
    1 -2 7
    1 -2 7
    -2 2 -7
    -2 2 -7
    -2 2 -7
    -2 2 -7
    -2 2 -7
    -2 2 -7
    -2 2 -7
    -2 2 -7
    2 -2 7
    2 -2 7
    2 -2 7
    2 -2 7
    2 -2 7
    2 -2 7
    -3 2 -7
    -3 2 -7
    -3 2 -7
    -3 2 -7
    -3 2 -7
    -3 2 -7
    3 -2 7
    3 -2 7
    3 -2 7
    3 -2 7
    3 -2 7
    3 -2 7
    -4 2 -7
    -4 2 -7
    -4 2 -7
    -4 2 -7
    -4 2 -7
    -4 2 -7
    -4 2 -7
    -4 2 -7
    4 -2 7
    4 -2 7
    4 -2 7
    4 -2 7
    4 -2 7
    4 -2 7
    4 -2 7
    -5 2 -7
    -5 2 -7
    -5 2 -7
    -5 2 -7
    -5 2 -7
    -5 2 -7
    -5 2 -7
    5 -2 7
    5 -2 7
    5 -2 7
    5 -2 7
    5 -2 7
    5 -2 7
    -6 2 -7
    -6 2 -7
    -6 2 -7
    -6 2 -7
    -6 2 -7
    6 -2 7
    6 -2 7
    6 -2 7
    6 -2 7
    -7 2 -7
    -7 2 -7
    -7 2 -7
    -7 2 -7
    -7 2 -7
    7 -2 7
    7 -2 7
    7 -2 7
    -8 2 -7
    -8 2 -7
    -8 2 -7
    -8 2 -7
    8 -2 7
    8 -2 7
    8 -2 7
    8 1 -7
    8 1 -7
    8 1 -7
    -8 -1 7
    -8 -1 7
    7 1 -7
    7 1 -7
    7 1 -7
    7 1 -7
    7 1 -7
    -7 -1 7
    -7 -1 7
    -7 -1 7
    6 1 -7
    6 1 -7
    6 1 -7
    6 1 -7
    6 1 -7
    -6 -1 7
    -6 -1 7
    -6 -1 7
    -6 -1 7
    -6 -1 7
    5 1 -7
    5 1 -7
    5 1 -7
    5 1 -7
    5 1 -7
    5 1 -7
    5 1 -7
    5 1 -7
    -5 -1 7
    -5 -1 7
    -5 -1 7
    -5 -1 7
    -5 -1 7
    -5 -1 7
    4 1 -7
    4 1 -7
    4 1 -7
    4 1 -7
    4 1 -7
    4 1 -7
    4 1 -7
    -4 -1 7
    -4 -1 7
    -4 -1 7
    -4 -1 7
    -4 -1 7
    -4 -1 7
    -4 -1 7
    3 1 -7
    3 1 -7
    3 1 -7
    3 1 -7
    3 1 -7
    3 1 -7
    3 1 -7
    -3 -1 7
    -3 -1 7
    -3 -1 7
    -3 -1 7
    -3 -1 7
    -3 -1 7
    -3 -1 7
    2 1 -7
    2 1 -7
    2 1 -7
    2 1 -7
    2 1 -7
    2 1 -7
    -2 -1 7
    -2 -1 7
    -2 -1 7
    -2 -1 7
    -2 -1 7
    -2 -1 7
    -2 -1 7
    -2 -1 7
    1 1 -7
    1 1 -7
    1 1 -7
    1 1 -7
    1 1 -7
    1 1 -7
    1 1 -7
    1 1 -7
    -1 -1 7
    -1 -1 7
    -1 -1 7
    -1 -1 7
    -1 -1 7
    -1 -1 7
    -1 -1 7
    -1 -1 7
    0 1 -7
    0 1 -7
    0 1 -7
    0 1 -7
    0 1 -7
    0 1 -7
    0 1 -7
    0 1 -7
    0 1 -7
    0 -1 7
    0 -1 7
    0 -1 7
    0 -1 7
    0 -1 7
    0 -1 7
    0 -1 7
    -1 1 -7
    -1 1 -7
    -1 1 -7
    -1 1 -7
    -1 1 -7
    -1 1 -7
    -1 1 -7
    1 -1 7
    1 -1 7
    1 -1 7
    1 -1 7
    1 -1 7
    1 -1 7
    -2 1 -7
    -2 1 -7
    -2 1 -7
    -2 1 -7
    -2 1 -7
    -2 1 -7
    2 -1 7
    2 -1 7
    2 -1 7
    2 -1 7
    2 -1 7
    2 -1 7
    -3 1 -7
    -3 1 -7
    -3 1 -7
    -3 1 -7
    -3 1 -7
    -3 1 -7
    -3 1 -7
    3 -1 7
    3 -1 7
    3 -1 7
    3 -1 7
    3 -1 7
    3 -1 7
    -4 1 -7
    -4 1 -7
    -4 1 -7
    -4 1 -7
    -4 1 -7
    -4 1 -7
    -4 1 -7
    -4 1 -7
    4 -1 7
    4 -1 7
    4 -1 7
    4 -1 7
    4 -1 7
    4 -1 7
    4 -1 7
    -5 1 -7
    -5 1 -7
    -5 1 -7
    -5 1 -7
    -5 1 -7
    -5 1 -7
    -5 1 -7
    5 -1 7
    5 -1 7
    5 -1 7
    5 -1 7
    5 -1 7
    5 -1 7
    -6 1 -7
    -6 1 -7
    -6 1 -7
    6 -1 7
    6 -1 7
    6 -1 7
    6 -1 7
    -7 1 -7
    -7 1 -7
    -7 1 -7
    -7 1 -7
    -7 1 -7
    7 -1 7
    7 -1 7
    7 -1 7
    -8 1 -7
    -8 1 -7
    -8 1 -7
    -8 1 -7
    -8 1 -7
    8 -1 7
    8 -1 7
    8 -1 7
    8 0 -7
    8 0 -7
    8 0 -7
    8 0 -7
    -8 0 7
    -8 0 7
    -8 0 7
    7 0 -7
    7 0 -7
    7 0 -7
    7 0 -7
    7 0 -7
    -7 0 7
    -7 0 7
    -7 0 7
    6 0 -7
    6 0 -7
    6 0 -7
    6 0 -7
    6 0 -7
    6 0 -7
    -6 0 7
    -6 0 7
    -6 0 7
    -6 0 7
    -6 0 7
    -6 0 7
    5 0 -7
    5 0 -7
    5 0 -7
    5 0 -7
    5 0 -7
    5 0 -7
    5 0 -7
    -5 0 7
    -5 0 7
    -5 0 7
    -5 0 7
    -5 0 7
    -5 0 7
    -5 0 7
    4 0 -7
    4 0 -7
    4 0 -7
    4 0 -7
    4 0 -7
    4 0 -7
    4 0 -7
    4 0 -7
    -4 0 7
    -4 0 7
    -4 0 7
    -4 0 7
    -4 0 7
    -4 0 7
    -4 0 7
    3 0 -7
    3 0 -7
    3 0 -7
    3 0 -7
    3 0 -7
    3 0 -7
    3 0 -7
    3 0 -7
    -3 0 7
    -3 0 7
    -3 0 7
    -3 0 7
    -3 0 7
    -3 0 7
    -3 0 7
    2 0 -7
    2 0 -7
    2 0 -7
    2 0 -7
    2 0 -7
    2 0 -7
    2 0 -7
    -2 0 7
    -2 0 7
    -2 0 7
    -2 0 7
    -2 0 7
    -2 0 7
    -2 0 7
    -2 0 7
    1 0 -7
    1 0 -7
    1 0 -7
    1 0 -7
    1 0 -7
    1 0 -7
    1 0 -7
    1 0 -7
    -1 0 7
    -1 0 7
    -1 0 7
    -1 0 7
    -1 0 7
    -1 0 7
    -1 0 7
    0 0 -7
    0 0 -7
    0 0 -7
    0 0 -7
    0 0 -7
    0 0 -7
    0 0 -7
    0 0 7
    0 0 7
    0 0 7
    0 0 7
    0 0 7
    0 0 7
    -1 0 -7
    -1 0 -7
    -1 0 -7
    -1 0 -7
    -1 0 -7
    -1 0 -7
    1 0 7
    1 0 7
    1 0 7
    1 0 7
    1 0 7
    1 0 7
    1 0 7
    -2 0 -7
    -2 0 -7
    -2 0 -7
    -2 0 -7
    -2 0 -7
    -2 0 -7
    2 0 7
    2 0 7
    2 0 7
    2 0 7
    2 0 7
    2 0 7
    -3 0 -7
    -3 0 -7
    -3 0 -7
    -3 0 -7
    -3 0 -7
    -3 0 -7
    -3 0 -7
    3 0 7
    3 0 7
    3 0 7
    3 0 7
    3 0 7
    3 0 7
    3 0 7
    -4 0 -7
    -4 0 -7
    -4 0 -7
    -4 0 -7
    -4 0 -7
    -4 0 -7
    -4 0 -7
    4 0 7
    4 0 7
    4 0 7
    4 0 7
    4 0 7
    4 0 7
    -5 0 -7
    -5 0 -7
    -5 0 -7
    -5 0 -7
    -5 0 -7
    -5 0 -7
    -5 0 -7
    -5 0 -7
    5 0 7
    5 0 7
    5 0 7
    5 0 7
    5 0 7
    5 0 7
    -6 0 -7
    -6 0 -7
    -6 0 -7
    -6 0 -7
    -6 0 -7
    -6 0 -7
    6 0 7
    6 0 7
    6 0 7
    6 0 7
    -7 0 -7
    -7 0 -7
    -7 0 -7
    -7 0 -7
    -7 0 -7
    7 0 7
    7 0 7
    7 0 7
    -8 0 -7
    -8 0 -7
    -8 0 -7
    8 0 7
    8 0 7
    8 0 7
    8 -1 -7
    8 -1 -7
    8 -1 -7
    -8 1 7
    -8 1 7
    -8 1 7
    7 -1 -7
    7 -1 -7
    7 -1 -7
    7 -1 -7
    7 -1 -7
    -7 1 7
    -7 1 7
    -7 1 7
    6 -1 -7
    6 -1 -7
    6 -1 -7
    6 -1 -7
    6 -1 -7
    6 -1 -7
    -6 1 7
    -6 1 7
    -6 1 7
    5 -1 -7
    5 -1 -7
    5 -1 -7
    5 -1 -7
    5 -1 -7
    5 -1 -7
    5 -1 -7
    5 -1 -7
    -5 1 7
    -5 1 7
    -5 1 7
    -5 1 7
    -5 1 7
    4 -1 -7
    4 -1 -7
    4 -1 -7
    4 -1 -7
    4 -1 -7
    4 -1 -7
    4 -1 -7
    4 -1 -7
    -4 1 7
    -4 1 7
    -4 1 7
    -4 1 7
    -4 1 7
    -4 1 7
    -4 1 7
    3 -1 -7
    3 -1 -7
    3 -1 -7
    3 -1 -7
    3 -1 -7
    3 -1 -7
    3 -1 -7
    3 -1 -7
    -3 1 7
    -3 1 7
    -3 1 7
    -3 1 7
    -3 1 7
    -3 1 7
    2 -1 -7
    2 -1 -7
    2 -1 -7
    2 -1 -7
    2 -1 -7
    2 -1 -7
    2 -1 -7
    2 -1 -7
    -2 1 7
    -2 1 7
    -2 1 7
    -2 1 7
    -2 1 7
    -2 1 7
    -2 1 7
    1 -1 -7
    1 -1 -7
    1 -1 -7
    1 -1 -7
    1 -1 -7
    1 -1 -7
    1 -1 -7
    -1 1 7
    -1 1 7
    -1 1 7
    -1 1 7
    -1 1 7
    -1 1 7
    -1 1 7
    -1 1 7
    0 -1 -7
    0 -1 -7
    0 -1 -7
    0 -1 -7
    0 -1 -7
    0 -1 -7
    0 -1 -7
    0 1 7
    0 1 7
    0 1 7
    0 1 7
    0 1 7
    0 1 7
    -1 -1 -7
    -1 -1 -7
    -1 -1 -7
    -1 -1 -7
    -1 -1 -7
    -1 -1 -7
    -1 -1 -7
    1 1 7
    1 1 7
    1 1 7
    1 1 7
    1 1 7
    -2 -1 -7
    -2 -1 -7
    -2 -1 -7
    -2 -1 -7
    2 1 7
    2 1 7
    2 1 7
    2 1 7
    2 1 7
    2 1 7
    2 1 7
    -3 -1 -7
    -3 -1 -7
    -3 -1 -7
    -3 -1 -7
    -3 -1 -7
    -3 -1 -7
    3 1 7
    3 1 7
    3 1 7
    3 1 7
    3 1 7
    3 1 7
    -4 -1 -7
    -4 -1 -7
    -4 -1 -7
    -4 -1 -7
    -4 -1 -7
    -4 -1 -7
    -4 -1 -7
    4 1 7
    4 1 7
    4 1 7
    4 1 7
    4 1 7
    4 1 7
    -5 -1 -7
    -5 -1 -7
    -5 -1 -7
    -5 -1 -7
    -5 -1 -7
    -5 -1 -7
    -5 -1 -7
    -5 -1 -7
    5 1 7
    5 1 7
    5 1 7
    5 1 7
    5 1 7
    5 1 7
    -6 -1 -7
    -6 -1 -7
    -6 -1 -7
    -6 -1 -7
    -6 -1 -7
    6 1 7
    6 1 7
    6 1 7
    -7 -1 -7
    -7 -1 -7
    -7 -1 -7
    -7 -1 -7
    7 1 7
    7 1 7
    7 1 7
    -8 -1 -7
    -8 -1 -7
    -8 -1 -7
    8 1 7
    8 1 7
    8 1 7
    8 -2 -7
    8 -2 -7
    8 -2 -7
    -8 2 7
    -8 2 7
    -8 2 7
    7 -2 -7
    7 -2 -7
    7 -2 -7
    7 -2 -7
    -7 2 7
    -7 2 7
    -7 2 7
    -7 2 7
    6 -2 -7
    6 -2 -7
    6 -2 -7
    6 -2 -7
    6 -2 -7
    6 -2 -7
    -6 2 7
    -6 2 7
    -6 2 7
    -6 2 7
    5 -2 -7
    5 -2 -7
    5 -2 -7
    5 -2 -7
    5 -2 -7
    5 -2 -7
    5 -2 -7
    5 -2 -7
    5 -2 -7
    -5 2 7
    -5 2 7
    -5 2 7
    -5 2 7
    -5 2 7
    -5 2 7
    4 -2 -7
    4 -2 -7
    4 -2 -7
    4 -2 -7
    4 -2 -7
    4 -2 -7
    4 -2 -7
    4 -2 -7
    -4 2 7
    -4 2 7
    -4 2 7
    -4 2 7
    -4 2 7
    -4 2 7
    3 -2 -7
    3 -2 -7
    3 -2 -7
    3 -2 -7
    3 -2 -7
    3 -2 -7
    3 -2 -7
    3 -2 -7
    -3 2 7
    -3 2 7
    -3 2 7
    -3 2 7
    -3 2 7
    -3 2 7
    -3 2 7
    -3 2 7
    2 -2 -7
    2 -2 -7
    2 -2 -7
    2 -2 -7
    2 -2 -7
    2 -2 -7
    2 -2 -7
    -2 2 7
    -2 2 7
    -2 2 7
    -2 2 7
    -2 2 7
    -2 2 7
    -2 2 7
    1 -2 -7
    1 -2 -7
    1 -2 -7
    1 -2 -7
    1 -2 -7
    1 -2 -7
    -1 2 7
    -1 2 7
    -1 2 7
    -1 2 7
    -1 2 7
    -1 2 7
    -1 2 7
    0 -2 -7
    0 -2 -7
    0 -2 -7
    0 -2 -7
    0 -2 -7
    0 -2 -7
    0 -2 -7
    0 2 7
    0 2 7
    0 2 7
    0 2 7
    0 2 7
    0 2 7
    0 2 7
    -1 -2 -7
    -1 -2 -7
    -1 -2 -7
    -1 -2 -7
    -1 -2 -7
    1 2 7
    1 2 7
    1 2 7
    1 2 7
    1 2 7
    1 2 7
    -2 -2 -7
    -2 -2 -7
    -2 -2 -7
    -2 -2 -7
    2 2 7
    2 2 7
    2 2 7
    2 2 7
    2 2 7
    2 2 7
    -3 -2 -7
    -3 -2 -7
    -3 -2 -7
    -3 -2 -7
    -3 -2 -7
    -3 -2 -7
    3 2 7
    3 2 7
    3 2 7
    3 2 7
    3 2 7
    3 2 7
    -4 -2 -7
    -4 -2 -7
    -4 -2 -7
    -4 -2 -7
    -4 -2 -7
    -4 -2 -7
    -4 -2 -7
    4 2 7
    4 2 7
    4 2 7
    4 2 7
    4 2 7
    4 2 7
    4 2 7
    -5 -2 -7
    -5 -2 -7
    -5 -2 -7
    -5 -2 -7
    -5 -2 -7
    -5 -2 -7
    -5 -2 -7
    5 2 7
    5 2 7
    5 2 7
    5 2 7
    5 2 7
    5 2 7
    -6 -2 -7
    -6 -2 -7
    -6 -2 -7
    -6 -2 -7
    6 2 7
    6 2 7
    6 2 7
    -7 -2 -7
    -7 -2 -7
    -7 -2 -7
    -7 -2 -7
    7 2 7
    7 2 7
    7 2 7
    -8 -2 -7
    -8 -2 -7
    -8 -2 -7
    8 2 7
    8 2 7
    8 2 7
    8 -3 -7
    8 -3 -7
    8 -3 -7
    -8 3 7
    -8 3 7
    -8 3 7
    7 -3 -7
    7 -3 -7
    7 -3 -7
    7 -3 -7
    -7 3 7
    -7 3 7
    -7 3 7
    6 -3 -7
    6 -3 -7
    6 -3 -7
    6 -3 -7
    6 -3 -7
    6 -3 -7
    -6 3 7
    -6 3 7
    -6 3 7
    -6 3 7
    -6 3 7
    -6 3 7
    5 -3 -7
    5 -3 -7
    5 -3 -7
    5 -3 -7
    5 -3 -7
    5 -3 -7
    5 -3 -7
    5 -3 -7
    -5 3 7
    -5 3 7
    -5 3 7
    -5 3 7
    -5 3 7
    -5 3 7
    -5 3 7
    4 -3 -7
    4 -3 -7
    4 -3 -7
    4 -3 -7
    4 -3 -7
    4 -3 -7
    4 -3 -7
    4 -3 -7
    -4 3 7
    -4 3 7
    -4 3 7
    -4 3 7
    -4 3 7
    -4 3 7
    -4 3 7
    -4 3 7
    3 -3 -7
    3 -3 -7
    3 -3 -7
    3 -3 -7
    3 -3 -7
    3 -3 -7
    3 -3 -7
    -3 3 7
    -3 3 7
    -3 3 7
    -3 3 7
    -3 3 7
    -3 3 7
    -3 3 7
    -3 3 7
    -3 3 7
    2 -3 -7
    2 -3 -7
    2 -3 -7
    2 -3 -7
    2 -3 -7
    2 -3 -7
    2 -3 -7
    -2 3 7
    -2 3 7
    -2 3 7
    -2 3 7
    -2 3 7
    -2 3 7
    -2 3 7
    -2 3 7
    -2 3 7
    1 -3 -7
    1 -3 -7
    1 -3 -7
    1 -3 -7
    1 -3 -7
    1 -3 -7
    1 -3 -7
    -1 3 7
    -1 3 7
    -1 3 7
    -1 3 7
    -1 3 7
    -1 3 7
    -1 3 7
    0 -3 -7
    0 -3 -7
    0 -3 -7
    0 3 7
    0 3 7
    0 3 7
    0 3 7
    0 3 7
    0 3 7
    0 3 7
    -1 -3 -7
    -1 -3 -7
    -1 -3 -7
    -1 -3 -7
    -1 -3 -7
    -1 -3 -7
    1 3 7
    1 3 7
    1 3 7
    1 3 7
    1 3 7
    1 3 7
    1 3 7
    -2 -3 -7
    -2 -3 -7
    -2 -3 -7
    -2 -3 -7
    -2 -3 -7
    -2 -3 -7
    2 3 7
    2 3 7
    2 3 7
    2 3 7
    2 3 7
    2 3 7
    -3 -3 -7
    -3 -3 -7
    -3 -3 -7
    -3 -3 -7
    -3 -3 -7
    -3 -3 -7
    3 3 7
    3 3 7
    3 3 7
    3 3 7
    3 3 7
    3 3 7
    -4 -3 -7
    -4 -3 -7
    -4 -3 -7
    -4 -3 -7
    -4 -3 -7
    -4 -3 -7
    -4 -3 -7
    4 3 7
    4 3 7
    4 3 7
    4 3 7
    4 3 7
    4 3 7
    -5 -3 -7
    -5 -3 -7
    -5 -3 -7
    -5 -3 -7
    -5 -3 -7
    5 3 7
    5 3 7
    5 3 7
    5 3 7
    5 3 7
    -6 -3 -7
    -6 -3 -7
    -6 -3 -7
    -6 -3 -7
    6 3 7
    6 3 7
    6 3 7
    6 3 7
    -7 -3 -7
    -7 -3 -7
    -7 -3 -7
    -7 -3 -7
    7 3 7
    7 3 7
    7 3 7
    7 3 7
    8 3 7
    8 -4 -7
    8 -4 -7
    -8 4 7
    -8 4 7
    7 -4 -7
    7 -4 -7
    7 -4 -7
    7 -4 -7
    -7 4 7
    -7 4 7
    -7 4 7
    6 -4 -7
    6 -4 -7
    6 -4 -7
    6 -4 -7
    6 -4 -7
    6 -4 -7
    -6 4 7
    -6 4 7
    -6 4 7
    -6 4 7
    -6 4 7
    5 -4 -7
    5 -4 -7
    5 -4 -7
    5 -4 -7
    5 -4 -7
    5 -4 -7
    5 -4 -7
    5 -4 -7
    -5 4 7
    -5 4 7
    -5 4 7
    -5 4 7
    -5 4 7
    4 -4 -7
    4 -4 -7
    4 -4 -7
    4 -4 -7
    4 -4 -7
    4 -4 -7
    -4 4 7
    -4 4 7
    -4 4 7
    -4 4 7
    -4 4 7
    -4 4 7
    -4 4 7
    -4 4 7
    -4 4 7
    3 -4 -7
    3 -4 -7
    3 -4 -7
    3 -4 -7
    3 -4 -7
    3 -4 -7
    3 -4 -7
    -3 4 7
    -3 4 7
    -3 4 7
    -3 4 7
    -3 4 7
    -3 4 7
    -3 4 7
    -3 4 7
    2 -4 -7
    2 -4 -7
    2 -4 -7
    2 -4 -7
    2 -4 -7
    2 -4 -7
    2 -4 -7
    2 -4 -7
    2 -4 -7
    -2 4 7
    -2 4 7
    -2 4 7
    -2 4 7
    -2 4 7
    -2 4 7
    -2 4 7
    -2 4 7
    1 -4 -7
    1 -4 -7
    1 -4 -7
    1 -4 -7
    1 -4 -7
    1 -4 -7
    1 -4 -7
    1 -4 -7
    -1 4 7
    -1 4 7
    -1 4 7
    -1 4 7
    -1 4 7
    -1 4 7
    -1 4 7
    0 -4 -7
    0 -4 -7
    0 -4 -7
    0 -4 -7
    0 -4 -7
    0 -4 -7
    0 -4 -7
    0 4 7
    0 4 7
    0 4 7
    0 4 7
    0 4 7
    0 4 7
    0 4 7
    0 4 7
    -1 -4 -7
    -1 -4 -7
    -1 -4 -7
    -1 -4 -7
    -1 -4 -7
    -1 -4 -7
    1 4 7
    1 4 7
    1 4 7
    1 4 7
    1 4 7
    1 4 7
    1 4 7
    1 4 7
    -2 -4 -7
    -2 -4 -7
    -2 -4 -7
    -2 -4 -7
    -2 -4 -7
    -2 -4 -7
    -2 -4 -7
    2 4 7
    2 4 7
    2 4 7
    2 4 7
    2 4 7
    -3 -4 -7
    -3 -4 -7
    -3 -4 -7
    -3 -4 -7
    -3 -4 -7
    -3 -4 -7
    3 4 7
    3 4 7
    3 4 7
    3 4 7
    3 4 7
    3 4 7
    -4 -4 -7
    -4 -4 -7
    -4 -4 -7
    -4 -4 -7
    -4 -4 -7
    -4 -4 -7
    -4 -4 -7
    4 4 7
    4 4 7
    4 4 7
    4 4 7
    4 4 7
    4 4 7
    -5 -4 -7
    -5 -4 -7
    -5 -4 -7
    -5 -4 -7
    -5 -4 -7
    5 4 7
    5 4 7
    5 4 7
    5 4 7
    5 4 7
    -6 -4 -7
    -6 -4 -7
    -6 -4 -7
    -6 -4 -7
    6 4 7
    6 4 7
    6 4 7
    6 4 7
    -7 -4 -7
    -7 -4 -7
    -7 -4 -7
    7 4 7
    7 4 7
    7 4 7
    7 -5 -7
    7 -5 -7
    7 -5 -7
    7 -5 -7
    7 -5 -7
    -7 5 7
    -7 5 7
    -7 5 7
    -7 5 7
    6 -5 -7
    6 -5 -7
    6 -5 -7
    6 -5 -7
    6 -5 -7
    -6 5 7
    -6 5 7
    -6 5 7
    -6 5 7
    -6 5 7
    5 -5 -7
    5 -5 -7
    5 -5 -7
    5 -5 -7
    5 -5 -7
    5 -5 -7
    5 -5 -7
    -5 5 7
    -5 5 7
    -5 5 7
    -5 5 7
    -5 5 7
    -5 5 7
    4 -5 -7
    4 -5 -7
    4 -5 -7
    4 -5 -7
    4 -5 -7
    4 -5 -7
    4 -5 -7
    -4 5 7
    -4 5 7
    -4 5 7
    -4 5 7
    -4 5 7
    -4 5 7
    -4 5 7
    3 -5 -7
    3 -5 -7
    3 -5 -7
    3 -5 -7
    3 -5 -7
    3 -5 -7
    3 -5 -7
    3 -5 -7
    -3 5 7
    -3 5 7
    -3 5 7
    -3 5 7
    -3 5 7
    -3 5 7
    -3 5 7
    -3 5 7
    2 -5 -7
    2 -5 -7
    2 -5 -7
    2 -5 -7
    2 -5 -7
    2 -5 -7
    2 -5 -7
    2 -5 -7
    -2 5 7
    -2 5 7
    -2 5 7
    -2 5 7
    -2 5 7
    -2 5 7
    -2 5 7
    1 -5 -7
    1 -5 -7
    1 -5 -7
    1 -5 -7
    1 -5 -7
    1 -5 -7
    1 -5 -7
    1 -5 -7
    1 -5 -7
    -1 5 7
    -1 5 7
    -1 5 7
    -1 5 7
    -1 5 7
    0 -5 -7
    0 -5 -7
    0 -5 -7
    0 -5 -7
    0 -5 -7
    0 -5 -7
    0 -5 -7
    0 5 7
    0 5 7
    0 5 7
    0 5 7
    0 5 7
    0 5 7
    -1 -5 -7
    -1 -5 -7
    -1 -5 -7
    -1 -5 -7
    -1 -5 -7
    -1 -5 -7
    -1 -5 -7
    -1 -5 -7
    1 5 7
    1 5 7
    1 5 7
    1 5 7
    1 5 7
    1 5 7
    1 5 7
    1 5 7
    -2 -5 -7
    -2 -5 -7
    -2 -5 -7
    -2 -5 -7
    -2 -5 -7
    -2 -5 -7
    -2 -5 -7
    2 5 7
    2 5 7
    2 5 7
    2 5 7
    2 5 7
    2 5 7
    -3 -5 -7
    -3 -5 -7
    -3 -5 -7
    -3 -5 -7
    -3 -5 -7
    -3 -5 -7
    -3 -5 -7
    3 5 7
    3 5 7
    3 5 7
    3 5 7
    3 5 7
    3 5 7
    3 5 7
    -4 -5 -7
    -4 -5 -7
    -4 -5 -7
    -4 -5 -7
    -4 -5 -7
    4 5 7
    4 5 7
    4 5 7
    4 5 7
    4 5 7
    -5 -5 -7
    -5 -5 -7
    -5 -5 -7
    -5 -5 -7
    5 5 7
    5 5 7
    5 5 7
    5 5 7
    5 5 7
    -6 -5 -7
    -6 -5 -7
    -6 -5 -7
    -6 -5 -7
    6 5 7
    6 5 7
    6 5 7
    6 5 7
    -7 -5 -7
    -7 -5 -7
    -7 -5 -7
    7 5 7
    7 5 7
    7 5 7
    6 -6 -7
    6 -6 -7
    6 -6 -7
    6 -6 -7
    6 -6 -7
    -6 6 7
    -6 6 7
    -6 6 7
    -6 6 7
    -6 6 7
    5 -6 -7
    5 -6 -7
    5 -6 -7
    5 -6 -7
    5 -6 -7
    5 -6 -7
    -5 6 7
    -5 6 7
    -5 6 7
    -5 6 7
    -5 6 7
    4 -6 -7
    4 -6 -7
    4 -6 -7
    4 -6 -7
    4 -6 -7
    4 -6 -7
    4 -6 -7
    -4 6 7
    -4 6 7
    -4 6 7
    -4 6 7
    -4 6 7
    3 -6 -7
    3 -6 -7
    3 -6 -7
    3 -6 -7
    3 -6 -7
    3 -6 -7
    3 -6 -7
    -3 6 7
    -3 6 7
    -3 6 7
    -3 6 7
    -3 6 7
    -3 6 7
    2 -6 -7
    2 -6 -7
    2 -6 -7
    2 -6 -7
    2 -6 -7
    2 -6 -7
    2 -6 -7
    2 -6 -7
    -2 6 7
    -2 6 7
    -2 6 7
    -2 6 7
    -2 6 7
    1 -6 -7
    1 -6 -7
    1 -6 -7
    1 -6 -7
    1 -6 -7
    1 -6 -7
    1 -6 -7
    1 -6 -7
    1 -6 -7
    -1 6 7
    -1 6 7
    -1 6 7
    -1 6 7
    -1 6 7
    0 -6 -7
    0 -6 -7
    0 -6 -7
    0 -6 -7
    0 -6 -7
    0 -6 -7
    0 -6 -7
    0 -6 -7
    0 -6 -7
    0 6 7
    0 6 7
    0 6 7
    0 6 7
    0 6 7
    0 6 7
    -1 -6 -7
    -1 -6 -7
    -1 -6 -7
    -1 -6 -7
    -1 -6 -7
    -1 -6 -7
    -1 -6 -7
    1 6 7
    1 6 7
    1 6 7
    1 6 7
    1 6 7
    -2 -6 -7
    -2 -6 -7
    -2 -6 -7
    -2 -6 -7
    -2 -6 -7
    2 6 7
    2 6 7
    2 6 7
    2 6 7
    -3 -6 -7
    -3 -6 -7
    -3 -6 -7
    -3 -6 -7
    -3 -6 -7
    3 6 7
    3 6 7
    3 6 7
    3 6 7
    -4 -6 -7
    -4 -6 -7
    -4 -6 -7
    -4 -6 -7
    4 6 7
    4 6 7
    4 6 7
    4 6 7
    4 6 7
    4 6 7
    -5 -6 -7
    -5 -6 -7
    -5 -6 -7
    -5 -6 -7
    5 6 7
    5 6 7
    5 6 7
    5 6 7
    5 6 7
    5 6 7
    -6 -6 -7
    -6 -6 -7
    -6 -6 -7
    -6 -6 -7
    6 6 7
    6 6 7
    6 6 7
    6 6 7
    6 6 7
    6 -7 -7
    6 -7 -7
    6 -7 -7
    6 -7 -7
    -6 7 7
    -6 7 7
    -6 7 7
    5 -7 -7
    5 -7 -7
    5 -7 -7
    5 -7 -7
    5 -7 -7
    5 -7 -7
    -5 7 7
    -5 7 7
    -5 7 7
    4 -7 -7
    4 -7 -7
    4 -7 -7
    4 -7 -7
    4 -7 -7
    4 -7 -7
    4 -7 -7
    -4 7 7
    -4 7 7
    -4 7 7
    -4 7 7
    3 -7 -7
    3 -7 -7
    3 -7 -7
    3 -7 -7
    3 -7 -7
    3 -7 -7
    3 -7 -7
    -3 7 7
    -3 7 7
    -3 7 7
    2 -7 -7
    2 -7 -7
    2 -7 -7
    2 -7 -7
    2 -7 -7
    2 -7 -7
    2 -7 -7
    -2 7 7
    -2 7 7
    -2 7 7
    -2 7 7
    1 -7 -7
    1 -7 -7
    1 -7 -7
    1 -7 -7
    1 -7 -7
    1 -7 -7
    -1 7 7
    -1 7 7
    -1 7 7
    -1 7 7
    0 -7 -7
    0 -7 -7
    0 -7 -7
    0 -7 -7
    0 -7 -7
    0 -7 -7
    0 7 7
    0 7 7
    0 7 7
    0 7 7
    -1 -7 -7
    -1 -7 -7
    -1 -7 -7
    -1 -7 -7
    -1 -7 -7
    -1 -7 -7
    1 7 7
    1 7 7
    1 7 7
    1 7 7
    1 7 7
    -2 -7 -7
    -2 -7 -7
    -2 -7 -7
    -2 -7 -7
    -2 -7 -7
    -2 -7 -7
    2 7 7
    2 7 7
    2 7 7
    -3 -7 -7
    -3 -7 -7
    -3 -7 -7
    -3 -7 -7
    -3 -7 -7
    3 7 7
    3 7 7
    3 7 7
    -4 -7 -7
    -4 -7 -7
    -4 -7 -7
    -4 -7 -7
    4 7 7
    4 7 7
    -5 -7 -7
    -5 -7 -7
    -5 -7 -7
    -5 -7 -7
    5 7 7
    5 7 7
    5 7 7
    5 7 7
    5 7 7
    5 -8 -7
    5 -8 -7
    5 -8 -7
    5 -8 -7
    -5 8 7
    -5 8 7
    -5 8 7
    4 -8 -7
    4 -8 -7
    4 -8 -7
    4 -8 -7
    4 -8 -7
    4 -8 -7
    -4 8 7
    -4 8 7
    -4 8 7
    3 -8 -7
    3 -8 -7
    3 -8 -7
    3 -8 -7
    3 -8 -7
    3 -8 -7
    3 -8 -7
    -3 8 7
    -3 8 7
    -3 8 7
    2 -8 -7
    2 -8 -7
    2 -8 -7
    2 -8 -7
    2 -8 -7
    2 -8 -7
    2 -8 -7
    2 -8 -7
    -2 8 7
    -2 8 7
    -2 8 7
    1 -8 -7
    1 -8 -7
    1 -8 -7
    1 -8 -7
    1 -8 -7
    1 -8 -7
    1 -8 -7
    -1 8 7
    -1 8 7
    -1 8 7
    -1 8 7
    0 -8 -7
    0 -8 -7
    0 -8 -7
    0 -8 -7
    0 -8 -7
    0 -8 -7
    0 -8 -7
    0 8 7
    0 8 7
    0 8 7
    0 8 7
    -1 -8 -7
    -1 -8 -7
    -1 -8 -7
    -1 -8 -7
    -1 -8 -7
    -1 -8 -7
    -1 -8 -7
    1 8 7
    1 8 7
    1 8 7
    -2 -8 -7
    -2 -8 -7
    -2 -8 -7
    -2 -8 -7
    -2 -8 -7
    2 8 7
    2 8 7
    2 8 7
    -3 -8 -7
    -3 -8 -7
    -3 -8 -7
    -3 -8 -7
    3 8 7
    3 8 7
    3 8 7
    -4 -8 -7
    -4 -8 -7
    -4 -8 -7
    4 8 7
    4 8 7
    4 8 7
    3 -9 -7
    3 -9 -7
    3 -9 -7
    3 -9 -7
    3 -9 -7
    3 -9 -7
    -3 9 7
    -3 9 7
    2 -9 -7
    2 -9 -7
    2 -9 -7
    2 -9 -7
    2 -9 -7
    -2 9 7
    -2 9 7
    -2 9 7
    1 -9 -7
    1 -9 -7
    1 -9 -7
    1 -9 -7
    -1 9 7
    -1 9 7
    -1 9 7
    0 -9 -7
    0 -9 -7
    0 -9 -7
    0 -9 -7
    0 9 7
    0 9 7
    0 9 7
    -1 -9 -7
    -1 -9 -7
    -1 -9 -7
    -1 -9 -7
    -1 -9 -7
    -1 -9 -7
    1 9 7
    1 9 7
    1 9 7
    -2 -9 -7
    -2 -9 -7
    -2 -9 -7
    -2 -9 -7
    2 9 7
    2 9 7
    2 9 7
    -3 -9 -7
    -3 -9 -7
    -3 -9 -7
    3 9 7
    3 9 7
    3 9 -8
    -3 -9 8
    -3 -9 8
    -3 -9 8
    -3 -9 8
    2 9 -8
    -2 -9 8
    -2 -9 8
    -2 -9 8
    -2 -9 8
    -2 -9 8
    1 9 -8
    -1 -9 8
    -1 -9 8
    -1 -9 8
    -1 -9 8
    -1 -9 8
    0 -9 8
    0 -9 8
    0 -9 8
    -1 9 -8
    1 -9 8
    1 -9 8
    1 -9 8
    -2 9 -8
    2 -9 8
    2 -9 8
    2 -9 8
    5 8 -8
    5 8 -8
    -5 -8 8
    -5 -8 8
    4 8 -8
    4 8 -8
    4 8 -8
    4 8 -8
    -4 -8 8
    -4 -8 8
    -4 -8 8
    -4 -8 8
    -4 -8 8
    -4 -8 8
    3 8 -8
    3 8 -8
    3 8 -8
    3 8 -8
    -3 -8 8
    -3 -8 8
    -3 -8 8
    -3 -8 8
    -3 -8 8
    2 8 -8
    2 8 -8
    -2 -8 8
    -2 -8 8
    -2 -8 8
    -2 -8 8
    -2 -8 8
    1 8 -8
    1 8 -8
    -1 -8 8
    -1 -8 8
    -1 -8 8
    -1 -8 8
    0 8 -8
    0 8 -8
    0 -8 8
    0 -8 8
    0 -8 8
    -1 8 -8
    -1 8 -8
    1 -8 8
    1 -8 8
    1 -8 8
    -2 8 -8
    -2 8 -8
    2 -8 8
    2 -8 8
    2 -8 8
    2 -8 8
    2 -8 8
    -3 8 -8
    -3 8 -8
    3 -8 8
    3 -8 8
    3 -8 8
    3 -8 8
    -4 8 -8
    -4 8 -8
    4 -8 8
    4 -8 8
    4 -8 8
    4 -8 8
    6 7 -8
    6 7 -8
    -6 -7 8
    -6 -7 8
    -6 -7 8
    5 7 -8
    5 7 -8
    5 7 -8
    5 7 -8
    -5 -7 8
    -5 -7 8
    -5 -7 8
    -5 -7 8
    -5 -7 8
    4 7 -8
    4 7 -8
    4 7 -8
    4 7 -8
    -4 -7 8
    -4 -7 8
    -4 -7 8
    -4 -7 8
    -4 -7 8
    -4 -7 8
    3 7 -8
    3 7 -8
    3 7 -8
    3 7 -8
    3 7 -8
    3 7 -8
    -3 -7 8
    -3 -7 8
    -3 -7 8
    -3 -7 8
    -3 -7 8
    -3 -7 8
    -3 -7 8
    2 7 -8
    2 7 -8
    2 7 -8
    -2 -7 8
    -2 -7 8
    -2 -7 8
    -2 -7 8
    -2 -7 8
    -2 -7 8
    -2 -7 8
    -2 -7 8
    1 7 -8
    -1 -7 8
    -1 -7 8
    -1 -7 8
    -1 -7 8
    -1 -7 8
    0 7 -8
    0 7 -8
    0 7 -8
    0 -7 8
    0 -7 8
    0 -7 8
    0 -7 8
    0 -7 8
    -1 7 -8
    -1 7 -8
    1 -7 8
    1 -7 8
    1 -7 8
    1 -7 8
    1 -7 8
    1 -7 8
    -2 7 -8
    -2 7 -8
    -2 7 -8
    2 -7 8
    2 -7 8
    2 -7 8
    2 -7 8
    2 -7 8
    -3 7 -8
    -3 7 -8
    -3 7 -8
    -3 7 -8
    3 -7 8
    3 -7 8
    3 -7 8
    3 -7 8
    -4 7 -8
    -4 7 -8
    -4 7 -8
    4 -7 8
    4 -7 8
    4 -7 8
    4 -7 8
    4 -7 8
    -5 7 -8
    -5 7 -8
    -5 7 -8
    5 -7 8
    5 -7 8
    5 -7 8
    6 6 -8
    6 6 -8
    6 6 -8
    6 6 -8
    6 6 -8
    -6 -6 8
    -6 -6 8
    -6 -6 8
    -6 -6 8
    -6 -6 8
    5 6 -8
    5 6 -8
    5 6 -8
    5 6 -8
    -5 -6 8
    -5 -6 8
    -5 -6 8
    -5 -6 8
    -5 -6 8
    4 6 -8
    4 6 -8
    4 6 -8
    4 6 -8
    4 6 -8
    -4 -6 8
    -4 -6 8
    -4 -6 8
    -4 -6 8
    3 6 -8
    3 6 -8
    3 6 -8
    3 6 -8
    3 6 -8
    -3 -6 8
    -3 -6 8
    -3 -6 8
    -3 -6 8
    -3 -6 8
    -3 -6 8
    2 6 -8
    2 6 -8
    2 6 -8
    2 6 -8
    2 6 -8
    -2 -6 8
    -2 -6 8
    -2 -6 8
    -2 -6 8
    -2 -6 8
    -2 -6 8
    -2 -6 8
    -2 -6 8
    1 6 -8
    1 6 -8
    -1 -6 8
    -1 -6 8
    -1 -6 8
    -1 -6 8
    -1 -6 8
    -1 -6 8
    -1 -6 8
    -1 -6 8
    0 6 -8
    0 6 -8
    0 6 -8
    0 -6 8
    0 -6 8
    0 -6 8
    0 -6 8
    0 -6 8
    0 -6 8
    0 -6 8
    0 -6 8
    0 -6 8
    0 -6 8
    -1 6 -8
    -1 6 -8
    -1 6 -8
    1 -6 8
    1 -6 8
    1 -6 8
    1 -6 8
    1 -6 8
    1 -6 8
    1 -6 8
    1 -6 8
    1 -6 8
    1 -6 8
    -2 6 -8
    -2 6 -8
    -2 6 -8
    -2 6 -8
    -2 6 -8
    2 -6 8
    2 -6 8
    2 -6 8
    2 -6 8
    2 -6 8
    2 -6 8
    -3 6 -8
    -3 6 -8
    -3 6 -8
    -3 6 -8
    -3 6 -8
    -3 6 -8
    3 -6 8
    3 -6 8
    3 -6 8
    3 -6 8
    3 -6 8
    3 -6 8
    -4 6 -8
    -4 6 -8
    -4 6 -8
    4 -6 8
    4 -6 8
    4 -6 8
    4 -6 8
    4 -6 8
    4 -6 8
    -5 6 -8
    -5 6 -8
    -5 6 -8
    5 -6 8
    5 -6 8
    5 -6 8
    5 -6 8
    -6 6 -8
    -6 6 -8
    6 -6 8
    6 -6 8
    6 -6 8
    7 5 -8
    7 5 -8
    7 5 -8
    7 5 -8
    -7 -5 8
    -7 -5 8
    -7 -5 8
    -7 -5 8
    6 5 -8
    6 5 -8
    6 5 -8
    6 5 -8
    6 5 -8
    -6 -5 8
    -6 -5 8
    -6 -5 8
    -6 -5 8
    -6 -5 8
    5 5 -8
    5 5 -8
    5 5 -8
    5 5 -8
    5 5 -8
    -5 -5 8
    -5 -5 8
    -5 -5 8
    -5 -5 8
    -5 -5 8
    4 5 -8
    4 5 -8
    4 5 -8
    4 5 -8
    4 5 -8
    4 5 -8
    -4 -5 8
    -4 -5 8
    -4 -5 8
    -4 -5 8
    -4 -5 8
    -4 -5 8
    3 5 -8
    3 5 -8
    3 5 -8
    3 5 -8
    3 5 -8
    3 5 -8
    -3 -5 8
    -3 -5 8
    -3 -5 8
    -3 -5 8
    -3 -5 8
    -3 -5 8
    -3 -5 8
    -3 -5 8
    2 5 -8
    2 5 -8
    2 5 -8
    2 5 -8
    2 5 -8
    -2 -5 8
    -2 -5 8
    -2 -5 8
    -2 -5 8
    -2 -5 8
    -2 -5 8
    -2 -5 8
    -2 -5 8
    -2 -5 8
    1 5 -8
    1 5 -8
    1 5 -8
    1 5 -8
    -1 -5 8
    -1 -5 8
    -1 -5 8
    -1 -5 8
    -1 -5 8
    -1 -5 8
    -1 -5 8
    -1 -5 8
    -1 -5 8
    -1 -5 8
    0 5 -8
    0 5 -8
    0 5 -8
    0 -5 8
    0 -5 8
    0 -5 8
    0 -5 8
    0 -5 8
    0 -5 8
    0 -5 8
    0 -5 8
    0 -5 8
    -1 5 -8
    -1 5 -8
    -1 5 -8
    -1 5 -8
    1 -5 8
    1 -5 8
    1 -5 8
    1 -5 8
    1 -5 8
    1 -5 8
    1 -5 8
    1 -5 8
    1 -5 8
    1 -5 8
    -2 5 -8
    -2 5 -8
    -2 5 -8
    -2 5 -8
    -2 5 -8
    -2 5 -8
    2 -5 8
    2 -5 8
    2 -5 8
    2 -5 8
    2 -5 8
    2 -5 8
    2 -5 8
    2 -5 8
    2 -5 8
    -3 5 -8
    -3 5 -8
    -3 5 -8
    -3 5 -8
    -3 5 -8
    -3 5 -8
    3 -5 8
    3 -5 8
    3 -5 8
    3 -5 8
    3 -5 8
    3 -5 8
    3 -5 8
    -4 5 -8
    -4 5 -8
    -4 5 -8
    -4 5 -8
    -4 5 -8
    -4 5 -8
    4 -5 8
    4 -5 8
    4 -5 8
    4 -5 8
    4 -5 8
    4 -5 8
    -5 5 -8
    -5 5 -8
    -5 5 -8
    5 -5 8
    5 -5 8
    5 -5 8
    5 -5 8
    5 -5 8
    -6 5 -8
    -6 5 -8
    -6 5 -8
    -6 5 -8
    -6 5 -8
    6 -5 8
    6 -5 8
    6 -5 8
    6 -5 8
    -7 5 -8
    -7 5 -8
    -7 5 -8
    -7 5 -8
    7 -5 8
    7 -5 8
    7 4 -8
    7 4 -8
    7 4 -8
    7 4 -8
    -7 -4 8
    -7 -4 8
    -7 -4 8
    -7 -4 8
    6 4 -8
    6 4 -8
    6 4 -8
    6 4 -8
    6 4 -8
    -6 -4 8
    -6 -4 8
    -6 -4 8
    -6 -4 8
    -6 -4 8
    5 4 -8
    5 4 -8
    5 4 -8
    5 4 -8
    5 4 -8
    5 4 -8
    -5 -4 8
    -5 -4 8
    -5 -4 8
    -5 -4 8
    -5 -4 8
    -5 -4 8
    -5 -4 8
    4 4 -8
    4 4 -8
    4 4 -8
    4 4 -8
    4 4 -8
    4 4 -8
    4 4 -8
    4 4 -8
    -4 -4 8
    -4 -4 8
    -4 -4 8
    -4 -4 8
    -4 -4 8
    -4 -4 8
    -4 -4 8
    -4 -4 8
    -4 -4 8
    3 4 -8
    3 4 -8
    3 4 -8
    3 4 -8
    3 4 -8
    3 4 -8
    3 4 -8
    3 4 -8
    -3 -4 8
    -3 -4 8
    -3 -4 8
    -3 -4 8
    -3 -4 8
    -3 -4 8
    -3 -4 8
    -3 -4 8
    2 4 -8
    2 4 -8
    2 4 -8
    2 4 -8
    2 4 -8
    -2 -4 8
    -2 -4 8
    -2 -4 8
    -2 -4 8
    -2 -4 8
    -2 -4 8
    -2 -4 8
    -2 -4 8
    -2 -4 8
    -2 -4 8
    1 4 -8
    1 4 -8
    1 4 -8
    1 4 -8
    1 4 -8
    -1 -4 8
    -1 -4 8
    -1 -4 8
    -1 -4 8
    -1 -4 8
    -1 -4 8
    -1 -4 8
    -1 -4 8
    -1 -4 8
    -1 -4 8
    0 4 -8
    0 4 -8
    0 4 -8
    0 4 -8
    0 4 -8
    0 -4 8
    0 -4 8
    0 -4 8
    0 -4 8
    0 -4 8
    0 -4 8
    0 -4 8
    0 -4 8
    0 -4 8
    0 -4 8
    0 -4 8
    -1 4 -8
    -1 4 -8
    -1 4 -8
    -1 4 -8
    -1 4 -8
    -1 4 -8
    1 -4 8
    1 -4 8
    1 -4 8
    1 -4 8
    1 -4 8
    1 -4 8
    1 -4 8
    1 -4 8
    1 -4 8
    1 -4 8
    1 -4 8
    -2 4 -8
    -2 4 -8
    -2 4 -8
    -2 4 -8
    -2 4 -8
    -2 4 -8
    2 -4 8
    2 -4 8
    2 -4 8
    2 -4 8
    2 -4 8
    2 -4 8
    2 -4 8
    -3 4 -8
    -3 4 -8
    -3 4 -8
    -3 4 -8
    -3 4 -8
    -3 4 -8
    3 -4 8
    3 -4 8
    3 -4 8
    3 -4 8
    3 -4 8
    3 -4 8
    3 -4 8
    -4 4 -8
    -4 4 -8
    -4 4 -8
    -4 4 -8
    -4 4 -8
    -4 4 -8
    -4 4 -8
    -4 4 -8
    4 -4 8
    4 -4 8
    4 -4 8
    4 -4 8
    4 -4 8
    4 -4 8
    -5 4 -8
    -5 4 -8
    -5 4 -8
    -5 4 -8
    -5 4 -8
    5 -4 8
    5 -4 8
    5 -4 8
    5 -4 8
    5 -4 8
    -6 4 -8
    -6 4 -8
    -6 4 -8
    -6 4 -8
    -6 4 -8
    6 -4 8
    6 -4 8
    6 -4 8
    6 -4 8
    -7 4 -8
    -7 4 -8
    -7 4 -8
    -7 4 -8
    7 -4 8
    7 -4 8
    7 -4 8
    8 3 -8
    8 3 -8
    8 3 -8
    -8 -3 8
    -8 -3 8
    -8 -3 8
    7 3 -8
    7 3 -8
    7 3 -8
    7 3 -8
    -7 -3 8
    -7 -3 8
    -7 -3 8
    6 3 -8
    6 3 -8
    6 3 -8
    6 3 -8
    6 3 -8
    -6 -3 8
    -6 -3 8
    -6 -3 8
    -6 -3 8
    -6 -3 8
    5 3 -8
    5 3 -8
    5 3 -8
    5 3 -8
    5 3 -8
    5 3 -8
    -5 -3 8
    -5 -3 8
    -5 -3 8
    -5 -3 8
    -5 -3 8
    -5 -3 8
    4 3 -8
    4 3 -8
    4 3 -8
    4 3 -8
    4 3 -8
    4 3 -8
    4 3 -8
    -4 -3 8
    -4 -3 8
    -4 -3 8
    -4 -3 8
    -4 -3 8
    -4 -3 8
    3 3 -8
    3 3 -8
    3 3 -8
    3 3 -8
    3 3 -8
    3 3 -8
    -3 -3 8
    -3 -3 8
    -3 -3 8
    -3 -3 8
    -3 -3 8
    -3 -3 8
    -3 -3 8
    -3 -3 8
    2 3 -8
    2 3 -8
    2 3 -8
    2 3 -8
    2 3 -8
    2 3 -8
    2 3 -8
    -2 -3 8
    -2 -3 8
    -2 -3 8
    -2 -3 8
    -2 -3 8
    -2 -3 8
    -2 -3 8
    -2 -3 8
    -2 -3 8
    -2 -3 8
    1 3 -8
    1 3 -8
    1 3 -8
    1 3 -8
    1 3 -8
    1 3 -8
    -1 -3 8
    -1 -3 8
    -1 -3 8
    -1 -3 8
    -1 -3 8
    -1 -3 8
    -1 -3 8
    -1 -3 8
    -1 -3 8
    -1 -3 8
    -1 -3 8
    -1 -3 8
    0 3 -8
    0 3 -8
    0 3 -8
    0 3 -8
    0 -3 8
    0 -3 8
    0 -3 8
    0 -3 8
    0 -3 8
    0 -3 8
    0 -3 8
    0 -3 8
    0 -3 8
    -1 3 -8
    -1 3 -8
    -1 3 -8
    -1 3 -8
    1 -3 8
    1 -3 8
    1 -3 8
    1 -3 8
    1 -3 8
    1 -3 8
    1 -3 8
    1 -3 8
    1 -3 8
    1 -3 8
    1 -3 8
    -2 3 -8
    -2 3 -8
    -2 3 -8
    -2 3 -8
    -2 3 -8
    -2 3 -8
    -2 3 -8
    -2 3 -8
    2 -3 8
    2 -3 8
    2 -3 8
    2 -3 8
    2 -3 8
    2 -3 8
    2 -3 8
    -3 3 -8
    -3 3 -8
    -3 3 -8
    -3 3 -8
    -3 3 -8
    -3 3 -8
    -3 3 -8
    -3 3 -8
    3 -3 8
    3 -3 8
    3 -3 8
    3 -3 8
    3 -3 8
    3 -3 8
    -4 3 -8
    -4 3 -8
    -4 3 -8
    -4 3 -8
    -4 3 -8
    -4 3 -8
    -4 3 -8
    -4 3 -8
    4 -3 8
    4 -3 8
    4 -3 8
    4 -3 8
    4 -3 8
    4 -3 8
    -5 3 -8
    -5 3 -8
    -5 3 -8
    -5 3 -8
    5 -3 8
    5 -3 8
    5 -3 8
    5 -3 8
    5 -3 8
    -6 3 -8
    -6 3 -8
    -6 3 -8
    -6 3 -8
    6 -3 8
    6 -3 8
    6 -3 8
    6 -3 8
    -7 3 -8
    -7 3 -8
    -7 3 -8
    7 -3 8
    7 -3 8
    7 -3 8
    7 -3 8
    8 2 -8
    8 2 -8
    8 2 -8
    -8 -2 8
    -8 -2 8
    -8 -2 8
    7 2 -8
    7 2 -8
    7 2 -8
    7 2 -8
    -7 -2 8
    -7 -2 8
    -7 -2 8
    6 2 -8
    6 2 -8
    6 2 -8
    6 2 -8
    -6 -2 8
    -6 -2 8
    -6 -2 8
    -6 -2 8
    -6 -2 8
    5 2 -8
    5 2 -8
    5 2 -8
    5 2 -8
    5 2 -8
    5 2 -8
    5 2 -8
    -5 -2 8
    -5 -2 8
    -5 -2 8
    -5 -2 8
    -5 -2 8
    -5 -2 8
    -5 -2 8
    4 2 -8
    4 2 -8
    4 2 -8
    4 2 -8
    4 2 -8
    4 2 -8
    4 2 -8
    -4 -2 8
    -4 -2 8
    -4 -2 8
    -4 -2 8
    -4 -2 8
    -4 -2 8
    -4 -2 8
    3 2 -8
    3 2 -8
    3 2 -8
    3 2 -8
    3 2 -8
    3 2 -8
    3 2 -8
    -3 -2 8
    -3 -2 8
    -3 -2 8
    -3 -2 8
    -3 -2 8
    -3 -2 8
    -3 -2 8
    2 2 -8
    2 2 -8
    2 2 -8
    2 2 -8
    2 2 -8
    2 2 -8
    2 2 -8
    -2 -2 8
    -2 -2 8
    -2 -2 8
    -2 -2 8
    -2 -2 8
    -2 -2 8
    -2 -2 8
    -2 -2 8
    1 2 -8
    1 2 -8
    1 2 -8
    1 2 -8
    1 2 -8
    1 2 -8
    1 2 -8
    1 2 -8
    -1 -2 8
    -1 -2 8
    -1 -2 8
    -1 -2 8
    -1 -2 8
    -1 -2 8
    -1 -2 8
    -1 -2 8
    0 2 -8
    0 2 -8
    0 2 -8
    0 2 -8
    0 2 -8
    0 2 -8
    0 2 -8
    0 2 -8
    0 2 -8
    0 -2 8
    0 -2 8
    0 -2 8
    0 -2 8
    0 -2 8
    0 -2 8
    0 -2 8
    0 -2 8
    0 -2 8
    -1 2 -8
    -1 2 -8
    -1 2 -8
    -1 2 -8
    -1 2 -8
    -1 2 -8
    -1 2 -8
    1 -2 8
    1 -2 8
    1 -2 8
    1 -2 8
    1 -2 8
    1 -2 8
    1 -2 8
    -2 2 -8
    -2 2 -8
    -2 2 -8
    -2 2 -8
    -2 2 -8
    -2 2 -8
    -2 2 -8
    2 -2 8
    2 -2 8
    2 -2 8
    2 -2 8
    2 -2 8
    2 -2 8
    -3 2 -8
    -3 2 -8
    -3 2 -8
    -3 2 -8
    -3 2 -8
    -3 2 -8
    -3 2 -8
    3 -2 8
    3 -2 8
    3 -2 8
    3 -2 8
    3 -2 8
    3 -2 8
    -4 2 -8
    -4 2 -8
    -4 2 -8
    -4 2 -8
    -4 2 -8
    -4 2 -8
    -4 2 -8
    -4 2 -8
    4 -2 8
    4 -2 8
    4 -2 8
    4 -2 8
    4 -2 8
    4 -2 8
    4 -2 8
    -5 2 -8
    -5 2 -8
    -5 2 -8
    -5 2 -8
    -5 2 -8
    -5 2 -8
    5 -2 8
    5 -2 8
    5 -2 8
    5 -2 8
    5 -2 8
    -6 2 -8
    -6 2 -8
    -6 2 -8
    -6 2 -8
    -6 2 -8
    6 -2 8
    6 -2 8
    6 -2 8
    -7 2 -8
    -7 2 -8
    -7 2 -8
    -7 2 -8
    -7 2 -8
    7 -2 8
    7 -2 8
    7 -2 8
    -8 2 -8
    -8 2 -8
    -8 2 -8
    -8 2 -8
    8 -2 8
    8 -2 8
    8 -2 8
    8 1 -8
    8 1 -8
    8 1 -8
    8 1 -8
    -8 -1 8
    -8 -1 8
    7 1 -8
    7 1 -8
    7 1 -8
    7 1 -8
    7 1 -8
    -7 -1 8
    -7 -1 8
    -7 -1 8
    6 1 -8
    6 1 -8
    6 1 -8
    6 1 -8
    -6 -1 8
    -6 -1 8
    -6 -1 8
    -6 -1 8
    -6 -1 8
    5 1 -8
    5 1 -8
    5 1 -8
    5 1 -8
    5 1 -8
    5 1 -8
    5 1 -8
    -5 -1 8
    -5 -1 8
    -5 -1 8
    -5 -1 8
    -5 -1 8
    -5 -1 8
    4 1 -8
    4 1 -8
    4 1 -8
    4 1 -8
    4 1 -8
    4 1 -8
    4 1 -8
    -4 -1 8
    -4 -1 8
    -4 -1 8
    -4 -1 8
    -4 -1 8
    -4 -1 8
    -4 -1 8
    3 1 -8
    3 1 -8
    3 1 -8
    3 1 -8
    3 1 -8
    3 1 -8
    3 1 -8
    -3 -1 8
    -3 -1 8
    -3 -1 8
    -3 -1 8
    -3 -1 8
    -3 -1 8
    2 1 -8
    2 1 -8
    2 1 -8
    2 1 -8
    2 1 -8
    -2 -1 8
    -2 -1 8
    -2 -1 8
    -2 -1 8
    -2 -1 8
    -2 -1 8
    -2 -1 8
    -2 -1 8
    1 1 -8
    1 1 -8
    1 1 -8
    1 1 -8
    1 1 -8
    1 1 -8
    1 1 -8
    1 1 -8
    -1 -1 8
    -1 -1 8
    -1 -1 8
    -1 -1 8
    -1 -1 8
    -1 -1 8
    -1 -1 8
    0 1 -8
    0 1 -8
    0 1 -8
    0 1 -8
    0 1 -8
    0 1 -8
    0 1 -8
    0 1 -8
    0 1 -8
    0 -1 8
    0 -1 8
    0 -1 8
    0 -1 8
    0 -1 8
    0 -1 8
    -1 1 -8
    -1 1 -8
    -1 1 -8
    -1 1 -8
    -1 1 -8
    1 -1 8
    1 -1 8
    1 -1 8
    1 -1 8
    1 -1 8
    1 -1 8
    1 -1 8
    1 -1 8
    -2 1 -8
    -2 1 -8
    -2 1 -8
    -2 1 -8
    -2 1 -8
    2 -1 8
    2 -1 8
    2 -1 8
    2 -1 8
    2 -1 8
    2 -1 8
    -3 1 -8
    -3 1 -8
    -3 1 -8
    -3 1 -8
    -3 1 -8
    -3 1 -8
    -3 1 -8
    3 -1 8
    3 -1 8
    3 -1 8
    3 -1 8
    3 -1 8
    -4 1 -8
    -4 1 -8
    -4 1 -8
    -4 1 -8
    -4 1 -8
    -4 1 -8
    -4 1 -8
    4 -1 8
    4 -1 8
    4 -1 8
    4 -1 8
    4 -1 8
    4 -1 8
    4 -1 8
    -5 1 -8
    -5 1 -8
    -5 1 -8
    -5 1 -8
    -5 1 -8
    -5 1 -8
    -5 1 -8
    -5 1 -8
    5 -1 8
    5 -1 8
    5 -1 8
    5 -1 8
    5 -1 8
    5 -1 8
    -6 1 -8
    -6 1 -8
    -6 1 -8
    -6 1 -8
    -6 1 -8
    6 -1 8
    6 -1 8
    6 -1 8
    6 -1 8
    -7 1 -8
    -7 1 -8
    -7 1 -8
    -7 1 -8
    -7 1 -8
    7 -1 8
    7 -1 8
    7 -1 8
    -8 1 -8
    -8 1 -8
    -8 1 -8
    -8 1 -8
    8 -1 8
    8 -1 8
    8 -1 8
    8 0 -8
    8 0 -8
    8 0 -8
    8 0 -8
    -8 0 8
    -8 0 8
    7 0 -8
    7 0 -8
    7 0 -8
    7 0 -8
    -7 0 8
    -7 0 8
    -7 0 8
    6 0 -8
    6 0 -8
    6 0 -8
    6 0 -8
    6 0 -8
    -6 0 8
    -6 0 8
    -6 0 8
    -6 0 8
    -6 0 8
    -6 0 8
    5 0 -8
    5 0 -8
    5 0 -8
    5 0 -8
    5 0 -8
    5 0 -8
    5 0 -8
    -5 0 8
    -5 0 8
    -5 0 8
    -5 0 8
    -5 0 8
    -5 0 8
    -5 0 8
    4 0 -8
    4 0 -8
    4 0 -8
    4 0 -8
    4 0 -8
    4 0 -8
    4 0 -8
    4 0 -8
    4 0 -8
    -4 0 8
    -4 0 8
    -4 0 8
    -4 0 8
    -4 0 8
    -4 0 8
    -4 0 8
    3 0 -8
    3 0 -8
    3 0 -8
    3 0 -8
    3 0 -8
    3 0 -8
    3 0 -8
    -3 0 8
    -3 0 8
    -3 0 8
    -3 0 8
    -3 0 8
    -3 0 8
    2 0 -8
    2 0 -8
    2 0 -8
    2 0 -8
    2 0 -8
    2 0 -8
    2 0 -8
    -2 0 8
    -2 0 8
    -2 0 8
    -2 0 8
    -2 0 8
    -2 0 8
    -2 0 8
    -2 0 8
    1 0 -8
    1 0 -8
    1 0 -8
    1 0 -8
    1 0 -8
    1 0 -8
    1 0 -8
    -1 0 8
    -1 0 8
    -1 0 8
    -1 0 8
    -1 0 8
    -1 0 8
    0 0 -8
    0 0 -8
    0 0 -8
    0 0 -8
    0 0 -8
    0 0 -8
    0 0 8
    0 0 8
    0 0 8
    0 0 8
    0 0 8
    0 0 8
    -1 0 -8
    -1 0 -8
    -1 0 -8
    -1 0 -8
    -1 0 -8
    1 0 8
    1 0 8
    1 0 8
    1 0 8
    1 0 8
    1 0 8
    1 0 8
    -2 0 -8
    -2 0 -8
    -2 0 -8
    -2 0 -8
    -2 0 -8
    2 0 8
    2 0 8
    2 0 8
    2 0 8
    2 0 8
    -3 0 -8
    -3 0 -8
    -3 0 -8
    -3 0 -8
    -3 0 -8
    -3 0 -8
    3 0 8
    3 0 8
    3 0 8
    3 0 8
    3 0 8
    3 0 8
    -4 0 -8
    -4 0 -8
    -4 0 -8
    -4 0 -8
    -4 0 -8
    -4 0 -8
    -4 0 -8
    4 0 8
    4 0 8
    4 0 8
    4 0 8
    4 0 8
    4 0 8
    -5 0 -8
    -5 0 -8
    -5 0 -8
    -5 0 -8
    -5 0 -8
    -5 0 -8
    -5 0 -8
    -5 0 -8
    5 0 8
    5 0 8
    5 0 8
    5 0 8
    5 0 8
    5 0 8
    -6 0 -8
    -6 0 -8
    -6 0 -8
    -6 0 -8
    -6 0 -8
    -6 0 -8
    6 0 8
    6 0 8
    6 0 8
    -7 0 -8
    -7 0 -8
    -7 0 -8
    -7 0 -8
    7 0 8
    7 0 8
    7 0 8
    -8 0 -8
    -8 0 -8
    -8 0 -8
    8 0 8
    8 0 8
    8 0 8
    8 -1 -8
    8 -1 -8
    8 -1 -8
    8 -1 -8
    -8 1 8
    -8 1 8
    -8 1 8
    -8 1 8
    7 -1 -8
    7 -1 -8
    7 -1 -8
    7 -1 -8
    7 -1 -8
    -7 1 8
    -7 1 8
    -7 1 8
    6 -1 -8
    6 -1 -8
    6 -1 -8
    6 -1 -8
    6 -1 -8
    6 -1 -8
    -6 1 8
    -6 1 8
    -6 1 8
    -6 1 8
    5 -1 -8
    5 -1 -8
    5 -1 -8
    5 -1 -8
    5 -1 -8
    5 -1 -8
    5 -1 -8
    5 -1 -8
    -5 1 8
    -5 1 8
    -5 1 8
    -5 1 8
    -5 1 8
    -5 1 8
    -5 1 8
    4 -1 -8
    4 -1 -8
    4 -1 -8
    4 -1 -8
    4 -1 -8
    4 -1 -8
    4 -1 -8
    4 -1 -8
    -4 1 8
    -4 1 8
    -4 1 8
    -4 1 8
    -4 1 8
    -4 1 8
    3 -1 -8
    3 -1 -8
    3 -1 -8
    3 -1 -8
    3 -1 -8
    3 -1 -8
    3 -1 -8
    -3 1 8
    -3 1 8
    -3 1 8
    -3 1 8
    -3 1 8
    -3 1 8
    2 -1 -8
    2 -1 -8
    2 -1 -8
    2 -1 -8
    2 -1 -8
    2 -1 -8
    -2 1 8
    -2 1 8
    -2 1 8
    -2 1 8
    -2 1 8
    -2 1 8
    1 -1 -8
    1 -1 -8
    1 -1 -8
    1 -1 -8
    1 -1 -8
    1 -1 -8
    1 -1 -8
    -1 1 8
    -1 1 8
    -1 1 8
    -1 1 8
    -1 1 8
    -1 1 8
    -1 1 8
    0 -1 -8
    0 -1 -8
    0 -1 -8
    0 -1 -8
    0 -1 -8
    0 1 8
    0 1 8
    0 1 8
    0 1 8
    0 1 8
    0 1 8
    -1 -1 -8
    -1 -1 -8
    -1 -1 -8
    -1 -1 -8
    -1 -1 -8
    -1 -1 -8
    1 1 8
    1 1 8
    1 1 8
    1 1 8
    1 1 8
    1 1 8
    -2 -1 -8
    -2 -1 -8
    -2 -1 -8
    -2 -1 -8
    -2 -1 -8
    2 1 8
    2 1 8
    2 1 8
    2 1 8
    2 1 8
    2 1 8
    2 1 8
    -3 -1 -8
    -3 -1 -8
    -3 -1 -8
    -3 -1 -8
    -3 -1 -8
    -3 -1 -8
    3 1 8
    3 1 8
    3 1 8
    3 1 8
    3 1 8
    3 1 8
    3 1 8
    -4 -1 -8
    -4 -1 -8
    -4 -1 -8
    -4 -1 -8
    -4 -1 -8
    -4 -1 -8
    4 1 8
    4 1 8
    4 1 8
    4 1 8
    4 1 8
    4 1 8
    -5 -1 -8
    -5 -1 -8
    -5 -1 -8
    -5 -1 -8
    -5 -1 -8
    -5 -1 -8
    5 1 8
    5 1 8
    5 1 8
    5 1 8
    5 1 8
    -6 -1 -8
    -6 -1 -8
    -6 -1 -8
    -6 -1 -8
    6 1 8
    6 1 8
    6 1 8
    -7 -1 -8
    -7 -1 -8
    -7 -1 -8
    -7 -1 -8
    7 1 8
    7 1 8
    7 1 8
    -8 -1 -8
    -8 -1 -8
    -8 -1 -8
    -8 -1 -8
    8 1 8
    8 1 8
    8 1 8
    8 -2 -8
    8 -2 -8
    8 -2 -8
    -8 2 8
    -8 2 8
    -8 2 8
    -8 2 8
    7 -2 -8
    7 -2 -8
    7 -2 -8
    7 -2 -8
    -7 2 8
    -7 2 8
    -7 2 8
    6 -2 -8
    6 -2 -8
    6 -2 -8
    6 -2 -8
    6 -2 -8
    6 -2 -8
    -6 2 8
    -6 2 8
    5 -2 -8
    5 -2 -8
    5 -2 -8
    5 -2 -8
    5 -2 -8
    5 -2 -8
    5 -2 -8
    5 -2 -8
    -5 2 8
    -5 2 8
    -5 2 8
    -5 2 8
    -5 2 8
    -5 2 8
    4 -2 -8
    4 -2 -8
    4 -2 -8
    4 -2 -8
    4 -2 -8
    4 -2 -8
    4 -2 -8
    4 -2 -8
    -4 2 8
    -4 2 8
    -4 2 8
    -4 2 8
    -4 2 8
    -4 2 8
    -4 2 8
    3 -2 -8
    3 -2 -8
    3 -2 -8
    3 -2 -8
    3 -2 -8
    3 -2 -8
    3 -2 -8
    -3 2 8
    -3 2 8
    -3 2 8
    -3 2 8
    -3 2 8
    -3 2 8
    -3 2 8
    -3 2 8
    2 -2 -8
    2 -2 -8
    2 -2 -8
    2 -2 -8
    2 -2 -8
    2 -2 -8
    2 -2 -8
    -2 2 8
    -2 2 8
    -2 2 8
    -2 2 8
    -2 2 8
    -2 2 8
    1 -2 -8
    1 -2 -8
    1 -2 -8
    1 -2 -8
    1 -2 -8
    1 -2 -8
    -1 2 8
    -1 2 8
    -1 2 8
    -1 2 8
    -1 2 8
    -1 2 8
    -1 2 8
    0 -2 -8
    0 -2 -8
    0 -2 -8
    0 -2 -8
    0 -2 -8
    0 -2 -8
    0 2 8
    0 2 8
    0 2 8
    0 2 8
    0 2 8
    0 2 8
    -1 -2 -8
    -1 -2 -8
    -1 -2 -8
    -1 -2 -8
    -1 -2 -8
    -1 -2 -8
    1 2 8
    1 2 8
    1 2 8
    1 2 8
    1 2 8
    1 2 8
    1 2 8
    -2 -2 -8
    -2 -2 -8
    -2 -2 -8
    -2 -2 -8
    -2 -2 -8
    -2 -2 -8
    2 2 8
    2 2 8
    2 2 8
    2 2 8
    2 2 8
    2 2 8
    2 2 8
    2 2 8
    -3 -2 -8
    -3 -2 -8
    -3 -2 -8
    -3 -2 -8
    -3 -2 -8
    -3 -2 -8
    3 2 8
    3 2 8
    3 2 8
    3 2 8
    3 2 8
    3 2 8
    -4 -2 -8
    -4 -2 -8
    -4 -2 -8
    -4 -2 -8
    -4 -2 -8
    -4 -2 -8
    4 2 8
    4 2 8
    4 2 8
    4 2 8
    4 2 8
    4 2 8
    4 2 8
    -5 -2 -8
    -5 -2 -8
    -5 -2 -8
    -5 -2 -8
    -5 -2 -8
    5 2 8
    5 2 8
    5 2 8
    5 2 8
    5 2 8
    5 2 8
    5 2 8
    -6 -2 -8
    -6 -2 -8
    -6 -2 -8
    -6 -2 -8
    6 2 8
    6 2 8
    6 2 8
    -7 -2 -8
    -7 -2 -8
    -7 -2 -8
    -7 -2 -8
    7 2 8
    7 2 8
    7 2 8
    -8 -2 -8
    -8 -2 -8
    -8 -2 -8
    8 2 8
    8 2 8
    8 2 8
    8 -3 -8
    8 -3 -8
    8 -3 -8
    -8 3 8
    -8 3 8
    -8 3 8
    7 -3 -8
    7 -3 -8
    7 -3 -8
    7 -3 -8
    -7 3 8
    -7 3 8
    -7 3 8
    6 -3 -8
    6 -3 -8
    6 -3 -8
    6 -3 -8
    6 -3 -8
    6 -3 -8
    6 -3 -8
    -6 3 8
    -6 3 8
    -6 3 8
    -6 3 8
    -6 3 8
    5 -3 -8
    5 -3 -8
    5 -3 -8
    5 -3 -8
    5 -3 -8
    5 -3 -8
    5 -3 -8
    -5 3 8
    -5 3 8
    -5 3 8
    -5 3 8
    -5 3 8
    4 -3 -8
    4 -3 -8
    4 -3 -8
    4 -3 -8
    4 -3 -8
    4 -3 -8
    4 -3 -8
    4 -3 -8
    -4 3 8
    -4 3 8
    -4 3 8
    -4 3 8
    -4 3 8
    -4 3 8
    -4 3 8
    3 -3 -8
    3 -3 -8
    3 -3 -8
    3 -3 -8
    3 -3 -8
    3 -3 -8
    3 -3 -8
    -3 3 8
    -3 3 8
    -3 3 8
    -3 3 8
    -3 3 8
    -3 3 8
    -3 3 8
    -3 3 8
    -3 3 8
    2 -3 -8
    2 -3 -8
    2 -3 -8
    2 -3 -8
    2 -3 -8
    2 -3 -8
    2 -3 -8
    2 -3 -8
    -2 3 8
    -2 3 8
    -2 3 8
    -2 3 8
    -2 3 8
    -2 3 8
    -2 3 8
    -2 3 8
    1 -3 -8
    1 -3 -8
    1 -3 -8
    1 -3 -8
    1 -3 -8
    1 -3 -8
    1 -3 -8
    1 -3 -8
    -1 3 8
    -1 3 8
    -1 3 8
    -1 3 8
    -1 3 8
    -1 3 8
    -1 3 8
    0 -3 -8
    0 -3 -8
    0 -3 -8
    0 -3 -8
    0 -3 -8
    0 3 8
    0 3 8
    0 3 8
    0 3 8
    0 3 8
    0 3 8
    0 3 8
    -1 -3 -8
    -1 -3 -8
    -1 -3 -8
    -1 -3 -8
    -1 -3 -8
    -1 -3 -8
    1 3 8
    1 3 8
    1 3 8
    1 3 8
    1 3 8
    -2 -3 -8
    -2 -3 -8
    -2 -3 -8
    -2 -3 -8
    -2 -3 -8
    -2 -3 -8
    2 3 8
    2 3 8
    2 3 8
    2 3 8
    2 3 8
    2 3 8
    -3 -3 -8
    -3 -3 -8
    -3 -3 -8
    -3 -3 -8
    -3 -3 -8
    -3 -3 -8
    3 3 8
    3 3 8
    3 3 8
    3 3 8
    3 3 8
    3 3 8
    -4 -3 -8
    -4 -3 -8
    -4 -3 -8
    -4 -3 -8
    -4 -3 -8
    -4 -3 -8
    -4 -3 -8
    4 3 8
    4 3 8
    4 3 8
    4 3 8
    4 3 8
    4 3 8
    -5 -3 -8
    -5 -3 -8
    -5 -3 -8
    -5 -3 -8
    -5 -3 -8
    5 3 8
    5 3 8
    5 3 8
    5 3 8
    5 3 8
    -6 -3 -8
    -6 -3 -8
    -6 -3 -8
    -6 -3 -8
    6 3 8
    6 3 8
    6 3 8
    6 3 8
    -7 -3 -8
    -7 -3 -8
    -7 -3 -8
    -7 -3 -8
    7 3 8
    7 3 8
    7 3 8
    7 -4 -8
    7 -4 -8
    7 -4 -8
    7 -4 -8
    -7 4 8
    -7 4 8
    -7 4 8
    6 -4 -8
    6 -4 -8
    6 -4 -8
    6 -4 -8
    6 -4 -8
    -6 4 8
    -6 4 8
    -6 4 8
    -6 4 8
    5 -4 -8
    5 -4 -8
    5 -4 -8
    5 -4 -8
    5 -4 -8
    5 -4 -8
    5 -4 -8
    -5 4 8
    -5 4 8
    -5 4 8
    -5 4 8
    -5 4 8
    -5 4 8
    4 -4 -8
    4 -4 -8
    4 -4 -8
    4 -4 -8
    4 -4 -8
    4 -4 -8
    4 -4 -8
    4 -4 -8
    -4 4 8
    -4 4 8
    -4 4 8
    -4 4 8
    -4 4 8
    -4 4 8
    -4 4 8
    -4 4 8
    -4 4 8
    3 -4 -8
    3 -4 -8
    3 -4 -8
    3 -4 -8
    3 -4 -8
    3 -4 -8
    3 -4 -8
    3 -4 -8
    -3 4 8
    -3 4 8
    -3 4 8
    -3 4 8
    -3 4 8
    -3 4 8
    -3 4 8
    -3 4 8
    2 -4 -8
    2 -4 -8
    2 -4 -8
    2 -4 -8
    2 -4 -8
    2 -4 -8
    2 -4 -8
    2 -4 -8
    -2 4 8
    -2 4 8
    -2 4 8
    -2 4 8
    -2 4 8
    -2 4 8
    -2 4 8
    1 -4 -8
    1 -4 -8
    1 -4 -8
    1 -4 -8
    1 -4 -8
    1 -4 -8
    1 -4 -8
    1 -4 -8
    1 -4 -8
    -1 4 8
    -1 4 8
    -1 4 8
    -1 4 8
    -1 4 8
    -1 4 8
    -1 4 8
    0 -4 -8
    0 -4 -8
    0 -4 -8
    0 -4 -8
    0 -4 -8
    0 -4 -8
    0 -4 -8
    0 4 8
    0 4 8
    0 4 8
    0 4 8
    0 4 8
    0 4 8
    0 4 8
    0 4 8
    -1 -4 -8
    -1 -4 -8
    -1 -4 -8
    -1 -4 -8
    -1 -4 -8
    -1 -4 -8
    1 4 8
    1 4 8
    1 4 8
    1 4 8
    1 4 8
    1 4 8
    1 4 8
    1 4 8
    -2 -4 -8
    -2 -4 -8
    -2 -4 -8
    -2 -4 -8
    -2 -4 -8
    -2 -4 -8
    -2 -4 -8
    2 4 8
    2 4 8
    2 4 8
    2 4 8
    2 4 8
    2 4 8
    -3 -4 -8
    -3 -4 -8
    -3 -4 -8
    -3 -4 -8
    -3 -4 -8
    -3 -4 -8
    -3 -4 -8
    3 4 8
    3 4 8
    3 4 8
    3 4 8
    3 4 8
    3 4 8
    -4 -4 -8
    -4 -4 -8
    -4 -4 -8
    -4 -4 -8
    -4 -4 -8
    -4 -4 -8
    4 4 8
    4 4 8
    4 4 8
    4 4 8
    4 4 8
    -5 -4 -8
    -5 -4 -8
    -5 -4 -8
    -5 -4 -8
    -5 -4 -8
    5 4 8
    5 4 8
    5 4 8
    5 4 8
    5 4 8
    -6 -4 -8
    -6 -4 -8
    -6 -4 -8
    6 4 8
    6 4 8
    6 4 8
    6 4 8
    -7 -4 -8
    -7 -4 -8
    -7 -4 -8
    7 4 8
    7 4 8
    7 4 8
    7 -5 -8
    7 -5 -8
    7 -5 -8
    7 -5 -8
    7 -5 -8
    -7 5 8
    -7 5 8
    -7 5 8
    6 -5 -8
    6 -5 -8
    6 -5 -8
    6 -5 -8
    6 -5 -8
    6 -5 -8
    -6 5 8
    -6 5 8
    -6 5 8
    -6 5 8
    -6 5 8
    5 -5 -8
    5 -5 -8
    5 -5 -8
    5 -5 -8
    5 -5 -8
    5 -5 -8
    5 -5 -8
    -5 5 8
    -5 5 8
    -5 5 8
    -5 5 8
    -5 5 8
    -5 5 8
    4 -5 -8
    4 -5 -8
    4 -5 -8
    4 -5 -8
    4 -5 -8
    4 -5 -8
    4 -5 -8
    4 -5 -8
    -4 5 8
    -4 5 8
    -4 5 8
    -4 5 8
    -4 5 8
    -4 5 8
    -4 5 8
    3 -5 -8
    3 -5 -8
    3 -5 -8
    3 -5 -8
    3 -5 -8
    3 -5 -8
    3 -5 -8
    3 -5 -8
    3 -5 -8
    -3 5 8
    -3 5 8
    -3 5 8
    -3 5 8
    -3 5 8
    -3 5 8
    -3 5 8
    -3 5 8
    2 -5 -8
    2 -5 -8
    2 -5 -8
    2 -5 -8
    2 -5 -8
    2 -5 -8
    2 -5 -8
    2 -5 -8
    -2 5 8
    -2 5 8
    -2 5 8
    -2 5 8
    -2 5 8
    -2 5 8
    -2 5 8
    1 -5 -8
    1 -5 -8
    1 -5 -8
    1 -5 -8
    1 -5 -8
    1 -5 -8
    1 -5 -8
    1 -5 -8
    1 -5 -8
    -1 5 8
    -1 5 8
    -1 5 8
    -1 5 8
    -1 5 8
    -1 5 8
    -1 5 8
    0 -5 -8
    0 -5 -8
    0 -5 -8
    0 -5 -8
    0 -5 -8
    0 -5 -8
    0 -5 -8
    0 5 8
    0 5 8
    0 5 8
    0 5 8
    0 5 8
    0 5 8
    0 5 8
    0 5 8
    -1 -5 -8
    -1 -5 -8
    -1 -5 -8
    -1 -5 -8
    -1 -5 -8
    -1 -5 -8
    -1 -5 -8
    1 5 8
    1 5 8
    1 5 8
    1 5 8
    1 5 8
    1 5 8
    1 5 8
    1 5 8
    -2 -5 -8
    -2 -5 -8
    -2 -5 -8
    -2 -5 -8
    -2 -5 -8
    -2 -5 -8
    -2 -5 -8
    2 5 8
    2 5 8
    2 5 8
    2 5 8
    2 5 8
    2 5 8
    -3 -5 -8
    -3 -5 -8
    -3 -5 -8
    -3 -5 -8
    -3 -5 -8
    -3 -5 -8
    3 5 8
    3 5 8
    3 5 8
    3 5 8
    3 5 8
    -4 -5 -8
    -4 -5 -8
    -4 -5 -8
    4 5 8
    4 5 8
    4 5 8
    4 5 8
    4 5 8
    -5 -5 -8
    -5 -5 -8
    -5 -5 -8
    -5 -5 -8
    5 5 8
    5 5 8
    5 5 8
    5 5 8
    5 5 8
    -6 -5 -8
    -6 -5 -8
    -6 -5 -8
    6 5 8
    6 5 8
    6 5 8
    -7 -5 -8
    -7 -5 -8
    -7 -5 -8
    7 5 8
    7 5 8
    7 5 8
    6 -6 -8
    6 -6 -8
    6 -6 -8
    6 -6 -8
    6 -6 -8
    6 -6 -8
    -6 6 8
    -6 6 8
    -6 6 8
    -6 6 8
    -6 6 8
    5 -6 -8
    5 -6 -8
    5 -6 -8
    5 -6 -8
    5 -6 -8
    5 -6 -8
    -5 6 8
    -5 6 8
    -5 6 8
    -5 6 8
    4 -6 -8
    4 -6 -8
    4 -6 -8
    4 -6 -8
    4 -6 -8
    4 -6 -8
    4 -6 -8
    4 -6 -8
    -4 6 8
    -4 6 8
    -4 6 8
    -4 6 8
    -4 6 8
    -4 6 8
    3 -6 -8
    3 -6 -8
    3 -6 -8
    3 -6 -8
    3 -6 -8
    3 -6 -8
    -3 6 8
    -3 6 8
    -3 6 8
    -3 6 8
    -3 6 8
    -3 6 8
    2 -6 -8
    2 -6 -8
    2 -6 -8
    2 -6 -8
    2 -6 -8
    2 -6 -8
    -2 6 8
    -2 6 8
    -2 6 8
    -2 6 8
    -2 6 8
    1 -6 -8
    1 -6 -8
    1 -6 -8
    1 -6 -8
    1 -6 -8
    1 -6 -8
    1 -6 -8
    1 -6 -8
    1 -6 -8
    -1 6 8
    -1 6 8
    -1 6 8
    -1 6 8
    -1 6 8
    0 -6 -8
    0 -6 -8
    0 -6 -8
    0 -6 -8
    0 -6 -8
    0 -6 -8
    0 -6 -8
    0 -6 -8
    0 -6 -8
    0 6 8
    0 6 8
    0 6 8
    0 6 8
    0 6 8
    -1 -6 -8
    -1 -6 -8
    -1 -6 -8
    -1 -6 -8
    -1 -6 -8
    -1 -6 -8
    -1 -6 -8
    -1 -6 -8
    1 6 8
    1 6 8
    1 6 8
    1 6 8
    1 6 8
    -2 -6 -8
    -2 -6 -8
    -2 -6 -8
    -2 -6 -8
    -2 -6 -8
    2 6 8
    2 6 8
    2 6 8
    2 6 8
    2 6 8
    2 6 8
    2 6 8
    -3 -6 -8
    -3 -6 -8
    -3 -6 -8
    -3 -6 -8
    -3 -6 -8
    3 6 8
    3 6 8
    3 6 8
    3 6 8
    -4 -6 -8
    -4 -6 -8
    -4 -6 -8
    -4 -6 -8
    4 6 8
    4 6 8
    4 6 8
    4 6 8
    4 6 8
    4 6 8
    -5 -6 -8
    -5 -6 -8
    -5 -6 -8
    -5 -6 -8
    5 6 8
    5 6 8
    5 6 8
    5 6 8
    5 6 8
    -6 -6 -8
    -6 -6 -8
    -6 -6 -8
    6 6 8
    6 6 8
    6 -7 -8
    6 -7 -8
    6 -7 -8
    6 -7 -8
    -6 7 8
    -6 7 8
    -6 7 8
    5 -7 -8
    5 -7 -8
    5 -7 -8
    5 -7 -8
    5 -7 -8
    -5 7 8
    -5 7 8
    -5 7 8
    4 -7 -8
    4 -7 -8
    4 -7 -8
    4 -7 -8
    4 -7 -8
    4 -7 -8
    4 -7 -8
    -4 7 8
    -4 7 8
    -4 7 8
    -4 7 8
    3 -7 -8
    3 -7 -8
    3 -7 -8
    3 -7 -8
    3 -7 -8
    3 -7 -8
    3 -7 -8
    -3 7 8
    -3 7 8
    -3 7 8
    2 -7 -8
    2 -7 -8
    2 -7 -8
    2 -7 -8
    2 -7 -8
    2 -7 -8
    2 -7 -8
    -2 7 8
    -2 7 8
    -2 7 8
    -2 7 8
    1 -7 -8
    1 -7 -8
    1 -7 -8
    1 -7 -8
    1 -7 -8
    1 -7 -8
    1 -7 -8
    -1 7 8
    -1 7 8
    -1 7 8
    -1 7 8
    0 -7 -8
    0 -7 -8
    0 -7 -8
    0 -7 -8
    0 -7 -8
    0 -7 -8
    0 -7 -8
    0 7 8
    0 7 8
    0 7 8
    0 7 8
    -1 -7 -8
    -1 -7 -8
    -1 -7 -8
    -1 -7 -8
    -1 -7 -8
    -1 -7 -8
    1 7 8
    1 7 8
    1 7 8
    1 7 8
    1 7 8
    -2 -7 -8
    -2 -7 -8
    -2 -7 -8
    -2 -7 -8
    -2 -7 -8
    -2 -7 -8
    2 7 8
    2 7 8
    2 7 8
    -3 -7 -8
    -3 -7 -8
    -3 -7 -8
    3 7 8
    3 7 8
    3 7 8
    -4 -7 -8
    -4 -7 -8
    -4 -7 -8
    -4 -7 -8
    4 7 8
    4 7 8
    4 7 8
    4 7 8
    4 7 8
    -5 -7 -8
    -5 -7 -8
    -5 -7 -8
    -5 -7 -8
    5 7 8
    5 7 8
    5 7 8
    5 7 8
    5 -8 -8
    5 -8 -8
    5 -8 -8
    5 -8 -8
    -5 8 8
    -5 8 8
    -5 8 8
    4 -8 -8
    4 -8 -8
    4 -8 -8
    4 -8 -8
    4 -8 -8
    4 -8 -8
    -4 8 8
    -4 8 8
    3 -8 -8
    3 -8 -8
    3 -8 -8
    3 -8 -8
    3 -8 -8
    3 -8 -8
    -3 8 8
    -3 8 8
    -3 8 8
    2 -8 -8
    2 -8 -8
    2 -8 -8
    2 -8 -8
    2 -8 -8
    -2 8 8
    -2 8 8
    1 -8 -8
    1 -8 -8
    1 -8 -8
    1 -8 -8
    1 -8 -8
    1 -8 -8
    1 -8 -8
    -1 8 8
    -1 8 8
    0 -8 -8
    0 -8 -8
    0 -8 -8
    0 -8 -8
    0 -8 -8
    0 -8 -8
    0 -8 -8
    0 8 8
    0 8 8
    -1 -8 -8
    -1 -8 -8
    -1 -8 -8
    -1 -8 -8
    -1 -8 -8
    -1 -8 -8
    1 8 8
    1 8 8
    1 8 8
    1 8 8
    -2 -8 -8
    -2 -8 -8
    -2 -8 -8
    -2 -8 -8
    -2 -8 -8
    2 8 8
    2 8 8
    2 8 8
    -3 -8 -8
    -3 -8 -8
    -3 -8 -8
    -3 -8 -8
    3 8 8
    3 8 8
    3 8 8
    -4 -8 -8
    -4 -8 -8
    -4 -8 -8
    4 8 8
    4 8 8
    4 8 8
    3 -9 -8
    3 -9 -8
    3 -9 -8
    3 -9 -8
    -3 9 8
    -3 9 8
    2 -9 -8
    2 -9 -8
    2 -9 -8
    2 -9 -8
    2 -9 -8
    -2 9 8
    -2 9 8
    -2 9 8
    1 -9 -8
    1 -9 -8
    1 -9 -8
    1 -9 -8
    1 -9 -8
    1 -9 -8
    1 -9 -8
    -1 9 8
    -1 9 8
    -1 9 8
    0 -9 -8
    0 -9 -8
    0 -9 -8
    0 -9 -8
    0 -9 -8
    0 -9 -8
    0 -9 -8
    0 9 8
    0 9 8
    0 9 8
    -1 -9 -8
    -1 -9 -8
    -1 -9 -8
    -1 -9 -8
    -1 -9 -8
    -1 -9 -8
    1 9 8
    1 9 8
    1 9 8
    -2 -9 -8
    -2 -9 -8
    -2 -9 -8
    -2 -9 -8
    2 9 8
    2 9 8
    3 9 -9
    -3 -9 9
    -3 -9 9
    -3 -9 9
    -3 -9 9
    2 9 -9
    2 9 -9
    -2 -9 9
    -2 -9 9
    -2 -9 9
    -2 -9 9
    1 9 -9
    -1 -9 9
    -1 -9 9
    -1 -9 9
    -1 -9 9
    -1 -9 9
    0 -9 9
    0 -9 9
    0 -9 9
    -1 9 -9
    1 -9 9
    1 -9 9
    1 -9 9
    -2 9 -9
    2 -9 9
    2 -9 9
    2 -9 9
    2 -9 9
    4 8 -9
    4 8 -9
    -4 -8 9
    -4 -8 9
    -4 -8 9
    -4 -8 9
    -4 -8 9
    -4 -8 9
    -4 -8 9
    3 8 -9
    3 8 -9
    3 8 -9
    -3 -8 9
    -3 -8 9
    -3 -8 9
    -3 -8 9
    -3 -8 9
    -3 -8 9
    2 8 -9
    2 8 -9
    -2 -8 9
    -2 -8 9
    -2 -8 9
    -2 -8 9
    -2 -8 9
    -2 -8 9
    1 8 -9
    1 8 -9
    -1 -8 9
    -1 -8 9
    -1 -8 9
    0 8 -9
    0 -8 9
    0 -8 9
    0 -8 9
    -1 8 -9
    -1 8 -9
    1 -8 9
    1 -8 9
    1 -8 9
    1 -8 9
    -2 8 -9
    -2 8 -9
    2 -8 9
    2 -8 9
    2 -8 9
    2 -8 9
    2 -8 9
    -3 8 -9
    3 -8 9
    3 -8 9
    3 -8 9
    3 -8 9
    -4 8 -9
    4 -8 9
    4 -8 9
    4 -8 9
    6 7 -9
    6 7 -9
    6 7 -9
    5 7 -9
    5 7 -9
    5 7 -9
    -5 -7 9
    -5 -7 9
    -5 -7 9
    -5 -7 9
    -5 -7 9
    4 7 -9
    4 7 -9
    4 7 -9
    -4 -7 9
    -4 -7 9
    -4 -7 9
    -4 -7 9
    -4 -7 9
    -4 -7 9
    3 7 -9
    3 7 -9
    3 7 -9
    3 7 -9
    -3 -7 9
    -3 -7 9
    -3 -7 9
    -3 -7 9
    -3 -7 9
    -3 -7 9
    2 7 -9
    2 7 -9
    -2 -7 9
    -2 -7 9
    -2 -7 9
    -2 -7 9
    -2 -7 9
    -2 -7 9
    1 7 -9
    1 7 -9
    -1 -7 9
    -1 -7 9
    -1 -7 9
    -1 -7 9
    -1 -7 9
    -1 -7 9
    0 7 -9
    0 7 -9
    0 7 -9
    0 -7 9
    0 -7 9
    0 -7 9
    0 -7 9
    0 -7 9
    0 -7 9
    -1 7 -9
    -1 7 -9
    1 -7 9
    1 -7 9
    1 -7 9
    1 -7 9
    1 -7 9
    1 -7 9
    -2 7 -9
    -2 7 -9
    -2 7 -9
    2 -7 9
    2 -7 9
    2 -7 9
    2 -7 9
    2 -7 9
    2 -7 9
    -3 7 -9
    -3 7 -9
    -3 7 -9
    -3 7 -9
    -3 7 -9
    -3 7 -9
    3 -7 9
    3 -7 9
    3 -7 9
    3 -7 9
    -4 7 -9
    -4 7 -9
    -4 7 -9
    4 -7 9
    4 -7 9
    4 -7 9
    4 -7 9
    -5 7 -9
    -5 7 -9
    -5 7 -9
    5 -7 9
    5 -7 9
    5 -7 9
    6 6 -9
    6 6 -9
    6 6 -9
    -6 -6 9
    -6 -6 9
    -6 -6 9
    -6 -6 9
    -6 -6 9
    5 6 -9
    5 6 -9
    5 6 -9
    -5 -6 9
    -5 -6 9
    -5 -6 9
    -5 -6 9
    -5 -6 9
    -5 -6 9
    4 6 -9
    4 6 -9
    4 6 -9
    -4 -6 9
    -4 -6 9
    -4 -6 9
    -4 -6 9
    -4 -6 9
    -4 -6 9
    3 6 -9
    3 6 -9
    3 6 -9
    3 6 -9
    3 6 -9
    -3 -6 9
    -3 -6 9
    -3 -6 9
    -3 -6 9
    -3 -6 9
    -3 -6 9
    2 6 -9
    2 6 -9
    2 6 -9
    2 6 -9
    2 6 -9
    -2 -6 9
    -2 -6 9
    -2 -6 9
    -2 -6 9
    -2 -6 9
    -2 -6 9
    -2 -6 9
    -2 -6 9
    -2 -6 9
    1 6 -9
    1 6 -9
    -1 -6 9
    -1 -6 9
    -1 -6 9
    -1 -6 9
    -1 -6 9
    -1 -6 9
    -1 -6 9
    -1 -6 9
    -1 -6 9
    0 6 -9
    0 6 -9
    0 6 -9
    0 -6 9
    0 -6 9
    0 -6 9
    0 -6 9
    0 -6 9
    0 -6 9
    0 -6 9
    0 -6 9
    0 -6 9
    0 -6 9
    -1 6 -9
    -1 6 -9
    1 -6 9
    1 -6 9
    1 -6 9
    1 -6 9
    1 -6 9
    1 -6 9
    1 -6 9
    1 -6 9
    1 -6 9
    -2 6 -9
    -2 6 -9
    -2 6 -9
    -2 6 -9
    -2 6 -9
    -2 6 -9
    2 -6 9
    2 -6 9
    2 -6 9
    2 -6 9
    2 -6 9
    2 -6 9
    -3 6 -9
    -3 6 -9
    -3 6 -9
    -3 6 -9
    -3 6 -9
    3 -6 9
    3 -6 9
    3 -6 9
    3 -6 9
    3 -6 9
    3 -6 9
    -4 6 -9
    -4 6 -9
    -4 6 -9
    4 -6 9
    4 -6 9
    4 -6 9
    4 -6 9
    4 -6 9
    4 -6 9
    -5 6 -9
    -5 6 -9
    -5 6 -9
    5 -6 9
    5 -6 9
    5 -6 9
    5 -6 9
    -6 6 -9
    -6 6 -9
    -6 6 -9
    6 -6 9
    6 -6 9
    6 -6 9
    7 5 -9
    7 5 -9
    7 5 -9
    7 5 -9
    7 5 -9
    -7 -5 9
    -7 -5 9
    -7 -5 9
    -7 -5 9
    6 5 -9
    6 5 -9
    6 5 -9
    6 5 -9
    6 5 -9
    -6 -5 9
    -6 -5 9
    -6 -5 9
    -6 -5 9
    -6 -5 9
    5 5 -9
    5 5 -9
    5 5 -9
    5 5 -9
    5 5 -9
    -5 -5 9
    -5 -5 9
    -5 -5 9
    -5 -5 9
    4 5 -9
    4 5 -9
    4 5 -9
    4 5 -9
    -4 -5 9
    -4 -5 9
    -4 -5 9
    -4 -5 9
    -4 -5 9
    -4 -5 9
    3 5 -9
    3 5 -9
    3 5 -9
    3 5 -9
    3 5 -9
    -3 -5 9
    -3 -5 9
    -3 -5 9
    -3 -5 9
    -3 -5 9
    -3 -5 9
    -3 -5 9
    -3 -5 9
    -3 -5 9
    2 5 -9
    2 5 -9
    2 5 -9
    2 5 -9
    -2 -5 9
    -2 -5 9
    -2 -5 9
    -2 -5 9
    -2 -5 9
    -2 -5 9
    -2 -5 9
    -2 -5 9
    -2 -5 9
    -2 -5 9
    1 5 -9
    1 5 -9
    1 5 -9
    1 5 -9
    1 5 -9
    -1 -5 9
    -1 -5 9
    -1 -5 9
    -1 -5 9
    -1 -5 9
    -1 -5 9
    -1 -5 9
    -1 -5 9
    -1 -5 9
    0 5 -9
    0 5 -9
    0 5 -9
    0 5 -9
    0 -5 9
    0 -5 9
    0 -5 9
    0 -5 9
    0 -5 9
    0 -5 9
    0 -5 9
    0 -5 9
    0 -5 9
    -1 5 -9
    -1 5 -9
    -1 5 -9
    -1 5 -9
    1 -5 9
    1 -5 9
    1 -5 9
    1 -5 9
    1 -5 9
    1 -5 9
    1 -5 9
    1 -5 9
    1 -5 9
    1 -5 9
    -2 5 -9
    -2 5 -9
    -2 5 -9
    -2 5 -9
    -2 5 -9
    -2 5 -9
    2 -5 9
    2 -5 9
    2 -5 9
    2 -5 9
    2 -5 9
    2 -5 9
    2 -5 9
    2 -5 9
    2 -5 9
    -3 5 -9
    -3 5 -9
    -3 5 -9
    -3 5 -9
    -3 5 -9
    -3 5 -9
    3 -5 9
    3 -5 9
    3 -5 9
    3 -5 9
    3 -5 9
    3 -5 9
    -4 5 -9
    -4 5 -9
    -4 5 -9
    -4 5 -9
    -4 5 -9
    4 -5 9
    4 -5 9
    4 -5 9
    4 -5 9
    4 -5 9
    4 -5 9
    -5 5 -9
    -5 5 -9
    -5 5 -9
    5 -5 9
    5 -5 9
    5 -5 9
    5 -5 9
    5 -5 9
    -6 5 -9
    -6 5 -9
    -6 5 -9
    -6 5 -9
    -6 5 -9
    6 -5 9
    6 -5 9
    6 -5 9
    6 -5 9
    7 4 -9
    7 4 -9
    7 4 -9
    7 4 -9
    -7 -4 9
    -7 -4 9
    -7 -4 9
    -7 -4 9
    6 4 -9
    6 4 -9
    6 4 -9
    6 4 -9
    6 4 -9
    -6 -4 9
    -6 -4 9
    -6 -4 9
    -6 -4 9
    -6 -4 9
    5 4 -9
    5 4 -9
    5 4 -9
    5 4 -9
    5 4 -9
    -5 -4 9
    -5 -4 9
    -5 -4 9
    -5 -4 9
    -5 -4 9
    4 4 -9
    4 4 -9
    4 4 -9
    4 4 -9
    4 4 -9
    4 4 -9
    4 4 -9
    -4 -4 9
    -4 -4 9
    -4 -4 9
    -4 -4 9
    -4 -4 9
    -4 -4 9
    -4 -4 9
    -4 -4 9
    -4 -4 9
    3 4 -9
    3 4 -9
    3 4 -9
    3 4 -9
    3 4 -9
    3 4 -9
    3 4 -9
    -3 -4 9
    -3 -4 9
    -3 -4 9
    -3 -4 9
    -3 -4 9
    -3 -4 9
    -3 -4 9
    -3 -4 9
    2 4 -9
    2 4 -9
    2 4 -9
    2 4 -9
    2 4 -9
    -2 -4 9
    -2 -4 9
    -2 -4 9
    -2 -4 9
    -2 -4 9
    -2 -4 9
    -2 -4 9
    -2 -4 9
    -2 -4 9
    1 4 -9
    1 4 -9
    1 4 -9
    1 4 -9
    1 4 -9
    -1 -4 9
    -1 -4 9
    -1 -4 9
    -1 -4 9
    -1 -4 9
    -1 -4 9
    -1 -4 9
    -1 -4 9
    -1 -4 9
    -1 -4 9
    0 4 -9
    0 4 -9
    0 4 -9
    0 4 -9
    0 4 -9
    0 -4 9
    0 -4 9
    0 -4 9
    0 -4 9
    0 -4 9
    0 -4 9
    0 -4 9
    0 -4 9
    0 -4 9
    0 -4 9
    -1 4 -9
    -1 4 -9
    -1 4 -9
    -1 4 -9
    1 -4 9
    1 -4 9
    1 -4 9
    1 -4 9
    1 -4 9
    1 -4 9
    1 -4 9
    1 -4 9
    1 -4 9
    1 -4 9
    -2 4 -9
    -2 4 -9
    -2 4 -9
    -2 4 -9
    2 -4 9
    2 -4 9
    2 -4 9
    2 -4 9
    2 -4 9
    2 -4 9
    2 -4 9
    2 -4 9
    -3 4 -9
    -3 4 -9
    -3 4 -9
    -3 4 -9
    -3 4 -9
    3 -4 9
    3 -4 9
    3 -4 9
    3 -4 9
    3 -4 9
    3 -4 9
    3 -4 9
    3 -4 9
    -4 4 -9
    -4 4 -9
    -4 4 -9
    -4 4 -9
    -4 4 -9
    -4 4 -9
    -4 4 -9
    -4 4 -9
    4 -4 9
    4 -4 9
    4 -4 9
    4 -4 9
    4 -4 9
    4 -4 9
    -5 4 -9
    -5 4 -9
    -5 4 -9
    -5 4 -9
    -5 4 -9
    5 -4 9
    5 -4 9
    5 -4 9
    5 -4 9
    -6 4 -9
    -6 4 -9
    -6 4 -9
    -6 4 -9
    -6 4 -9
    6 -4 9
    6 -4 9
    6 -4 9
    6 -4 9
    -7 4 -9
    -7 4 -9
    -7 4 -9
    -7 4 -9
    -7 4 -9
    7 -4 9
    7 -4 9
    7 -4 9
    7 -4 9
    8 3 -9
    8 3 -9
    8 3 -9
    8 3 -9
    -8 -3 9
    -8 -3 9
    -8 -3 9
    7 3 -9
    7 3 -9
    7 3 -9
    7 3 -9
    -7 -3 9
    -7 -3 9
    -7 -3 9
    6 3 -9
    6 3 -9
    6 3 -9
    6 3 -9
    6 3 -9
    -6 -3 9
    -6 -3 9
    -6 -3 9
    -6 -3 9
    -6 -3 9
    5 3 -9
    5 3 -9
    5 3 -9
    5 3 -9
    5 3 -9
    5 3 -9
    -5 -3 9
    -5 -3 9
    -5 -3 9
    -5 -3 9
    -5 -3 9
    -5 -3 9
    4 3 -9
    4 3 -9
    4 3 -9
    4 3 -9
    4 3 -9
    4 3 -9
    4 3 -9
    -4 -3 9
    -4 -3 9
    -4 -3 9
    -4 -3 9
    -4 -3 9
    -4 -3 9
    -4 -3 9
    3 3 -9
    3 3 -9
    3 3 -9
    3 3 -9
    3 3 -9
    3 3 -9
    -3 -3 9
    -3 -3 9
    -3 -3 9
    -3 -3 9
    -3 -3 9
    -3 -3 9
    -3 -3 9
    -3 -3 9
    2 3 -9
    2 3 -9
    2 3 -9
    2 3 -9
    2 3 -9
    2 3 -9
    2 3 -9
    -2 -3 9
    -2 -3 9
    -2 -3 9
    -2 -3 9
    -2 -3 9
    -2 -3 9
    -2 -3 9
    -2 -3 9
    -2 -3 9
    1 3 -9
    1 3 -9
    1 3 -9
    1 3 -9
    1 3 -9
    1 3 -9
    -1 -3 9
    -1 -3 9
    -1 -3 9
    -1 -3 9
    -1 -3 9
    -1 -3 9
    0 3 -9
    0 3 -9
    0 3 -9
    0 3 -9
    0 -3 9
    0 -3 9
    0 -3 9
    0 -3 9
    0 -3 9
    0 -3 9
    0 -3 9
    0 -3 9
    0 -3 9
    0 -3 9
    0 -3 9
    -1 3 -9
    -1 3 -9
    -1 3 -9
    -1 3 -9
    1 -3 9
    1 -3 9
    1 -3 9
    1 -3 9
    1 -3 9
    1 -3 9
    1 -3 9
    1 -3 9
    1 -3 9
    1 -3 9
    -2 3 -9
    -2 3 -9
    -2 3 -9
    -2 3 -9
    -2 3 -9
    -2 3 -9
    2 -3 9
    2 -3 9
    2 -3 9
    2 -3 9
    2 -3 9
    2 -3 9
    2 -3 9
    -3 3 -9
    -3 3 -9
    -3 3 -9
    -3 3 -9
    -3 3 -9
    -3 3 -9
    -3 3 -9
    3 -3 9
    3 -3 9
    3 -3 9
    3 -3 9
    3 -3 9
    3 -3 9
    -4 3 -9
    -4 3 -9
    -4 3 -9
    -4 3 -9
    -4 3 -9
    -4 3 -9
    -4 3 -9
    4 -3 9
    4 -3 9
    4 -3 9
    4 -3 9
    4 -3 9
    4 -3 9
    -5 3 -9
    -5 3 -9
    -5 3 -9
    -5 3 -9
    5 -3 9
    5 -3 9
    5 -3 9
    5 -3 9
    5 -3 9
    -6 3 -9
    -6 3 -9
    -6 3 -9
    -6 3 -9
    6 -3 9
    6 -3 9
    6 -3 9
    6 -3 9
    -7 3 -9
    -7 3 -9
    7 -3 9
    7 -3 9
    7 -3 9
    8 2 -9
    8 2 -9
    8 2 -9
    8 2 -9
    -8 -2 9
    -8 -2 9
    -8 -2 9
    7 2 -9
    7 2 -9
    7 2 -9
    7 2 -9
    -7 -2 9
    -7 -2 9
    -7 -2 9
    6 2 -9
    6 2 -9
    6 2 -9
    6 2 -9
    -6 -2 9
    -6 -2 9
    -6 -2 9
    -6 -2 9
    -6 -2 9
    5 2 -9
    5 2 -9
    5 2 -9
    5 2 -9
    5 2 -9
    5 2 -9
    5 2 -9
    -5 -2 9
    -5 -2 9
    -5 -2 9
    -5 -2 9
    -5 -2 9
    -5 -2 9
    -5 -2 9
    4 2 -9
    4 2 -9
    4 2 -9
    4 2 -9
    4 2 -9
    4 2 -9
    4 2 -9
    -4 -2 9
    -4 -2 9
    -4 -2 9
    -4 -2 9
    -4 -2 9
    -4 -2 9
    -4 -2 9
    3 2 -9
    3 2 -9
    3 2 -9
    3 2 -9
    3 2 -9
    3 2 -9
    -3 -2 9
    -3 -2 9
    -3 -2 9
    -3 -2 9
    -3 -2 9
    -3 -2 9
    -3 -2 9
    -3 -2 9
    2 2 -9
    2 2 -9
    2 2 -9
    2 2 -9
    2 2 -9
    2 2 -9
    2 2 -9
    -2 -2 9
    -2 -2 9
    -2 -2 9
    -2 -2 9
    -2 -2 9
    -2 -2 9
    -2 -2 9
    -2 -2 9
    -2 -2 9
    1 2 -9
    1 2 -9
    1 2 -9
    1 2 -9
    1 2 -9
    1 2 -9
    1 2 -9
    -1 -2 9
    -1 -2 9
    -1 -2 9
    -1 -2 9
    -1 -2 9
    0 2 -9
    0 2 -9
    0 2 -9
    0 2 -9
    0 2 -9
    0 2 -9
    0 2 -9
    0 2 -9
    0 -2 9
    0 -2 9
    0 -2 9
    0 -2 9
    0 -2 9
    0 -2 9
    0 -2 9
    -1 2 -9
    -1 2 -9
    -1 2 -9
    -1 2 -9
    -1 2 -9
    -1 2 -9
    1 -2 9
    1 -2 9
    1 -2 9
    1 -2 9
    1 -2 9
    1 -2 9
    1 -2 9
    1 -2 9
    -2 2 -9
    -2 2 -9
    -2 2 -9
    -2 2 -9
    -2 2 -9
    -2 2 -9
    2 -2 9
    2 -2 9
    2 -2 9
    2 -2 9
    2 -2 9
    2 -2 9
    -3 2 -9
    -3 2 -9
    -3 2 -9
    -3 2 -9
    -3 2 -9
    -3 2 -9
    -3 2 -9
    3 -2 9
    3 -2 9
    3 -2 9
    3 -2 9
    3 -2 9
    3 -2 9
    -4 2 -9
    -4 2 -9
    -4 2 -9
    -4 2 -9
    -4 2 -9
    -4 2 -9
    -4 2 -9
    4 -2 9
    4 -2 9
    4 -2 9
    4 -2 9
    4 -2 9
    4 -2 9
    -5 2 -9
    -5 2 -9
    -5 2 -9
    -5 2 -9
    -5 2 -9
    -5 2 -9
    -5 2 -9
    -5 2 -9
    5 -2 9
    5 -2 9
    5 -2 9
    5 -2 9
    5 -2 9
    -6 2 -9
    -6 2 -9
    -6 2 -9
    -6 2 -9
    -6 2 -9
    6 -2 9
    6 -2 9
    6 -2 9
    6 -2 9
    -7 2 -9
    -7 2 -9
    -7 2 -9
    -7 2 -9
    7 -2 9
    7 -2 9
    7 -2 9
    -8 2 -9
    -8 2 -9
    -8 2 -9
    8 1 -9
    8 1 -9
    8 1 -9
    8 1 -9
    -8 -1 9
    -8 -1 9
    -8 -1 9
    7 1 -9
    7 1 -9
    7 1 -9
    7 1 -9
    -7 -1 9
    -7 -1 9
    -7 -1 9
    6 1 -9
    6 1 -9
    6 1 -9
    6 1 -9
    -6 -1 9
    -6 -1 9
    -6 -1 9
    -6 -1 9
    -6 -1 9
    5 1 -9
    5 1 -9
    5 1 -9
    5 1 -9
    5 1 -9
    5 1 -9
    5 1 -9
    -5 -1 9
    -5 -1 9
    -5 -1 9
    -5 -1 9
    -5 -1 9
    -5 -1 9
    4 1 -9
    4 1 -9
    4 1 -9
    4 1 -9
    4 1 -9
    4 1 -9
    4 1 -9
    -4 -1 9
    -4 -1 9
    -4 -1 9
    -4 -1 9
    -4 -1 9
    -4 -1 9
    -4 -1 9
    3 1 -9
    3 1 -9
    3 1 -9
    3 1 -9
    3 1 -9
    3 1 -9
    3 1 -9
    -3 -1 9
    -3 -1 9
    -3 -1 9
    -3 -1 9
    -3 -1 9
    -3 -1 9
    -3 -1 9
    2 1 -9
    2 1 -9
    2 1 -9
    2 1 -9
    2 1 -9
    2 1 -9
    -2 -1 9
    -2 -1 9
    -2 -1 9
    -2 -1 9
    -2 -1 9
    -2 -1 9
    -2 -1 9
    1 1 -9
    1 1 -9
    1 1 -9
    1 1 -9
    1 1 -9
    1 1 -9
    1 1 -9
    1 1 -9
    -1 -1 9
    -1 -1 9
    -1 -1 9
    -1 -1 9
    -1 -1 9
    -1 -1 9
    -1 -1 9
    0 1 -9
    0 1 -9
    0 1 -9
    0 1 -9
    0 1 -9
    0 1 -9
    0 1 -9
    0 1 -9
    0 1 -9
    0 -1 9
    0 -1 9
    0 -1 9
    0 -1 9
    0 -1 9
    0 -1 9
    -1 1 -9
    -1 1 -9
    -1 1 -9
    -1 1 -9
    -1 1 -9
    -1 1 -9
    1 -1 9
    1 -1 9
    1 -1 9
    1 -1 9
    1 -1 9
    1 -1 9
    1 -1 9
    1 -1 9
    -2 1 -9
    -2 1 -9
    -2 1 -9
    -2 1 -9
    -2 1 -9
    2 -1 9
    2 -1 9
    2 -1 9
    2 -1 9
    2 -1 9
    2 -1 9
    -3 1 -9
    -3 1 -9
    -3 1 -9
    -3 1 -9
    -3 1 -9
    -3 1 -9
    3 -1 9
    3 -1 9
    3 -1 9
    3 -1 9
    3 -1 9
    -4 1 -9
    -4 1 -9
    -4 1 -9
    -4 1 -9
    -4 1 -9
    -4 1 -9
    -4 1 -9
    4 -1 9
    4 -1 9
    4 -1 9
    4 -1 9
    4 -1 9
    4 -1 9
    4 -1 9
    -5 1 -9
    -5 1 -9
    -5 1 -9
    -5 1 -9
    -5 1 -9
    -5 1 -9
    -5 1 -9
    5 -1 9
    5 -1 9
    5 -1 9
    5 -1 9
    5 -1 9
    5 -1 9
    -6 1 -9
    -6 1 -9
    -6 1 -9
    -6 1 -9
    -6 1 -9
    6 -1 9
    6 -1 9
    6 -1 9
    6 -1 9
    -7 1 -9
    -7 1 -9
    -7 1 -9
    -7 1 -9
    -7 1 -9
    7 -1 9
    7 -1 9
    7 -1 9
    -8 1 -9
    -8 1 -9
    -8 1 -9
    -8 1 -9
    8 -1 9
    8 -1 9
    8 -1 9
    8 0 -9
    8 0 -9
    8 0 -9
    8 0 -9
    -8 0 9
    -8 0 9
    -8 0 9
    7 0 -9
    7 0 -9
    7 0 -9
    7 0 -9
    7 0 -9
    -7 0 9
    -7 0 9
    -7 0 9
    6 0 -9
    6 0 -9
    6 0 -9
    6 0 -9
    6 0 -9
    -6 0 9
    -6 0 9
    -6 0 9
    -6 0 9
    5 0 -9
    5 0 -9
    5 0 -9
    5 0 -9
    5 0 -9
    5 0 -9
    5 0 -9
    -5 0 9
    -5 0 9
    -5 0 9
    -5 0 9
    -5 0 9
    -5 0 9
    -5 0 9
    4 0 -9
    4 0 -9
    4 0 -9
    4 0 -9
    4 0 -9
    4 0 -9
    4 0 -9
    4 0 -9
    4 0 -9
    -4 0 9
    -4 0 9
    -4 0 9
    -4 0 9
    -4 0 9
    -4 0 9
    -4 0 9
    3 0 -9
    3 0 -9
    3 0 -9
    3 0 -9
    3 0 -9
    3 0 -9
    3 0 -9
    -3 0 9
    -3 0 9
    -3 0 9
    -3 0 9
    -3 0 9
    -3 0 9
    -3 0 9
    -3 0 9
    2 0 -9
    2 0 -9
    2 0 -9
    2 0 -9
    2 0 -9
    -2 0 9
    -2 0 9
    -2 0 9
    -2 0 9
    -2 0 9
    -2 0 9
    -2 0 9
    -2 0 9
    -2 0 9
    1 0 -9
    1 0 -9
    1 0 -9
    1 0 -9
    1 0 -9
    1 0 -9
    1 0 -9
    1 0 -9
    -1 0 9
    -1 0 9
    -1 0 9
    -1 0 9
    -1 0 9
    -1 0 9
    -1 0 9
    0 0 -9
    0 0 -9
    0 0 -9
    0 0 -9
    0 0 -9
    0 0 -9
    0 0 -9
    0 0 9
    0 0 9
    0 0 9
    0 0 9
    0 0 9
    0 0 9
    -1 0 -9
    -1 0 -9
    -1 0 -9
    -1 0 -9
    -1 0 -9
    -1 0 -9
    1 0 9
    1 0 9
    1 0 9
    1 0 9
    1 0 9
    1 0 9
    1 0 9
    -2 0 -9
    -2 0 -9
    -2 0 -9
    -2 0 -9
    -2 0 -9
    -2 0 -9
    2 0 9
    2 0 9
    2 0 9
    2 0 9
    2 0 9
    2 0 9
    -3 0 -9
    -3 0 -9
    -3 0 -9
    -3 0 -9
    -3 0 -9
    -3 0 -9
    3 0 9
    3 0 9
    3 0 9
    3 0 9
    3 0 9
    3 0 9
    -4 0 -9
    -4 0 -9
    -4 0 -9
    -4 0 -9
    -4 0 -9
    -4 0 -9
    -4 0 -9
    4 0 9
    4 0 9
    4 0 9
    4 0 9
    4 0 9
    4 0 9
    4 0 9
    -5 0 -9
    -5 0 -9
    -5 0 -9
    -5 0 -9
    -5 0 -9
    -5 0 -9
    -5 0 -9
    5 0 9
    5 0 9
    5 0 9
    5 0 9
    5 0 9
    5 0 9
    -6 0 -9
    -6 0 -9
    -6 0 -9
    -6 0 -9
    -6 0 -9
    -6 0 -9
    6 0 9
    6 0 9
    6 0 9
    -7 0 -9
    -7 0 -9
    -7 0 -9
    -7 0 -9
    7 0 9
    7 0 9
    7 0 9
    -8 0 -9
    -8 0 -9
    -8 0 -9
    -8 0 -9
    8 0 9
    8 0 9
    8 0 9
    8 -1 -9
    8 -1 -9
    8 -1 -9
    8 -1 -9
    -8 1 9
    -8 1 9
    -8 1 9
    7 -1 -9
    7 -1 -9
    7 -1 -9
    7 -1 -9
    7 -1 -9
    -7 1 9
    -7 1 9
    -7 1 9
    6 -1 -9
    6 -1 -9
    6 -1 -9
    6 -1 -9
    6 -1 -9
    6 -1 -9
    -6 1 9
    -6 1 9
    -6 1 9
    5 -1 -9
    5 -1 -9
    5 -1 -9
    5 -1 -9
    5 -1 -9
    5 -1 -9
    5 -1 -9
    5 -1 -9
    -5 1 9
    -5 1 9
    -5 1 9
    -5 1 9
    -5 1 9
    -5 1 9
    4 -1 -9
    4 -1 -9
    4 -1 -9
    4 -1 -9
    4 -1 -9
    4 -1 -9
    4 -1 -9
    4 -1 -9
    -4 1 9
    -4 1 9
    -4 1 9
    -4 1 9
    -4 1 9
    -4 1 9
    -4 1 9
    3 -1 -9
    3 -1 -9
    3 -1 -9
    3 -1 -9
    3 -1 -9
    3 -1 -9
    3 -1 -9
    -3 1 9
    -3 1 9
    -3 1 9
    -3 1 9
    -3 1 9
    -3 1 9
    -3 1 9
    -3 1 9
    2 -1 -9
    2 -1 -9
    2 -1 -9
    2 -1 -9
    2 -1 -9
    -2 1 9
    -2 1 9
    -2 1 9
    -2 1 9
    -2 1 9
    -2 1 9
    -2 1 9
    1 -1 -9
    1 -1 -9
    1 -1 -9
    1 -1 -9
    1 -1 -9
    1 -1 -9
    1 -1 -9
    -1 1 9
    -1 1 9
    -1 1 9
    -1 1 9
    -1 1 9
    -1 1 9
    -1 1 9
    0 -1 -9
    0 -1 -9
    0 -1 -9
    0 -1 -9
    0 -1 -9
    0 -1 -9
    0 -1 -9
    0 1 9
    0 1 9
    0 1 9
    0 1 9
    0 1 9
    0 1 9
    -1 -1 -9
    -1 -1 -9
    -1 -1 -9
    -1 -1 -9
    -1 -1 -9
    -1 -1 -9
    -1 -1 -9
    1 1 9
    1 1 9
    1 1 9
    1 1 9
    1 1 9
    1 1 9
    1 1 9
    -2 -1 -9
    -2 -1 -9
    -2 -1 -9
    -2 -1 -9
    2 1 9
    2 1 9
    2 1 9
    2 1 9
    2 1 9
    2 1 9
    2 1 9
    -3 -1 -9
    -3 -1 -9
    -3 -1 -9
    -3 -1 -9
    -3 -1 -9
    -3 -1 -9
    3 1 9
    3 1 9
    3 1 9
    3 1 9
    3 1 9
    3 1 9
    3 1 9
    3 1 9
    -4 -1 -9
    -4 -1 -9
    -4 -1 -9
    -4 -1 -9
    -4 -1 -9
    -4 -1 -9
    4 1 9
    4 1 9
    4 1 9
    4 1 9
    4 1 9
    4 1 9
    -5 -1 -9
    -5 -1 -9
    -5 -1 -9
    -5 -1 -9
    -5 -1 -9
    -5 -1 -9
    5 1 9
    5 1 9
    5 1 9
    5 1 9
    5 1 9
    5 1 9
    -6 -1 -9
    -6 -1 -9
    -6 -1 -9
    -6 -1 -9
    6 1 9
    6 1 9
    6 1 9
    -7 -1 -9
    -7 -1 -9
    -7 -1 -9
    -7 -1 -9
    -7 -1 -9
    7 1 9
    7 1 9
    7 1 9
    -8 -1 -9
    -8 -1 -9
    -8 -1 -9
    8 1 9
    8 1 9
    8 1 9
    8 -2 -9
    8 -2 -9
    8 -2 -9
    -8 2 9
    -8 2 9
    -8 2 9
    -8 2 9
    7 -2 -9
    7 -2 -9
    7 -2 -9
    7 -2 -9
    7 -2 -9
    -7 2 9
    -7 2 9
    -7 2 9
    6 -2 -9
    6 -2 -9
    6 -2 -9
    6 -2 -9
    6 -2 -9
    6 -2 -9
    6 -2 -9
    -6 2 9
    -6 2 9
    -6 2 9
    5 -2 -9
    5 -2 -9
    5 -2 -9
    5 -2 -9
    5 -2 -9
    5 -2 -9
    5 -2 -9
    5 -2 -9
    -5 2 9
    -5 2 9
    -5 2 9
    -5 2 9
    -5 2 9
    -5 2 9
    -5 2 9
    4 -2 -9
    4 -2 -9
    4 -2 -9
    4 -2 -9
    4 -2 -9
    4 -2 -9
    4 -2 -9
    4 -2 -9
    -4 2 9
    -4 2 9
    -4 2 9
    -4 2 9
    -4 2 9
    -4 2 9
    -4 2 9
    3 -2 -9
    3 -2 -9
    3 -2 -9
    3 -2 -9
    3 -2 -9
    3 -2 -9
    3 -2 -9
    -3 2 9
    -3 2 9
    -3 2 9
    -3 2 9
    -3 2 9
    -3 2 9
    -3 2 9
    2 -2 -9
    2 -2 -9
    2 -2 -9
    2 -2 -9
    2 -2 -9
    2 -2 -9
    -2 2 9
    -2 2 9
    -2 2 9
    -2 2 9
    -2 2 9
    -2 2 9
    1 -2 -9
    1 -2 -9
    1 -2 -9
    1 -2 -9
    1 -2 -9
    1 -2 -9
    -1 2 9
    -1 2 9
    -1 2 9
    -1 2 9
    -1 2 9
    -1 2 9
    -1 2 9
    0 -2 -9
    0 -2 -9
    0 -2 -9
    0 -2 -9
    0 -2 -9
    0 -2 -9
    0 -2 -9
    0 2 9
    0 2 9
    0 2 9
    0 2 9
    0 2 9
    0 2 9
    -1 -2 -9
    -1 -2 -9
    -1 -2 -9
    -1 -2 -9
    -1 -2 -9
    1 2 9
    1 2 9
    1 2 9
    1 2 9
    1 2 9
    1 2 9
    1 2 9
    -2 -2 -9
    -2 -2 -9
    -2 -2 -9
    -2 -2 -9
    -2 -2 -9
    2 2 9
    2 2 9
    2 2 9
    2 2 9
    2 2 9
    2 2 9
    2 2 9
    2 2 9
    -3 -2 -9
    -3 -2 -9
    -3 -2 -9
    -3 -2 -9
    -3 -2 -9
    -3 -2 -9
    3 2 9
    3 2 9
    3 2 9
    3 2 9
    3 2 9
    3 2 9
    -4 -2 -9
    -4 -2 -9
    -4 -2 -9
    -4 -2 -9
    -4 -2 -9
    -4 -2 -9
    4 2 9
    4 2 9
    4 2 9
    4 2 9
    4 2 9
    4 2 9
    -5 -2 -9
    -5 -2 -9
    -5 -2 -9
    -5 -2 -9
    -5 -2 -9
    5 2 9
    5 2 9
    5 2 9
    5 2 9
    5 2 9
    -6 -2 -9
    -6 -2 -9
    -6 -2 -9
    -6 -2 -9
    6 2 9
    6 2 9
    6 2 9
    6 2 9
    -7 -2 -9
    -7 -2 -9
    -7 -2 -9
    -7 -2 -9
    7 2 9
    7 2 9
    7 2 9
    7 2 9
    -8 -2 -9
    8 2 9
    8 2 9
    8 -3 -9
    8 -3 -9
    8 -3 -9
    -8 3 9
    -8 3 9
    -8 3 9
    7 -3 -9
    7 -3 -9
    7 -3 -9
    7 -3 -9
    -7 3 9
    -7 3 9
    -7 3 9
    -7 3 9
    6 -3 -9
    6 -3 -9
    6 -3 -9
    6 -3 -9
    6 -3 -9
    6 -3 -9
    -6 3 9
    -6 3 9
    -6 3 9
    5 -3 -9
    5 -3 -9
    5 -3 -9
    5 -3 -9
    5 -3 -9
    5 -3 -9
    5 -3 -9
    -5 3 9
    -5 3 9
    -5 3 9
    -5 3 9
    4 -3 -9
    4 -3 -9
    4 -3 -9
    4 -3 -9
    4 -3 -9
    4 -3 -9
    4 -3 -9
    4 -3 -9
    -4 3 9
    -4 3 9
    -4 3 9
    -4 3 9
    -4 3 9
    -4 3 9
    -4 3 9
    3 -3 -9
    3 -3 -9
    3 -3 -9
    3 -3 -9
    3 -3 -9
    3 -3 -9
    3 -3 -9
    3 -3 -9
    -3 3 9
    -3 3 9
    -3 3 9
    -3 3 9
    -3 3 9
    -3 3 9
    -3 3 9
    -3 3 9
    -3 3 9
    2 -3 -9
    2 -3 -9
    2 -3 -9
    2 -3 -9
    2 -3 -9
    2 -3 -9
    -2 3 9
    -2 3 9
    -2 3 9
    -2 3 9
    -2 3 9
    -2 3 9
    -2 3 9
    1 -3 -9
    1 -3 -9
    1 -3 -9
    1 -3 -9
    1 -3 -9
    1 -3 -9
    1 -3 -9
    -1 3 9
    -1 3 9
    -1 3 9
    -1 3 9
    -1 3 9
    -1 3 9
    -1 3 9
    0 -3 -9
    0 -3 -9
    0 -3 -9
    0 -3 -9
    0 -3 -9
    0 3 9
    0 3 9
    0 3 9
    0 3 9
    0 3 9
    0 3 9
    0 3 9
    -1 -3 -9
    -1 -3 -9
    -1 -3 -9
    -1 -3 -9
    -1 -3 -9
    -1 -3 -9
    1 3 9
    1 3 9
    1 3 9
    1 3 9
    1 3 9
    1 3 9
    1 3 9
    1 3 9
    -2 -3 -9
    -2 -3 -9
    -2 -3 -9
    -2 -3 -9
    -2 -3 -9
    -2 -3 -9
    2 3 9
    2 3 9
    2 3 9
    2 3 9
    2 3 9
    2 3 9
    2 3 9
    -3 -3 -9
    -3 -3 -9
    -3 -3 -9
    -3 -3 -9
    -3 -3 -9
    -3 -3 -9
    3 3 9
    3 3 9
    3 3 9
    3 3 9
    3 3 9
    3 3 9
    -4 -3 -9
    -4 -3 -9
    -4 -3 -9
    -4 -3 -9
    -4 -3 -9
    -4 -3 -9
    -4 -3 -9
    4 3 9
    4 3 9
    4 3 9
    4 3 9
    4 3 9
    4 3 9
    -5 -3 -9
    -5 -3 -9
    -5 -3 -9
    -5 -3 -9
    -5 -3 -9
    5 3 9
    5 3 9
    5 3 9
    5 3 9
    -6 -3 -9
    -6 -3 -9
    -6 -3 -9
    -6 -3 -9
    6 3 9
    6 3 9
    6 3 9
    6 3 9
    -7 -3 -9
    -7 -3 -9
    -7 -3 -9
    7 3 9
    7 3 9
    7 3 9
    7 -4 -9
    7 -4 -9
    7 -4 -9
    7 -4 -9
    -7 4 9
    -7 4 9
    -7 4 9
    6 -4 -9
    6 -4 -9
    6 -4 -9
    6 -4 -9
    6 -4 -9
    6 -4 -9
    -6 4 9
    -6 4 9
    -6 4 9
    -6 4 9
    5 -4 -9
    5 -4 -9
    5 -4 -9
    5 -4 -9
    5 -4 -9
    5 -4 -9
    5 -4 -9
    -5 4 9
    -5 4 9
    -5 4 9
    -5 4 9
    -5 4 9
    -5 4 9
    4 -4 -9
    4 -4 -9
    4 -4 -9
    4 -4 -9
    4 -4 -9
    4 -4 -9
    4 -4 -9
    -4 4 9
    -4 4 9
    -4 4 9
    -4 4 9
    -4 4 9
    -4 4 9
    -4 4 9
    -4 4 9
    -4 4 9
    3 -4 -9
    3 -4 -9
    3 -4 -9
    3 -4 -9
    3 -4 -9
    3 -4 -9
    3 -4 -9
    -3 4 9
    -3 4 9
    -3 4 9
    -3 4 9
    -3 4 9
    -3 4 9
    -3 4 9
    -3 4 9
    2 -4 -9
    2 -4 -9
    2 -4 -9
    2 -4 -9
    2 -4 -9
    2 -4 -9
    2 -4 -9
    -2 4 9
    -2 4 9
    -2 4 9
    -2 4 9
    -2 4 9
    -2 4 9
    1 -4 -9
    1 -4 -9
    1 -4 -9
    1 -4 -9
    1 -4 -9
    1 -4 -9
    1 -4 -9
    1 -4 -9
    -1 4 9
    -1 4 9
    -1 4 9
    -1 4 9
    -1 4 9
    -1 4 9
    0 -4 -9
    0 -4 -9
    0 -4 -9
    0 -4 -9
    0 -4 -9
    0 -4 -9
    0 -4 -9
    0 4 9
    0 4 9
    0 4 9
    0 4 9
    0 4 9
    0 4 9
    0 4 9
    -1 -4 -9
    -1 -4 -9
    -1 -4 -9
    -1 -4 -9
    -1 -4 -9
    -1 -4 -9
    1 4 9
    1 4 9
    1 4 9
    1 4 9
    1 4 9
    1 4 9
    1 4 9
    -2 -4 -9
    -2 -4 -9
    -2 -4 -9
    -2 -4 -9
    -2 -4 -9
    -2 -4 -9
    -2 -4 -9
    2 4 9
    2 4 9
    2 4 9
    2 4 9
    2 4 9
    2 4 9
    2 4 9
    -3 -4 -9
    -3 -4 -9
    -3 -4 -9
    -3 -4 -9
    -3 -4 -9
    -3 -4 -9
    3 4 9
    3 4 9
    3 4 9
    3 4 9
    3 4 9
    3 4 9
    -4 -4 -9
    -4 -4 -9
    -4 -4 -9
    -4 -4 -9
    -4 -4 -9
    -4 -4 -9
    4 4 9
    4 4 9
    4 4 9
    4 4 9
    4 4 9
    -5 -4 -9
    -5 -4 -9
    -5 -4 -9
    -5 -4 -9
    5 4 9
    5 4 9
    5 4 9
    5 4 9
    -6 -4 -9
    -6 -4 -9
    -6 -4 -9
    6 4 9
    6 4 9
    6 4 9
    6 4 9
    -7 -4 -9
    -7 -4 -9
    -7 -4 -9
    7 4 9
    7 4 9
    7 4 9
    7 -5 -9
    7 -5 -9
    7 -5 -9
    7 -5 -9
    7 -5 -9
    -7 5 9
    -7 5 9
    -7 5 9
    6 -5 -9
    6 -5 -9
    6 -5 -9
    6 -5 -9
    6 -5 -9
    -6 5 9
    -6 5 9
    -6 5 9
    -6 5 9
    -6 5 9
    5 -5 -9
    5 -5 -9
    5 -5 -9
    5 -5 -9
    5 -5 -9
    5 -5 -9
    -5 5 9
    -5 5 9
    -5 5 9
    -5 5 9
    -5 5 9
    4 -5 -9
    4 -5 -9
    4 -5 -9
    4 -5 -9
    4 -5 -9
    4 -5 -9
    4 -5 -9
    -4 5 9
    -4 5 9
    -4 5 9
    -4 5 9
    -4 5 9
    -4 5 9
    -4 5 9
    3 -5 -9
    3 -5 -9
    3 -5 -9
    3 -5 -9
    3 -5 -9
    3 -5 -9
    3 -5 -9
    3 -5 -9
    -3 5 9
    -3 5 9
    -3 5 9
    -3 5 9
    -3 5 9
    -3 5 9
    -3 5 9
    2 -5 -9
    2 -5 -9
    2 -5 -9
    2 -5 -9
    2 -5 -9
    2 -5 -9
    2 -5 -9
    -2 5 9
    -2 5 9
    -2 5 9
    -2 5 9
    -2 5 9
    -2 5 9
    -2 5 9
    1 -5 -9
    1 -5 -9
    1 -5 -9
    1 -5 -9
    1 -5 -9
    1 -5 -9
    1 -5 -9
    1 -5 -9
    -1 5 9
    -1 5 9
    -1 5 9
    -1 5 9
    -1 5 9
    -1 5 9
    -1 5 9
    0 -5 -9
    0 -5 -9
    0 -5 -9
    0 -5 -9
    0 -5 -9
    0 -5 -9
    0 -5 -9
    0 5 9
    0 5 9
    0 5 9
    0 5 9
    0 5 9
    0 5 9
    0 5 9
    -1 -5 -9
    -1 -5 -9
    -1 -5 -9
    -1 -5 -9
    -1 -5 -9
    -1 -5 -9
    1 5 9
    1 5 9
    1 5 9
    1 5 9
    1 5 9
    1 5 9
    1 5 9
    1 5 9
    -2 -5 -9
    -2 -5 -9
    -2 -5 -9
    -2 -5 -9
    -2 -5 -9
    -2 -5 -9
    2 5 9
    2 5 9
    2 5 9
    2 5 9
    2 5 9
    2 5 9
    -3 -5 -9
    -3 -5 -9
    -3 -5 -9
    -3 -5 -9
    -3 -5 -9
    -3 -5 -9
    3 5 9
    3 5 9
    3 5 9
    3 5 9
    3 5 9
    -4 -5 -9
    -4 -5 -9
    -4 -5 -9
    -4 -5 -9
    4 5 9
    4 5 9
    4 5 9
    4 5 9
    -5 -5 -9
    -5 -5 -9
    -5 -5 -9
    -5 -5 -9
    5 5 9
    5 5 9
    5 5 9
    5 5 9
    5 5 9
    -6 -5 -9
    -6 -5 -9
    -6 -5 -9
    6 5 9
    6 5 9
    6 5 9
    6 5 9
    6 -6 -9
    6 -6 -9
    6 -6 -9
    6 -6 -9
    6 -6 -9
    -6 6 9
    -6 6 9
    -6 6 9
    -6 6 9
    -6 6 9
    5 -6 -9
    5 -6 -9
    5 -6 -9
    5 -6 -9
    5 -6 -9
    5 -6 -9
    -5 6 9
    -5 6 9
    -5 6 9
    -5 6 9
    4 -6 -9
    4 -6 -9
    4 -6 -9
    4 -6 -9
    4 -6 -9
    4 -6 -9
    4 -6 -9
    -4 6 9
    -4 6 9
    -4 6 9
    -4 6 9
    -4 6 9
    -4 6 9
    3 -6 -9
    3 -6 -9
    3 -6 -9
    3 -6 -9
    3 -6 -9
    3 -6 -9
    3 -6 -9
    -3 6 9
    -3 6 9
    -3 6 9
    -3 6 9
    2 -6 -9
    2 -6 -9
    2 -6 -9
    2 -6 -9
    2 -6 -9
    2 -6 -9
    -2 6 9
    -2 6 9
    -2 6 9
    -2 6 9
    1 -6 -9
    1 -6 -9
    1 -6 -9
    1 -6 -9
    1 -6 -9
    1 -6 -9
    1 -6 -9
    1 -6 -9
    -1 6 9
    -1 6 9
    -1 6 9
    -1 6 9
    -1 6 9
    0 -6 -9
    0 -6 -9
    0 -6 -9
    0 -6 -9
    0 -6 -9
    0 -6 -9
    0 -6 -9
    0 -6 -9
    0 -6 -9
    0 6 9
    0 6 9
    0 6 9
    0 6 9
    0 6 9
    -1 -6 -9
    -1 -6 -9
    -1 -6 -9
    -1 -6 -9
    -1 -6 -9
    -1 -6 -9
    -1 -6 -9
    1 6 9
    1 6 9
    1 6 9
    1 6 9
    1 6 9
    -2 -6 -9
    -2 -6 -9
    -2 -6 -9
    -2 -6 -9
    -2 -6 -9
    2 6 9
    2 6 9
    2 6 9
    2 6 9
    2 6 9
    2 6 9
    -3 -6 -9
    -3 -6 -9
    -3 -6 -9
    -3 -6 -9
    -3 -6 -9
    3 6 9
    3 6 9
    3 6 9
    3 6 9
    -4 -6 -9
    -4 -6 -9
    -4 -6 -9
    -4 -6 -9
    4 6 9
    4 6 9
    4 6 9
    4 6 9
    4 6 9
    4 6 9
    -5 -6 -9
    -5 -6 -9
    -5 -6 -9
    -5 -6 -9
    5 6 9
    5 6 9
    5 6 9
    5 6 9
    5 6 9
    5 6 9
    -6 -6 -9
    -6 -6 -9
    -6 -6 -9
    6 6 9
    6 6 9
    6 6 9
    6 -7 -9
    6 -7 -9
    -6 7 9
    -6 7 9
    5 -7 -9
    5 -7 -9
    5 -7 -9
    5 -7 -9
    5 -7 -9
    -5 7 9
    -5 7 9
    4 -7 -9
    4 -7 -9
    4 -7 -9
    4 -7 -9
    4 -7 -9
    4 -7 -9
    4 -7 -9
    -4 7 9
    -4 7 9
    -4 7 9
    3 -7 -9
    3 -7 -9
    3 -7 -9
    3 -7 -9
    3 -7 -9
    3 -7 -9
    3 -7 -9
    -3 7 9
    -3 7 9
    -3 7 9
    2 -7 -9
    2 -7 -9
    2 -7 -9
    2 -7 -9
    2 -7 -9
    2 -7 -9
    -2 7 9
    -2 7 9
    -2 7 9
    1 -7 -9
    1 -7 -9
    1 -7 -9
    1 -7 -9
    1 -7 -9
    1 -7 -9
    1 -7 -9
    -1 7 9
    -1 7 9
    -1 7 9
    -1 7 9
    0 -7 -9
    0 -7 -9
    0 -7 -9
    0 -7 -9
    0 -7 -9
    0 -7 -9
    0 -7 -9
    0 7 9
    0 7 9
    0 7 9
    0 7 9
    -1 -7 -9
    -1 -7 -9
    -1 -7 -9
    -1 -7 -9
    -1 -7 -9
    -1 -7 -9
    1 7 9
    1 7 9
    1 7 9
    1 7 9
    -2 -7 -9
    -2 -7 -9
    -2 -7 -9
    -2 -7 -9
    -2 -7 -9
    -2 -7 -9
    2 7 9
    2 7 9
    2 7 9
    2 7 9
    -3 -7 -9
    -3 -7 -9
    -3 -7 -9
    -3 -7 -9
    3 7 9
    3 7 9
    3 7 9
    -4 -7 -9
    -4 -7 -9
    -4 -7 -9
    -4 -7 -9
    4 7 9
    4 7 9
    4 7 9
    4 7 9
    -5 -7 -9
    -5 -7 -9
    -5 -7 -9
    5 7 9
    5 7 9
    5 7 9
    5 7 9
    4 -8 -9
    4 -8 -9
    4 -8 -9
    4 -8 -9
    4 -8 -9
    4 -8 -9
    -4 8 9
    -4 8 9
    3 -8 -9
    3 -8 -9
    3 -8 -9
    3 -8 -9
    3 -8 -9
    3 -8 -9
    -3 8 9
    -3 8 9
    -3 8 9
    2 -8 -9
    2 -8 -9
    2 -8 -9
    2 -8 -9
    2 -8 -9
    2 -8 -9
    2 -8 -9
    -2 8 9
    -2 8 9
    -2 8 9
    1 -8 -9
    1 -8 -9
    1 -8 -9
    1 -8 -9
    1 -8 -9
    -1 8 9
    -1 8 9
    -1 8 9
    0 -8 -9
    0 -8 -9
    0 -8 -9
    0 -8 -9
    0 -8 -9
    0 -8 -9
    0 8 9
    0 8 9
    0 8 9
    -1 -8 -9
    -1 -8 -9
    -1 -8 -9
    -1 -8 -9
    -1 -8 -9
    -1 -8 -9
    -1 -8 -9
    1 8 9
    1 8 9
    1 8 9
    1 8 9
    -2 -8 -9
    -2 -8 -9
    -2 -8 -9
    -2 -8 -9
    2 8 9
    2 8 9
    2 8 9
    -3 -8 -9
    -3 -8 -9
    -3 -8 -9
    3 8 9
    3 8 9
    3 8 9
    -4 -8 -9
    -4 -8 -9
    -4 -8 -9
    4 8 9
    4 8 9
    4 8 9
    3 -9 -9
    3 -9 -9
    3 -9 -9
    3 -9 -9
    3 -9 -9
    -3 9 9
    -3 9 9
    2 -9 -9
    2 -9 -9
    2 -9 -9
    2 -9 -9
    2 -9 -9
    -2 9 9
    -2 9 9
    -2 9 9
    1 -9 -9
    1 -9 -9
    1 -9 -9
    1 -9 -9
    1 -9 -9
    1 -9 -9
    1 -9 -9
    -1 9 9
    -1 9 9
    -1 9 9
    0 -9 -9
    0 -9 -9
    0 -9 -9
    0 -9 -9
    0 -9 -9
    0 9 9
    0 9 9
    0 9 9
    -1 -9 -9
    -1 -9 -9
    -1 -9 -9
    -1 -9 -9
    -1 -9 -9
    1 9 9
    1 9 9
    -2 -9 -9
    -2 -9 -9
    -2 -9 -9
    2 9 9
    2 9 9
    2 9 9
    2 9 -10
    2 9 -10
    -2 -9 10
    -2 -9 10
    -2 -9 10
    -2 -9 10
    1 9 -10
    1 9 -10
    -1 -9 10
    -1 -9 10
    -1 -9 10
    -1 -9 10
    -1 -9 10
    0 9 -10
    0 -9 10
    0 -9 10
    -1 9 -10
    1 -9 10
    1 -9 10
    1 -9 10
    -2 9 -10
    2 -9 10
    2 -9 10
    2 -9 10
    4 8 -10
    4 8 -10
    -4 -8 10
    -4 -8 10
    -4 -8 10
    -4 -8 10
    -4 -8 10
    -4 -8 10
    3 8 -10
    3 8 -10
    3 8 -10
    -3 -8 10
    -3 -8 10
    -3 -8 10
    -3 -8 10
    -3 -8 10
    -3 -8 10
    2 8 -10
    2 8 -10
    -2 -8 10
    -2 -8 10
    -2 -8 10
    -2 -8 10
    -2 -8 10
    -2 -8 10
    1 8 -10
    1 8 -10
    -1 -8 10
    -1 -8 10
    -1 -8 10
    -1 -8 10
    0 8 -10
    0 -8 10
    0 -8 10
    0 -8 10
    0 -8 10
    0 -8 10
    -1 8 -10
    -1 8 -10
    1 -8 10
    1 -8 10
    1 -8 10
    1 -8 10
    1 -8 10
    -2 8 -10
    -2 8 -10
    2 -8 10
    2 -8 10
    2 -8 10
    -3 8 -10
    -3 8 -10
    3 -8 10
    3 -8 10
    3 -8 10
    3 -8 10
    -4 8 -10
    -4 8 -10
    4 -8 10
    5 7 -10
    5 7 -10
    -5 -7 10
    -5 -7 10
    -5 -7 10
    -5 -7 10
    4 7 -10
    4 7 -10
    4 7 -10
    -4 -7 10
    -4 -7 10
    -4 -7 10
    -4 -7 10
    -4 -7 10
    3 7 -10
    3 7 -10
    3 7 -10
    3 7 -10
    -3 -7 10
    -3 -7 10
    -3 -7 10
    -3 -7 10
    -3 -7 10
    -3 -7 10
    -3 -7 10
    2 7 -10
    2 7 -10
    -2 -7 10
    -2 -7 10
    -2 -7 10
    -2 -7 10
    -2 -7 10
    -2 -7 10
    1 7 -10
    1 7 -10
    -1 -7 10
    -1 -7 10
    -1 -7 10
    -1 -7 10
    -1 -7 10
    -1 -7 10
    0 7 -10
    0 7 -10
    0 7 -10
    0 -7 10
    0 -7 10
    0 -7 10
    0 -7 10
    0 -7 10
    0 -7 10
    -1 7 -10
    -1 7 -10
    1 -7 10
    1 -7 10
    1 -7 10
    1 -7 10
    1 -7 10
    -2 7 -10
    -2 7 -10
    -2 7 -10
    2 -7 10
    2 -7 10
    2 -7 10
    2 -7 10
    2 -7 10
    -3 7 -10
    -3 7 -10
    -3 7 -10
    -3 7 -10
    -3 7 -10
    3 -7 10
    3 -7 10
    3 -7 10
    3 -7 10
    -4 7 -10
    -4 7 -10
    4 -7 10
    4 -7 10
    4 -7 10
    4 -7 10
    -5 7 -10
    -5 7 -10
    -5 7 -10
    5 -7 10
    5 -7 10
    6 6 -10
    6 6 -10
    6 6 -10
    -6 -6 10
    -6 -6 10
    -6 -6 10
    -6 -6 10
    -6 -6 10
    5 6 -10
    5 6 -10
    5 6 -10
    -5 -6 10
    -5 -6 10
    -5 -6 10
    -5 -6 10
    -5 -6 10
    4 6 -10
    4 6 -10
    4 6 -10
    -4 -6 10
    -4 -6 10
    -4 -6 10
    -4 -6 10
    -4 -6 10
    -4 -6 10
    -4 -6 10
    3 6 -10
    3 6 -10
    3 6 -10
    3 6 -10
    3 6 -10
    -3 -6 10
    -3 -6 10
    -3 -6 10
    -3 -6 10
    -3 -6 10
    -3 -6 10
    2 6 -10
    2 6 -10
    2 6 -10
    2 6 -10
    2 6 -10
    -2 -6 10
    -2 -6 10
    -2 -6 10
    -2 -6 10
    -2 -6 10
    -2 -6 10
    -2 -6 10
    -2 -6 10
    -2 -6 10
    1 6 -10
    1 6 -10
    -1 -6 10
    -1 -6 10
    -1 -6 10
    -1 -6 10
    -1 -6 10
    -1 -6 10
    0 6 -10
    0 6 -10
    0 6 -10
    0 -6 10
    0 -6 10
    0 -6 10
    0 -6 10
    0 -6 10
    0 -6 10
    0 -6 10
    0 -6 10
    -1 6 -10
    1 -6 10
    1 -6 10
    1 -6 10
    1 -6 10
    1 -6 10
    1 -6 10
    1 -6 10
    -2 6 -10
    -2 6 -10
    -2 6 -10
    -2 6 -10
    -2 6 -10
    -2 6 -10
    2 -6 10
    2 -6 10
    2 -6 10
    2 -6 10
    2 -6 10
    2 -6 10
    2 -6 10
    -3 6 -10
    -3 6 -10
    -3 6 -10
    -3 6 -10
    -3 6 -10
    -3 6 -10
    3 -6 10
    3 -6 10
    3 -6 10
    3 -6 10
    3 -6 10
    3 -6 10
    3 -6 10
    -4 6 -10
    -4 6 -10
    -4 6 -10
    -4 6 -10
    4 -6 10
    4 -6 10
    4 -6 10
    4 -6 10
    -5 6 -10
    -5 6 -10
    -5 6 -10
    5 -6 10
    5 -6 10
    5 -6 10
    5 -6 10
    -6 6 -10
    -6 6 -10
    -6 6 -10
    6 -6 10
    6 -6 10
    6 -6 10
    7 5 -10
    7 5 -10
    7 5 -10
    7 5 -10
    7 5 -10
    -7 -5 10
    -7 -5 10
    -7 -5 10
    6 5 -10
    6 5 -10
    6 5 -10
    6 5 -10
    6 5 -10
    -6 -5 10
    -6 -5 10
    -6 -5 10
    -6 -5 10
    -6 -5 10
    5 5 -10
    5 5 -10
    5 5 -10
    5 5 -10
    5 5 -10
    -5 -5 10
    -5 -5 10
    -5 -5 10
    -5 -5 10
    -5 -5 10
    4 5 -10
    4 5 -10
    4 5 -10
    4 5 -10
    -4 -5 10
    -4 -5 10
    -4 -5 10
    -4 -5 10
    -4 -5 10
    -4 -5 10
    3 5 -10
    3 5 -10
    3 5 -10
    3 5 -10
    -3 -5 10
    -3 -5 10
    -3 -5 10
    -3 -5 10
    -3 -5 10
    -3 -5 10
    -3 -5 10
    -3 -5 10
    -3 -5 10
    2 5 -10
    2 5 -10
    2 5 -10
    2 5 -10
    2 5 -10
    -2 -5 10
    -2 -5 10
    -2 -5 10
    -2 -5 10
    -2 -5 10
    -2 -5 10
    -2 -5 10
    -2 -5 10
    -2 -5 10
    1 5 -10
    1 5 -10
    1 5 -10
    1 5 -10
    1 5 -10
    -1 -5 10
    -1 -5 10
    -1 -5 10
    -1 -5 10
    -1 -5 10
    -1 -5 10
    -1 -5 10
    -1 -5 10
    -1 -5 10
    -1 -5 10
    -1 -5 10
    0 5 -10
    0 5 -10
    0 5 -10
    0 5 -10
    0 5 -10
    0 -5 10
    0 -5 10
    0 -5 10
    0 -5 10
    0 -5 10
    0 -5 10
    0 -5 10
    0 -5 10
    0 -5 10
    -1 5 -10
    -1 5 -10
    -1 5 -10
    -1 5 -10
    1 -5 10
    1 -5 10
    1 -5 10
    1 -5 10
    1 -5 10
    1 -5 10
    1 -5 10
    1 -5 10
    1 -5 10
    1 -5 10
    1 -5 10
    1 -5 10
    -2 5 -10
    -2 5 -10
    -2 5 -10
    -2 5 -10
    -2 5 -10
    2 -5 10
    2 -5 10
    2 -5 10
    2 -5 10
    2 -5 10
    2 -5 10
    2 -5 10
    -3 5 -10
    -3 5 -10
    -3 5 -10
    -3 5 -10
    -3 5 -10
    3 -5 10
    3 -5 10
    3 -5 10
    3 -5 10
    3 -5 10
    -4 5 -10
    -4 5 -10
    -4 5 -10
    -4 5 -10
    -4 5 -10
    4 -5 10
    4 -5 10
    4 -5 10
    4 -5 10
    4 -5 10
    4 -5 10
    -5 5 -10
    -5 5 -10
    -5 5 -10
    5 -5 10
    5 -5 10
    5 -5 10
    5 -5 10
    5 -5 10
    -6 5 -10
    -6 5 -10
    -6 5 -10
    -6 5 -10
    -6 5 -10
    6 -5 10
    6 -5 10
    6 -5 10
    6 -5 10
    7 4 -10
    7 4 -10
    7 4 -10
    -7 -4 10
    -7 -4 10
    -7 -4 10
    6 4 -10
    6 4 -10
    6 4 -10
    6 4 -10
    6 4 -10
    -6 -4 10
    -6 -4 10
    -6 -4 10
    -6 -4 10
    -6 -4 10
    5 4 -10
    5 4 -10
    5 4 -10
    5 4 -10
    5 4 -10
    -5 -4 10
    -5 -4 10
    -5 -4 10
    -5 -4 10
    -5 -4 10
    -5 -4 10
    4 4 -10
    4 4 -10
    4 4 -10
    4 4 -10
    4 4 -10
    4 4 -10
    4 4 -10
    -4 -4 10
    -4 -4 10
    -4 -4 10
    -4 -4 10
    -4 -4 10
    -4 -4 10
    -4 -4 10
    -4 -4 10
    3 4 -10
    3 4 -10
    3 4 -10
    3 4 -10
    3 4 -10
    3 4 -10
    3 4 -10
    -3 -4 10
    -3 -4 10
    -3 -4 10
    -3 -4 10
    -3 -4 10
    -3 -4 10
    -3 -4 10
    -3 -4 10
    2 4 -10
    2 4 -10
    2 4 -10
    2 4 -10
    2 4 -10
    -2 -4 10
    -2 -4 10
    -2 -4 10
    -2 -4 10
    -2 -4 10
    -2 -4 10
    -2 -4 10
    -2 -4 10
    1 4 -10
    1 4 -10
    1 4 -10
    1 4 -10
    1 4 -10
    1 4 -10
    -1 -4 10
    -1 -4 10
    -1 -4 10
    -1 -4 10
    -1 -4 10
    -1 -4 10
    -1 -4 10
    -1 -4 10
    -1 -4 10
    -1 -4 10
    0 4 -10
    0 4 -10
    0 4 -10
    0 4 -10
    0 -4 10
    0 -4 10
    0 -4 10
    0 -4 10
    0 -4 10
    0 -4 10
    0 -4 10
    0 -4 10
    0 -4 10
    0 -4 10
    0 -4 10
    -1 4 -10
    -1 4 -10
    -1 4 -10
    -1 4 -10
    1 -4 10
    1 -4 10
    1 -4 10
    1 -4 10
    1 -4 10
    1 -4 10
    1 -4 10
    1 -4 10
    1 -4 10
    1 -4 10
    1 -4 10
    1 -4 10
    -2 4 -10
    -2 4 -10
    -2 4 -10
    -2 4 -10
    -2 4 -10
    -2 4 -10
    2 -4 10
    2 -4 10
    2 -4 10
    2 -4 10
    2 -4 10
    2 -4 10
    2 -4 10
    -3 4 -10
    -3 4 -10
    -3 4 -10
    -3 4 -10
    -3 4 -10
    -3 4 -10
    3 -4 10
    3 -4 10
    3 -4 10
    3 -4 10
    3 -4 10
    3 -4 10
    3 -4 10
    3 -4 10
    -4 4 -10
    -4 4 -10
    -4 4 -10
    -4 4 -10
    -4 4 -10
    -4 4 -10
    -4 4 -10
    -4 4 -10
    4 -4 10
    4 -4 10
    4 -4 10
    4 -4 10
    4 -4 10
    4 -4 10
    -5 4 -10
    -5 4 -10
    -5 4 -10
    -5 4 -10
    -5 4 -10
    5 -4 10
    5 -4 10
    5 -4 10
    5 -4 10
    -6 4 -10
    -6 4 -10
    -6 4 -10
    -6 4 -10
    -6 4 -10
    6 -4 10
    6 -4 10
    6 -4 10
    6 -4 10
    -7 4 -10
    -7 4 -10
    -7 4 -10
    -7 4 -10
    -7 4 -10
    7 -4 10
    7 -4 10
    7 -4 10
    8 3 -10
    8 3 -10
    8 3 -10
    8 3 -10
    -8 -3 10
    -8 -3 10
    -8 -3 10
    7 3 -10
    7 3 -10
    7 3 -10
    7 3 -10
    -7 -3 10
    -7 -3 10
    -7 -3 10
    6 3 -10
    6 3 -10
    6 3 -10
    6 3 -10
    6 3 -10
    -6 -3 10
    -6 -3 10
    -6 -3 10
    -6 -3 10
    -6 -3 10
    5 3 -10
    5 3 -10
    5 3 -10
    5 3 -10
    5 3 -10
    -5 -3 10
    -5 -3 10
    -5 -3 10
    -5 -3 10
    -5 -3 10
    -5 -3 10
    4 3 -10
    4 3 -10
    4 3 -10
    4 3 -10
    4 3 -10
    4 3 -10
    -4 -3 10
    -4 -3 10
    -4 -3 10
    -4 -3 10
    -4 -3 10
    -4 -3 10
    -4 -3 10
    3 3 -10
    3 3 -10
    3 3 -10
    3 3 -10
    3 3 -10
    3 3 -10
    -3 -3 10
    -3 -3 10
    -3 -3 10
    -3 -3 10
    -3 -3 10
    -3 -3 10
    -3 -3 10
    -3 -3 10
    2 3 -10
    2 3 -10
    2 3 -10
    2 3 -10
    2 3 -10
    2 3 -10
    2 3 -10
    -2 -3 10
    -2 -3 10
    -2 -3 10
    -2 -3 10
    -2 -3 10
    -2 -3 10
    -2 -3 10
    -2 -3 10
    1 3 -10
    1 3 -10
    1 3 -10
    1 3 -10
    1 3 -10
    1 3 -10
    1 3 -10
    1 3 -10
    -1 -3 10
    -1 -3 10
    -1 -3 10
    -1 -3 10
    -1 -3 10
    -1 -3 10
    -1 -3 10
    0 3 -10
    0 3 -10
    0 3 -10
    0 3 -10
    0 -3 10
    0 -3 10
    0 -3 10
    0 -3 10
    0 -3 10
    0 -3 10
    0 -3 10
    0 -3 10
    0 -3 10
    0 -3 10
    -1 3 -10
    -1 3 -10
    -1 3 -10
    -1 3 -10
    -1 3 -10
    1 -3 10
    1 -3 10
    1 -3 10
    1 -3 10
    1 -3 10
    1 -3 10
    1 -3 10
    1 -3 10
    1 -3 10
    1 -3 10
    -2 3 -10
    -2 3 -10
    -2 3 -10
    -2 3 -10
    -2 3 -10
    -2 3 -10
    2 -3 10
    2 -3 10
    2 -3 10
    2 -3 10
    2 -3 10
    2 -3 10
    -3 3 -10
    -3 3 -10
    -3 3 -10
    -3 3 -10
    -3 3 -10
    -3 3 -10
    -3 3 -10
    3 -3 10
    3 -3 10
    3 -3 10
    3 -3 10
    3 -3 10
    3 -3 10
    -4 3 -10
    -4 3 -10
    -4 3 -10
    -4 3 -10
    -4 3 -10
    -4 3 -10
    4 -3 10
    4 -3 10
    4 -3 10
    4 -3 10
    4 -3 10
    4 -3 10
    -5 3 -10
    -5 3 -10
    -5 3 -10
    -5 3 -10
    -5 3 -10
    -5 3 -10
    5 -3 10
    5 -3 10
    5 -3 10
    -6 3 -10
    -6 3 -10
    -6 3 -10
    -6 3 -10
    6 -3 10
    6 -3 10
    6 -3 10
    6 -3 10
    -7 3 -10
    -7 3 -10
    -7 3 -10
    7 -3 10
    7 -3 10
    7 -3 10
    8 2 -10
    8 2 -10
    8 2 -10
    8 2 -10
    -8 -2 10
    -8 -2 10
    -8 -2 10
    7 2 -10
    7 2 -10
    7 2 -10
    7 2 -10
    -7 -2 10
    -7 -2 10
    -7 -2 10
    6 2 -10
    6 2 -10
    6 2 -10
    6 2 -10
    -6 -2 10
    -6 -2 10
    -6 -2 10
    -6 -2 10
    -6 -2 10
    5 2 -10
    5 2 -10
    5 2 -10
    5 2 -10
    5 2 -10
    5 2 -10
    5 2 -10
    -5 -2 10
    -5 -2 10
    -5 -2 10
    -5 -2 10
    -5 -2 10
    -5 -2 10
    -5 -2 10
    4 2 -10
    4 2 -10
    4 2 -10
    4 2 -10
    4 2 -10
    4 2 -10
    -4 -2 10
    -4 -2 10
    -4 -2 10
    -4 -2 10
    -4 -2 10
    -4 -2 10
    -4 -2 10
    3 2 -10
    3 2 -10
    3 2 -10
    3 2 -10
    3 2 -10
    3 2 -10
    3 2 -10
    -3 -2 10
    -3 -2 10
    -3 -2 10
    -3 -2 10
    -3 -2 10
    -3 -2 10
    -3 -2 10
    -3 -2 10
    2 2 -10
    2 2 -10
    2 2 -10
    2 2 -10
    2 2 -10
    2 2 -10
    2 2 -10
    -2 -2 10
    -2 -2 10
    -2 -2 10
    -2 -2 10
    -2 -2 10
    -2 -2 10
    -2 -2 10
    -2 -2 10
    1 2 -10
    1 2 -10
    1 2 -10
    1 2 -10
    1 2 -10
    1 2 -10
    1 2 -10
    -1 -2 10
    -1 -2 10
    -1 -2 10
    -1 -2 10
    -1 -2 10
    -1 -2 10
    -1 -2 10
    0 2 -10
    0 2 -10
    0 2 -10
    0 2 -10
    0 2 -10
    0 2 -10
    0 2 -10
    0 2 -10
    0 -2 10
    0 -2 10
    0 -2 10
    0 -2 10
    0 -2 10
    0 -2 10
    0 -2 10
    -1 2 -10
    -1 2 -10
    -1 2 -10
    -1 2 -10
    -1 2 -10
    -1 2 -10
    1 -2 10
    1 -2 10
    1 -2 10
    1 -2 10
    1 -2 10
    1 -2 10
    1 -2 10
    1 -2 10
    -2 2 -10
    -2 2 -10
    -2 2 -10
    -2 2 -10
    -2 2 -10
    -2 2 -10
    2 -2 10
    2 -2 10
    2 -2 10
    2 -2 10
    2 -2 10
    2 -2 10
    2 -2 10
    -3 2 -10
    -3 2 -10
    -3 2 -10
    -3 2 -10
    -3 2 -10
    -3 2 -10
    3 -2 10
    3 -2 10
    3 -2 10
    3 -2 10
    3 -2 10
    3 -2 10
    -4 2 -10
    -4 2 -10
    -4 2 -10
    -4 2 -10
    -4 2 -10
    -4 2 -10
    -4 2 -10
    4 -2 10
    4 -2 10
    4 -2 10
    4 -2 10
    4 -2 10
    4 -2 10
    -5 2 -10
    -5 2 -10
    -5 2 -10
    -5 2 -10
    -5 2 -10
    -5 2 -10
    5 -2 10
    5 -2 10
    5 -2 10
    5 -2 10
    -6 2 -10
    -6 2 -10
    -6 2 -10
    -6 2 -10
    -6 2 -10
    6 -2 10
    6 -2 10
    6 -2 10
    6 -2 10
    -7 2 -10
    -7 2 -10
    -7 2 -10
    -7 2 -10
    7 -2 10
    7 -2 10
    7 -2 10
    8 1 -10
    8 1 -10
    8 1 -10
    8 1 -10
    -8 -1 10
    -8 -1 10
    -8 -1 10
    7 1 -10
    7 1 -10
    7 1 -10
    7 1 -10
    -7 -1 10
    -7 -1 10
    -7 -1 10
    6 1 -10
    6 1 -10
    6 1 -10
    6 1 -10
    -6 -1 10
    -6 -1 10
    -6 -1 10
    -6 -1 10
    -6 -1 10
    5 1 -10
    5 1 -10
    5 1 -10
    5 1 -10
    5 1 -10
    5 1 -10
    5 1 -10
    -5 -1 10
    -5 -1 10
    -5 -1 10
    -5 -1 10
    -5 -1 10
    -5 -1 10
    -5 -1 10
    4 1 -10
    4 1 -10
    4 1 -10
    4 1 -10
    4 1 -10
    4 1 -10
    4 1 -10
    -4 -1 10
    -4 -1 10
    -4 -1 10
    -4 -1 10
    -4 -1 10
    -4 -1 10
    -4 -1 10
    3 1 -10
    3 1 -10
    3 1 -10
    3 1 -10
    3 1 -10
    3 1 -10
    -3 -1 10
    -3 -1 10
    -3 -1 10
    -3 -1 10
    -3 -1 10
    -3 -1 10
    -3 -1 10
    -3 -1 10
    2 1 -10
    2 1 -10
    2 1 -10
    2 1 -10
    2 1 -10
    -2 -1 10
    -2 -1 10
    -2 -1 10
    -2 -1 10
    -2 -1 10
    -2 -1 10
    -2 -1 10
    -2 -1 10
    1 1 -10
    1 1 -10
    1 1 -10
    1 1 -10
    1 1 -10
    1 1 -10
    1 1 -10
    -1 -1 10
    -1 -1 10
    -1 -1 10
    -1 -1 10
    -1 -1 10
    -1 -1 10
    0 1 -10
    0 1 -10
    0 1 -10
    0 1 -10
    0 1 -10
    0 1 -10
    0 1 -10
    0 1 -10
    0 1 -10
    0 -1 10
    0 -1 10
    0 -1 10
    0 -1 10
    0 -1 10
    0 -1 10
    -1 1 -10
    -1 1 -10
    -1 1 -10
    -1 1 -10
    -1 1 -10
    -1 1 -10
    -1 1 -10
    1 -1 10
    1 -1 10
    1 -1 10
    1 -1 10
    1 -1 10
    1 -1 10
    1 -1 10
    1 -1 10
    -2 1 -10
    -2 1 -10
    -2 1 -10
    -2 1 -10
    -2 1 -10
    2 -1 10
    2 -1 10
    2 -1 10
    2 -1 10
    2 -1 10
    2 -1 10
    -3 1 -10
    -3 1 -10
    -3 1 -10
    -3 1 -10
    -3 1 -10
    -3 1 -10
    3 -1 10
    3 -1 10
    3 -1 10
    3 -1 10
    3 -1 10
    3 -1 10
    -4 1 -10
    -4 1 -10
    -4 1 -10
    -4 1 -10
    -4 1 -10
    -4 1 -10
    4 -1 10
    4 -1 10
    4 -1 10
    4 -1 10
    4 -1 10
    4 -1 10
    -5 1 -10
    -5 1 -10
    -5 1 -10
    -5 1 -10
    -5 1 -10
    -5 1 -10
    5 -1 10
    5 -1 10
    5 -1 10
    -6 1 -10
    -6 1 -10
    -6 1 -10
    -6 1 -10
    -6 1 -10
    -6 1 -10
    6 -1 10
    6 -1 10
    6 -1 10
    6 -1 10
    -7 1 -10
    -7 1 -10
    -7 1 -10
    -7 1 -10
    -7 1 -10
    7 -1 10
    7 -1 10
    7 -1 10
    -8 1 -10
    -8 1 -10
    -8 1 -10
    -8 1 -10
    8 -1 10
    8 -1 10
    8 -1 10
    8 0 -10
    8 0 -10
    8 0 -10
    8 0 -10
    -8 0 10
    -8 0 10
    -8 0 10
    7 0 -10
    7 0 -10
    7 0 -10
    7 0 -10
    7 0 -10
    -7 0 10
    -7 0 10
    -7 0 10
    6 0 -10
    6 0 -10
    6 0 -10
    6 0 -10
    6 0 -10
    -6 0 10
    -6 0 10
    -6 0 10
    -6 0 10
    5 0 -10
    5 0 -10
    5 0 -10
    5 0 -10
    5 0 -10
    5 0 -10
    5 0 -10
    5 0 -10
    -5 0 10
    -5 0 10
    -5 0 10
    -5 0 10
    -5 0 10
    -5 0 10
    -5 0 10
    4 0 -10
    4 0 -10
    4 0 -10
    4 0 -10
    4 0 -10
    4 0 -10
    4 0 -10
    -4 0 10
    -4 0 10
    -4 0 10
    -4 0 10
    -4 0 10
    -4 0 10
    -4 0 10
    3 0 -10
    3 0 -10
    3 0 -10
    3 0 -10
    3 0 -10
    3 0 -10
    3 0 -10
    -3 0 10
    -3 0 10
    -3 0 10
    -3 0 10
    -3 0 10
    -3 0 10
    -3 0 10
    -3 0 10
    2 0 -10
    2 0 -10
    2 0 -10
    2 0 -10
    2 0 -10
    2 0 -10
    2 0 -10
    -2 0 10
    -2 0 10
    -2 0 10
    -2 0 10
    -2 0 10
    -2 0 10
    -2 0 10
    1 0 -10
    1 0 -10
    1 0 -10
    1 0 -10
    1 0 -10
    1 0 -10
    1 0 -10
    1 0 -10
    -1 0 10
    -1 0 10
    -1 0 10
    -1 0 10
    -1 0 10
    -1 0 10
    -1 0 10
    0 0 -10
    0 0 -10
    0 0 -10
    0 0 -10
    0 0 -10
    0 0 -10
    0 0 -10
    0 0 10
    0 0 10
    0 0 10
    0 0 10
    0 0 10
    -1 0 -10
    -1 0 -10
    -1 0 -10
    -1 0 -10
    1 0 10
    1 0 10
    1 0 10
    1 0 10
    1 0 10
    1 0 10
    -2 0 -10
    -2 0 -10
    -2 0 -10
    -2 0 -10
    -2 0 -10
    -2 0 -10
    2 0 10
    2 0 10
    2 0 10
    2 0 10
    2 0 10
    2 0 10
    2 0 10
    -3 0 -10
    -3 0 -10
    -3 0 -10
    -3 0 -10
    -3 0 -10
    -3 0 -10
    3 0 10
    3 0 10
    3 0 10
    3 0 10
    3 0 10
    3 0 10
    -4 0 -10
    -4 0 -10
    -4 0 -10
    -4 0 -10
    -4 0 -10
    -4 0 -10
    4 0 10
    4 0 10
    4 0 10
    4 0 10
    4 0 10
    4 0 10
    4 0 10
    -5 0 -10
    -5 0 -10
    -5 0 -10
    -5 0 -10
    -5 0 -10
    5 0 10
    5 0 10
    5 0 10
    5 0 10
    5 0 10
    -6 0 -10
    -6 0 -10
    -6 0 -10
    -6 0 -10
    6 0 10
    6 0 10
    6 0 10
    -7 0 -10
    -7 0 -10
    -7 0 -10
    -7 0 -10
    -7 0 -10
    7 0 10
    7 0 10
    7 0 10
    -8 0 -10
    -8 0 -10
    -8 0 -10
    8 0 10
    8 0 10
    8 0 10
    8 -1 -10
    8 -1 -10
    8 -1 -10
    8 -1 -10
    -8 1 10
    -8 1 10
    -8 1 10
    7 -1 -10
    7 -1 -10
    7 -1 -10
    7 -1 -10
    7 -1 -10
    -7 1 10
    -7 1 10
    -7 1 10
    6 -1 -10
    6 -1 -10
    6 -1 -10
    6 -1 -10
    6 -1 -10
    -6 1 10
    -6 1 10
    -6 1 10
    5 -1 -10
    5 -1 -10
    5 -1 -10
    5 -1 -10
    5 -1 -10
    5 -1 -10
    5 -1 -10
    5 -1 -10
    5 -1 -10
    -5 1 10
    -5 1 10
    -5 1 10
    -5 1 10
    -5 1 10
    -5 1 10
    -5 1 10
    4 -1 -10
    4 -1 -10
    4 -1 -10
    4 -1 -10
    4 -1 -10
    4 -1 -10
    4 -1 -10
    4 -1 -10
    -4 1 10
    -4 1 10
    -4 1 10
    -4 1 10
    -4 1 10
    -4 1 10
    -4 1 10
    3 -1 -10
    3 -1 -10
    3 -1 -10
    3 -1 -10
    3 -1 -10
    3 -1 -10
    3 -1 -10
    -3 1 10
    -3 1 10
    -3 1 10
    -3 1 10
    -3 1 10
    -3 1 10
    -3 1 10
    2 -1 -10
    2 -1 -10
    2 -1 -10
    2 -1 -10
    2 -1 -10
    2 -1 -10
    -2 1 10
    -2 1 10
    -2 1 10
    -2 1 10
    -2 1 10
    -2 1 10
    -2 1 10
    1 -1 -10
    1 -1 -10
    1 -1 -10
    1 -1 -10
    1 -1 -10
    1 -1 -10
    -1 1 10
    -1 1 10
    -1 1 10
    -1 1 10
    0 -1 -10
    0 -1 -10
    0 -1 -10
    0 -1 -10
    0 -1 -10
    0 -1 -10
    0 1 10
    0 1 10
    0 1 10
    0 1 10
    0 1 10
    0 1 10
    -1 -1 -10
    -1 -1 -10
    -1 -1 -10
    -1 -1 -10
    -1 -1 -10
    -1 -1 -10
    -1 -1 -10
    1 1 10
    1 1 10
    1 1 10
    1 1 10
    1 1 10
    1 1 10
    1 1 10
    -2 -1 -10
    -2 -1 -10
    -2 -1 -10
    -2 -1 -10
    -2 -1 -10
    -2 -1 -10
    2 1 10
    2 1 10
    2 1 10
    2 1 10
    2 1 10
    2 1 10
    2 1 10
    -3 -1 -10
    -3 -1 -10
    -3 -1 -10
    -3 -1 -10
    -3 -1 -10
    -3 -1 -10
    3 1 10
    3 1 10
    3 1 10
    3 1 10
    3 1 10
    3 1 10
    3 1 10
    3 1 10
    -4 -1 -10
    -4 -1 -10
    -4 -1 -10
    -4 -1 -10
    -4 -1 -10
    4 1 10
    4 1 10
    4 1 10
    4 1 10
    4 1 10
    4 1 10
    -5 -1 -10
    -5 -1 -10
    -5 -1 -10
    -5 -1 -10
    5 1 10
    5 1 10
    5 1 10
    -6 -1 -10
    -6 -1 -10
    -6 -1 -10
    -6 -1 -10
    6 1 10
    6 1 10
    6 1 10
    -7 -1 -10
    -7 -1 -10
    -7 -1 -10
    -7 -1 -10
    7 1 10
    7 1 10
    7 1 10
    -8 -1 -10
    -8 -1 -10
    -8 -1 -10
    8 1 10
    8 1 10
    8 1 10
    8 -2 -10
    8 -2 -10
    -8 2 10
    -8 2 10
    -8 2 10
    -8 2 10
    7 -2 -10
    7 -2 -10
    7 -2 -10
    7 -2 -10
    7 -2 -10
    -7 2 10
    -7 2 10
    -7 2 10
    6 -2 -10
    6 -2 -10
    6 -2 -10
    6 -2 -10
    6 -2 -10
    6 -2 -10
    6 -2 -10
    -6 2 10
    -6 2 10
    -6 2 10
    5 -2 -10
    5 -2 -10
    5 -2 -10
    5 -2 -10
    5 -2 -10
    5 -2 -10
    5 -2 -10
    -5 2 10
    -5 2 10
    -5 2 10
    -5 2 10
    -5 2 10
    -5 2 10
    4 -2 -10
    4 -2 -10
    4 -2 -10
    4 -2 -10
    4 -2 -10
    4 -2 -10
    4 -2 -10
    4 -2 -10
    -4 2 10
    -4 2 10
    -4 2 10
    -4 2 10
    -4 2 10
    -4 2 10
    -4 2 10
    3 -2 -10
    3 -2 -10
    3 -2 -10
    3 -2 -10
    3 -2 -10
    3 -2 -10
    -3 2 10
    -3 2 10
    -3 2 10
    -3 2 10
    -3 2 10
    -3 2 10
    -3 2 10
    2 -2 -10
    2 -2 -10
    2 -2 -10
    2 -2 -10
    2 -2 -10
    2 -2 -10
    -2 2 10
    -2 2 10
    -2 2 10
    -2 2 10
    -2 2 10
    -2 2 10
    -2 2 10
    1 -2 -10
    1 -2 -10
    1 -2 -10
    1 -2 -10
    1 -2 -10
    1 -2 -10
    -1 2 10
    -1 2 10
    -1 2 10
    -1 2 10
    -1 2 10
    -1 2 10
    -1 2 10
    0 -2 -10
    0 -2 -10
    0 -2 -10
    0 -2 -10
    0 -2 -10
    0 -2 -10
    0 -2 -10
    0 2 10
    0 2 10
    0 2 10
    0 2 10
    0 2 10
    0 2 10
    -1 -2 -10
    -1 -2 -10
    -1 -2 -10
    -1 -2 -10
    -1 -2 -10
    -1 -2 -10
    1 2 10
    1 2 10
    1 2 10
    1 2 10
    1 2 10
    1 2 10
    1 2 10
    -2 -2 -10
    -2 -2 -10
    -2 -2 -10
    -2 -2 -10
    -2 -2 -10
    -2 -2 -10
    2 2 10
    2 2 10
    2 2 10
    2 2 10
    2 2 10
    2 2 10
    -3 -2 -10
    -3 -2 -10
    -3 -2 -10
    -3 -2 -10
    -3 -2 -10
    -3 -2 -10
    3 2 10
    3 2 10
    3 2 10
    3 2 10
    3 2 10
    3 2 10
    -4 -2 -10
    -4 -2 -10
    -4 -2 -10
    -4 -2 -10
    -4 -2 -10
    -4 -2 -10
    4 2 10
    4 2 10
    4 2 10
    4 2 10
    4 2 10
    4 2 10
    -5 -2 -10
    -5 -2 -10
    -5 -2 -10
    -5 -2 -10
    -5 -2 -10
    5 2 10
    5 2 10
    5 2 10
    5 2 10
    -6 -2 -10
    -6 -2 -10
    -6 -2 -10
    -6 -2 -10
    6 2 10
    6 2 10
    6 2 10
    6 2 10
    -7 -2 -10
    -7 -2 -10
    -7 -2 -10
    -7 -2 -10
    7 2 10
    7 2 10
    7 2 10
    7 2 10
    8 -3 -10
    8 -3 -10
    8 -3 -10
    -8 3 10
    -8 3 10
    -8 3 10
    7 -3 -10
    7 -3 -10
    7 -3 -10
    7 -3 -10
    7 -3 -10
    -7 3 10
    -7 3 10
    -7 3 10
    -7 3 10
    6 -3 -10
    6 -3 -10
    6 -3 -10
    6 -3 -10
    6 -3 -10
    6 -3 -10
    -6 3 10
    -6 3 10
    -6 3 10
    5 -3 -10
    5 -3 -10
    5 -3 -10
    5 -3 -10
    5 -3 -10
    5 -3 -10
    -5 3 10
    -5 3 10
    -5 3 10
    -5 3 10
    -5 3 10
    4 -3 -10
    4 -3 -10
    4 -3 -10
    4 -3 -10
    4 -3 -10
    4 -3 -10
    4 -3 -10
    -4 3 10
    -4 3 10
    -4 3 10
    -4 3 10
    -4 3 10
    -4 3 10
    -4 3 10
    -4 3 10
    3 -3 -10
    3 -3 -10
    3 -3 -10
    3 -3 -10
    3 -3 -10
    3 -3 -10
    3 -3 -10
    -3 3 10
    -3 3 10
    -3 3 10
    -3 3 10
    -3 3 10
    -3 3 10
    -3 3 10
    -3 3 10
    -3 3 10
    2 -3 -10
    2 -3 -10
    2 -3 -10
    2 -3 -10
    2 -3 -10
    2 -3 -10
    -2 3 10
    -2 3 10
    -2 3 10
    -2 3 10
    -2 3 10
    -2 3 10
    -2 3 10
    1 -3 -10
    1 -3 -10
    1 -3 -10
    1 -3 -10
    1 -3 -10
    1 -3 -10
    1 -3 -10
    -1 3 10
    -1 3 10
    -1 3 10
    -1 3 10
    -1 3 10
    -1 3 10
    -1 3 10
    0 -3 -10
    0 -3 -10
    0 -3 -10
    0 -3 -10
    0 3 10
    0 3 10
    0 3 10
    0 3 10
    0 3 10
    0 3 10
    -1 -3 -10
    -1 -3 -10
    -1 -3 -10
    -1 -3 -10
    -1 -3 -10
    -1 -3 -10
    1 3 10
    1 3 10
    1 3 10
    1 3 10
    1 3 10
    1 3 10
    1 3 10
    -2 -3 -10
    -2 -3 -10
    -2 -3 -10
    -2 -3 -10
    -2 -3 -10
    -2 -3 -10
    2 3 10
    2 3 10
    2 3 10
    2 3 10
    2 3 10
    2 3 10
    -3 -3 -10
    -3 -3 -10
    -3 -3 -10
    -3 -3 -10
    -3 -3 -10
    -3 -3 -10
    3 3 10
    3 3 10
    3 3 10
    3 3 10
    3 3 10
    3 3 10
    -4 -3 -10
    -4 -3 -10
    -4 -3 -10
    -4 -3 -10
    -4 -3 -10
    -4 -3 -10
    4 3 10
    4 3 10
    4 3 10
    4 3 10
    4 3 10
    4 3 10
    -5 -3 -10
    -5 -3 -10
    -5 -3 -10
    -5 -3 -10
    5 3 10
    5 3 10
    5 3 10
    5 3 10
    -6 -3 -10
    -6 -3 -10
    -6 -3 -10
    -6 -3 -10
    6 3 10
    6 3 10
    6 3 10
    -7 -3 -10
    -7 -3 -10
    -7 -3 -10
    -7 -3 -10
    7 3 10
    7 3 10
    7 3 10
    7 -4 -10
    7 -4 -10
    7 -4 -10
    7 -4 -10
    7 -4 -10
    -7 4 10
    -7 4 10
    -7 4 10
    6 -4 -10
    6 -4 -10
    6 -4 -10
    6 -4 -10
    6 -4 -10
    6 -4 -10
    -6 4 10
    -6 4 10
    -6 4 10
    5 -4 -10
    5 -4 -10
    5 -4 -10
    5 -4 -10
    5 -4 -10
    5 -4 -10
    5 -4 -10
    -5 4 10
    -5 4 10
    -5 4 10
    -5 4 10
    -5 4 10
    -5 4 10
    4 -4 -10
    4 -4 -10
    4 -4 -10
    4 -4 -10
    4 -4 -10
    4 -4 -10
    4 -4 -10
    4 -4 -10
    -4 4 10
    -4 4 10
    -4 4 10
    -4 4 10
    -4 4 10
    -4 4 10
    -4 4 10
    -4 4 10
    -4 4 10
    3 -4 -10
    3 -4 -10
    3 -4 -10
    3 -4 -10
    3 -4 -10
    3 -4 -10
    3 -4 -10
    -3 4 10
    -3 4 10
    -3 4 10
    -3 4 10
    -3 4 10
    -3 4 10
    -3 4 10
    -3 4 10
    2 -4 -10
    2 -4 -10
    2 -4 -10
    2 -4 -10
    2 -4 -10
    2 -4 -10
    2 -4 -10
    2 -4 -10
    -2 4 10
    -2 4 10
    -2 4 10
    -2 4 10
    -2 4 10
    -2 4 10
    -2 4 10
    1 -4 -10
    1 -4 -10
    1 -4 -10
    1 -4 -10
    1 -4 -10
    1 -4 -10
    1 -4 -10
    1 -4 -10
    1 -4 -10
    -1 4 10
    -1 4 10
    -1 4 10
    -1 4 10
    -1 4 10
    -1 4 10
    0 -4 -10
    0 -4 -10
    0 -4 -10
    0 -4 -10
    0 -4 -10
    0 -4 -10
    0 -4 -10
    0 4 10
    0 4 10
    0 4 10
    0 4 10
    0 4 10
    -1 -4 -10
    -1 -4 -10
    -1 -4 -10
    -1 -4 -10
    -1 -4 -10
    -1 -4 -10
    1 4 10
    1 4 10
    1 4 10
    1 4 10
    1 4 10
    1 4 10
    1 4 10
    -2 -4 -10
    -2 -4 -10
    -2 -4 -10
    -2 -4 -10
    -2 -4 -10
    -2 -4 -10
    -2 -4 -10
    2 4 10
    2 4 10
    2 4 10
    2 4 10
    2 4 10
    2 4 10
    2 4 10
    2 4 10
    2 4 10
    -3 -4 -10
    -3 -4 -10
    -3 -4 -10
    -3 -4 -10
    -3 -4 -10
    -3 -4 -10
    3 4 10
    3 4 10
    3 4 10
    3 4 10
    3 4 10
    3 4 10
    -4 -4 -10
    -4 -4 -10
    -4 -4 -10
    -4 -4 -10
    4 4 10
    4 4 10
    4 4 10
    4 4 10
    4 4 10
    -5 -4 -10
    -5 -4 -10
    -5 -4 -10
    -5 -4 -10
    5 4 10
    5 4 10
    5 4 10
    -6 -4 -10
    -6 -4 -10
    -6 -4 -10
    6 4 10
    6 4 10
    6 4 10
    6 4 10
    -7 -4 -10
    -7 -4 -10
    -7 -4 -10
    7 4 10
    7 4 10
    7 4 10
    7 -5 -10
    7 -5 -10
    7 -5 -10
    7 -5 -10
    -7 5 10
    -7 5 10
    -7 5 10
    -7 5 10
    6 -5 -10
    6 -5 -10
    6 -5 -10
    6 -5 -10
    6 -5 -10
    -6 5 10
    -6 5 10
    -6 5 10
    -6 5 10
    -6 5 10
    5 -5 -10
    5 -5 -10
    5 -5 -10
    5 -5 -10
    5 -5 -10
    5 -5 -10
    -5 5 10
    -5 5 10
    -5 5 10
    -5 5 10
    -5 5 10
    -5 5 10
    4 -5 -10
    4 -5 -10
    4 -5 -10
    4 -5 -10
    4 -5 -10
    4 -5 -10
    4 -5 -10
    4 -5 -10
    -4 5 10
    -4 5 10
    -4 5 10
    -4 5 10
    -4 5 10
    -4 5 10
    -4 5 10
    3 -5 -10
    3 -5 -10
    3 -5 -10
    3 -5 -10
    3 -5 -10
    3 -5 -10
    3 -5 -10
    3 -5 -10
    3 -5 -10
    -3 5 10
    -3 5 10
    -3 5 10
    -3 5 10
    -3 5 10
    -3 5 10
    2 -5 -10
    2 -5 -10
    2 -5 -10
    2 -5 -10
    2 -5 -10
    2 -5 -10
    2 -5 -10
    2 -5 -10
    -2 5 10
    -2 5 10
    -2 5 10
    -2 5 10
    -2 5 10
    -2 5 10
    -2 5 10
    1 -5 -10
    1 -5 -10
    1 -5 -10
    1 -5 -10
    1 -5 -10
    1 -5 -10
    1 -5 -10
    1 -5 -10
    1 -5 -10
    -1 5 10
    -1 5 10
    -1 5 10
    -1 5 10
    -1 5 10
    -1 5 10
    0 -5 -10
    0 -5 -10
    0 -5 -10
    0 -5 -10
    0 -5 -10
    0 -5 -10
    0 -5 -10
    0 5 10
    0 5 10
    0 5 10
    0 5 10
    0 5 10
    0 5 10
    0 5 10
    -1 -5 -10
    -1 -5 -10
    -1 -5 -10
    -1 -5 -10
    -1 -5 -10
    -1 -5 -10
    1 5 10
    1 5 10
    1 5 10
    1 5 10
    1 5 10
    1 5 10
    -2 -5 -10
    -2 -5 -10
    -2 -5 -10
    -2 -5 -10
    -2 -5 -10
    -2 -5 -10
    -2 -5 -10
    2 5 10
    2 5 10
    2 5 10
    2 5 10
    2 5 10
    2 5 10
    2 5 10
    -3 -5 -10
    -3 -5 -10
    -3 -5 -10
    -3 -5 -10
    -3 -5 -10
    3 5 10
    3 5 10
    3 5 10
    3 5 10
    -4 -5 -10
    -4 -5 -10
    -4 -5 -10
    -4 -5 -10
    4 5 10
    4 5 10
    4 5 10
    4 5 10
    -5 -5 -10
    -5 -5 -10
    -5 -5 -10
    -5 -5 -10
    5 5 10
    5 5 10
    5 5 10
    5 5 10
    -6 -5 -10
    -6 -5 -10
    -6 -5 -10
    6 5 10
    6 5 10
    6 5 10
    6 5 10
    6 -6 -10
    6 -6 -10
    6 -6 -10
    6 -6 -10
    6 -6 -10
    -6 6 10
    -6 6 10
    -6 6 10
    -6 6 10
    -6 6 10
    5 -6 -10
    5 -6 -10
    5 -6 -10
    5 -6 -10
    5 -6 -10
    5 -6 -10
    -5 6 10
    -5 6 10
    -5 6 10
    -5 6 10
    -5 6 10
    4 -6 -10
    4 -6 -10
    4 -6 -10
    4 -6 -10
    4 -6 -10
    4 -6 -10
    -4 6 10
    -4 6 10
    -4 6 10
    -4 6 10
    -4 6 10
    3 -6 -10
    3 -6 -10
    3 -6 -10
    3 -6 -10
    3 -6 -10
    3 -6 -10
    3 -6 -10
    -3 6 10
    -3 6 10
    -3 6 10
    -3 6 10
    -3 6 10
    2 -6 -10
    2 -6 -10
    2 -6 -10
    2 -6 -10
    2 -6 -10
    2 -6 -10
    2 -6 -10
    -2 6 10
    -2 6 10
    -2 6 10
    -2 6 10
    -2 6 10
    1 -6 -10
    1 -6 -10
    1 -6 -10
    1 -6 -10
    1 -6 -10
    1 -6 -10
    -1 6 10
    -1 6 10
    -1 6 10
    -1 6 10
    0 -6 -10
    0 -6 -10
    0 -6 -10
    0 -6 -10
    0 -6 -10
    0 -6 -10
    0 -6 -10
    0 6 10
    0 6 10
    0 6 10
    0 6 10
    -1 -6 -10
    -1 -6 -10
    -1 -6 -10
    -1 -6 -10
    -1 -6 -10
    -1 -6 -10
    -1 -6 -10
    1 6 10
    1 6 10
    1 6 10
    1 6 10
    1 6 10
    1 6 10
    1 6 10
    -2 -6 -10
    -2 -6 -10
    -2 -6 -10
    -2 -6 -10
    2 6 10
    2 6 10
    2 6 10
    2 6 10
    2 6 10
    2 6 10
    -3 -6 -10
    -3 -6 -10
    -3 -6 -10
    3 6 10
    3 6 10
    3 6 10
    3 6 10
    3 6 10
    -4 -6 -10
    -4 -6 -10
    -4 -6 -10
    -4 -6 -10
    4 6 10
    4 6 10
    4 6 10
    4 6 10
    4 6 10
    -5 -6 -10
    -5 -6 -10
    -5 -6 -10
    5 6 10
    5 6 10
    5 6 10
    5 6 10
    5 6 10
    5 6 10
    -6 -6 -10
    -6 -6 -10
    -6 -6 -10
    6 6 10
    6 6 10
    6 6 10
    5 -7 -10
    5 -7 -10
    5 -7 -10
    5 -7 -10
    5 -7 -10
    5 -7 -10
    -5 7 10
    -5 7 10
    -5 7 10
    4 -7 -10
    4 -7 -10
    4 -7 -10
    4 -7 -10
    4 -7 -10
    4 -7 -10
    4 -7 -10
    -4 7 10
    -4 7 10
    -4 7 10
    3 -7 -10
    3 -7 -10
    3 -7 -10
    3 -7 -10
    3 -7 -10
    -3 7 10
    -3 7 10
    -3 7 10
    2 -7 -10
    2 -7 -10
    2 -7 -10
    2 -7 -10
    2 -7 -10
    2 -7 -10
    2 -7 -10
    -2 7 10
    -2 7 10
    -2 7 10
    1 -7 -10
    1 -7 -10
    1 -7 -10
    1 -7 -10
    1 -7 -10
    1 -7 -10
    -1 7 10
    -1 7 10
    -1 7 10
    0 -7 -10
    0 -7 -10
    0 -7 -10
    0 -7 -10
    0 -7 -10
    0 -7 -10
    0 -7 -10
    0 7 10
    0 7 10
    0 7 10
    -1 -7 -10
    -1 -7 -10
    -1 -7 -10
    -1 -7 -10
    -1 -7 -10
    -1 -7 -10
    1 7 10
    1 7 10
    1 7 10
    1 7 10
    -2 -7 -10
    -2 -7 -10
    -2 -7 -10
    -2 -7 -10
    -2 -7 -10
    -2 -7 -10
    2 7 10
    2 7 10
    2 7 10
    2 7 10
    -3 -7 -10
    -3 -7 -10
    -3 -7 -10
    3 7 10
    3 7 10
    3 7 10
    -4 -7 -10
    -4 -7 -10
    -4 -7 -10
    -4 -7 -10
    4 7 10
    4 7 10
    4 7 10
    4 7 10
    -5 -7 -10
    -5 -7 -10
    -5 -7 -10
    5 7 10
    5 7 10
    5 7 10
    4 -8 -10
    4 -8 -10
    4 -8 -10
    -4 8 10
    -4 8 10
    -4 8 10
    3 -8 -10
    3 -8 -10
    3 -8 -10
    3 -8 -10
    3 -8 -10
    3 -8 -10
    -3 8 10
    -3 8 10
    -3 8 10
    2 -8 -10
    2 -8 -10
    2 -8 -10
    2 -8 -10
    2 -8 -10
    2 -8 -10
    -2 8 10
    -2 8 10
    -2 8 10
    1 -8 -10
    1 -8 -10
    1 -8 -10
    1 -8 -10
    1 -8 -10
    1 -8 -10
    1 -8 -10
    -1 8 10
    -1 8 10
    -1 8 10
    0 -8 -10
    0 -8 -10
    0 -8 -10
    0 -8 -10
    0 -8 -10
    0 -8 -10
    0 -8 -10
    0 8 10
    0 8 10
    0 8 10
    -1 -8 -10
    -1 -8 -10
    -1 -8 -10
    -1 -8 -10
    -1 -8 -10
    -1 -8 -10
    1 8 10
    1 8 10
    1 8 10
    1 8 10
    -2 -8 -10
    -2 -8 -10
    -2 -8 -10
    -2 -8 -10
    2 8 10
    2 8 10
    2 8 10
    -3 -8 -10
    -3 -8 -10
    -3 -8 -10
    -3 -8 -10
    3 8 10
    3 8 10
    3 8 10
    -4 -8 -10
    -4 -8 -10
    -4 -8 -10
    4 8 10
    4 8 10
    4 8 10
    2 -9 -10
    2 -9 -10
    2 -9 -10
    -2 9 10
    -2 9 10
    1 -9 -10
    1 -9 -10
    1 -9 -10
    1 -9 -10
    1 -9 -10
    -1 9 10
    -1 9 10
    0 -9 -10
    0 -9 -10
    0 -9 -10
    0 -9 -10
    0 9 10
    0 9 10
    -1 -9 -10
    -1 -9 -10
    -1 -9 -10
    -1 -9 -10
    -1 -9 -10
    1 9 10
    1 9 10
    1 9 10
    -2 -9 -10
    -2 -9 -10
    -2 -9 -10
    2 9 10
    2 9 10
    2 9 -11
    2 9 -11
    -2 -9 11
    -2 -9 11
    -2 -9 11
    -2 -9 11
    1 9 -11
    1 9 -11
    -1 -9 11
    -1 -9 11
    -1 -9 11
    0 9 -11
    0 -9 11
    0 -9 11
    0 -9 11
    -1 9 -11
    -1 9 -11
    1 -9 11
    1 -9 11
    1 -9 11
    -2 9 -11
    2 -9 11
    2 -9 11
    2 -9 11
    4 8 -11
    4 8 -11
    -4 -8 11
    -4 -8 11
    -4 -8 11
    -4 -8 11
    -4 -8 11
    -4 -8 11
    3 8 -11
    -3 -8 11
    -3 -8 11
    -3 -8 11
    -3 -8 11
    -3 -8 11
    -3 -8 11
    2 8 -11
    2 8 -11
    -2 -8 11
    -2 -8 11
    -2 -8 11
    -2 -8 11
    -2 -8 11
    -2 -8 11
    1 8 -11
    1 8 -11
    -1 -8 11
    -1 -8 11
    -1 -8 11
    -1 -8 11
    -1 -8 11
    0 8 -11
    0 8 -11
    0 -8 11
    0 -8 11
    0 -8 11
    0 -8 11
    0 -8 11
    -1 8 -11
    -1 8 -11
    1 -8 11
    1 -8 11
    1 -8 11
    1 -8 11
    1 -8 11
    -2 8 -11
    -2 8 -11
    2 -8 11
    2 -8 11
    2 -8 11
    2 -8 11
    2 -8 11
    2 -8 11
    -3 8 -11
    3 -8 11
    3 -8 11
    3 -8 11
    3 -8 11
    -4 8 -11
    4 -8 11
    5 7 -11
    5 7 -11
    5 7 -11
    -5 -7 11
    -5 -7 11
    -5 -7 11
    -5 -7 11
    -5 -7 11
    4 7 -11
    4 7 -11
    4 7 -11
    -4 -7 11
    -4 -7 11
    -4 -7 11
    -4 -7 11
    -4 -7 11
    3 7 -11
    3 7 -11
    3 7 -11
    3 7 -11
    -3 -7 11
    -3 -7 11
    -3 -7 11
    -3 -7 11
    -3 -7 11
    -3 -7 11
    -3 -7 11
    2 7 -11
    2 7 -11
    2 7 -11
    -2 -7 11
    -2 -7 11
    -2 -7 11
    -2 -7 11
    -2 -7 11
    1 7 -11
    1 7 -11
    -1 -7 11
    -1 -7 11
    -1 -7 11
    -1 -7 11
    -1 -7 11
    -1 -7 11
    0 7 -11
    0 7 -11
    0 7 -11
    0 -7 11
    0 -7 11
    0 -7 11
    0 -7 11
    0 -7 11
    -1 7 -11
    -1 7 -11
    1 -7 11
    1 -7 11
    1 -7 11
    1 -7 11
    1 -7 11
    1 -7 11
    -2 7 -11
    -2 7 -11
    2 -7 11
    2 -7 11
    2 -7 11
    2 -7 11
    2 -7 11
    2 -7 11
    -3 7 -11
    -3 7 -11
    -3 7 -11
    -3 7 -11
    -3 7 -11
    -3 7 -11
    3 -7 11
    3 -7 11
    3 -7 11
    3 -7 11
    -4 7 -11
    -4 7 -11
    4 -7 11
    4 -7 11
    4 -7 11
    4 -7 11
    4 -7 11
    4 -7 11
    -5 7 -11
    -5 7 -11
    5 -7 11
    5 -7 11
    5 -7 11
    6 6 -11
    6 6 -11
    6 6 -11
    -6 -6 11
    -6 -6 11
    -6 -6 11
    -6 -6 11
    -6 -6 11
    5 6 -11
    5 6 -11
    5 6 -11
    -5 -6 11
    -5 -6 11
    -5 -6 11
    -5 -6 11
    -5 -6 11
    4 6 -11
    4 6 -11
    4 6 -11
    -4 -6 11
    -4 -6 11
    -4 -6 11
    -4 -6 11
    -4 -6 11
    -4 -6 11
    3 6 -11
    3 6 -11
    3 6 -11
    3 6 -11
    -3 -6 11
    -3 -6 11
    -3 -6 11
    -3 -6 11
    -3 -6 11
    -3 -6 11
    -3 -6 11
    2 6 -11
    2 6 -11
    2 6 -11
    2 6 -11
    2 6 -11
    -2 -6 11
    -2 -6 11
    -2 -6 11
    -2 -6 11
    -2 -6 11
    -2 -6 11
    -2 -6 11
    -2 -6 11
    -2 -6 11
    1 6 -11
    1 6 -11
    1 6 -11
    -1 -6 11
    -1 -6 11
    -1 -6 11
    -1 -6 11
    -1 -6 11
    -1 -6 11
    -1 -6 11
    0 6 -11
    0 6 -11
    0 6 -11
    0 -6 11
    0 -6 11
    0 -6 11
    0 -6 11
    0 -6 11
    0 -6 11
    0 -6 11
    -1 6 -11
    -1 6 -11
    1 -6 11
    1 -6 11
    1 -6 11
    1 -6 11
    1 -6 11
    1 -6 11
    1 -6 11
    1 -6 11
    -2 6 -11
    -2 6 -11
    -2 6 -11
    -2 6 -11
    -2 6 -11
    2 -6 11
    2 -6 11
    2 -6 11
    2 -6 11
    2 -6 11
    2 -6 11
    2 -6 11
    -3 6 -11
    -3 6 -11
    -3 6 -11
    3 -6 11
    3 -6 11
    3 -6 11
    3 -6 11
    3 -6 11
    3 -6 11
    3 -6 11
    -4 6 -11
    -4 6 -11
    -4 6 -11
    4 -6 11
    4 -6 11
    4 -6 11
    4 -6 11
    4 -6 11
    4 -6 11
    -5 6 -11
    -5 6 -11
    5 -6 11
    5 -6 11
    5 -6 11
    5 -6 11
    -6 6 -11
    -6 6 -11
    -6 6 -11
    6 -6 11
    6 -6 11
    7 5 -11
    7 5 -11
    7 5 -11
    7 5 -11
    7 5 -11
    -7 -5 11
    -7 -5 11
    -7 -5 11
    6 5 -11
    6 5 -11
    6 5 -11
    6 5 -11
    6 5 -11
    -6 -5 11
    -6 -5 11
    -6 -5 11
    -6 -5 11
    -6 -5 11
    5 5 -11
    5 5 -11
    5 5 -11
    5 5 -11
    -5 -5 11
    -5 -5 11
    -5 -5 11
    -5 -5 11
    -5 -5 11
    4 5 -11
    4 5 -11
    4 5 -11
    -4 -5 11
    -4 -5 11
    -4 -5 11
    3 5 -11
    3 5 -11
    3 5 -11
    3 5 -11
    -3 -5 11
    -3 -5 11
    -3 -5 11
    -3 -5 11
    -3 -5 11
    -3 -5 11
    2 5 -11
    2 5 -11
    2 5 -11
    2 5 -11
    2 5 -11
    -2 -5 11
    -2 -5 11
    -2 -5 11
    -2 -5 11
    -2 -5 11
    -2 -5 11
    -2 -5 11
    -2 -5 11
    -2 -5 11
    -2 -5 11
    1 5 -11
    1 5 -11
    1 5 -11
    1 5 -11
    1 5 -11
    -1 -5 11
    -1 -5 11
    -1 -5 11
    -1 -5 11
    -1 -5 11
    -1 -5 11
    -1 -5 11
    -1 -5 11
    -1 -5 11
    -1 -5 11
    -1 -5 11
    0 5 -11
    0 5 -11
    0 5 -11
    0 5 -11
    0 5 -11
    0 -5 11
    0 -5 11
    0 -5 11
    0 -5 11
    0 -5 11
    0 -5 11
    0 -5 11
    0 -5 11
    0 -5 11
    0 -5 11
    -1 5 -11
    -1 5 -11
    -1 5 -11
    -1 5 -11
    1 -5 11
    1 -5 11
    1 -5 11
    1 -5 11
    1 -5 11
    1 -5 11
    1 -5 11
    1 -5 11
    1 -5 11
    1 -5 11
    1 -5 11
    1 -5 11
    -2 5 -11
    -2 5 -11
    -2 5 -11
    -2 5 -11
    2 -5 11
    2 -5 11
    2 -5 11
    2 -5 11
    2 -5 11
    2 -5 11
    2 -5 11
    2 -5 11
    2 -5 11
    -3 5 -11
    -3 5 -11
    -3 5 -11
    -3 5 -11
    -3 5 -11
    3 -5 11
    3 -5 11
    3 -5 11
    3 -5 11
    3 -5 11
    3 -5 11
    -4 5 -11
    -4 5 -11
    -4 5 -11
    -4 5 -11
    -4 5 -11
    4 -5 11
    4 -5 11
    4 -5 11
    4 -5 11
    4 -5 11
    4 -5 11
    -5 5 -11
    -5 5 -11
    -5 5 -11
    5 -5 11
    5 -5 11
    5 -5 11
    5 -5 11
    5 -5 11
    -6 5 -11
    -6 5 -11
    6 -5 11
    6 -5 11
    6 -5 11
    6 -5 11
    7 4 -11
    7 4 -11
    7 4 -11
    -7 -4 11
    -7 -4 11
    -7 -4 11
    6 4 -11
    6 4 -11
    6 4 -11
    6 4 -11
    6 4 -11
    -6 -4 11
    -6 -4 11
    -6 -4 11
    -6 -4 11
    -6 -4 11
    5 4 -11
    5 4 -11
    5 4 -11
    5 4 -11
    5 4 -11
    -5 -4 11
    -5 -4 11
    -5 -4 11
    -5 -4 11
    4 4 -11
    4 4 -11
    4 4 -11
    4 4 -11
    4 4 -11
    4 4 -11
    4 4 -11
    -4 -4 11
    -4 -4 11
    -4 -4 11
    -4 -4 11
    -4 -4 11
    -4 -4 11
    -4 -4 11
    3 4 -11
    3 4 -11
    3 4 -11
    3 4 -11
    3 4 -11
    3 4 -11
    3 4 -11
    -3 -4 11
    -3 -4 11
    -3 -4 11
    -3 -4 11
    -3 -4 11
    -3 -4 11
    -3 -4 11
    -3 -4 11
    2 4 -11
    2 4 -11
    2 4 -11
    2 4 -11
    2 4 -11
    -2 -4 11
    -2 -4 11
    -2 -4 11
    -2 -4 11
    -2 -4 11
    -2 -4 11
    -2 -4 11
    -2 -4 11
    -2 -4 11
    1 4 -11
    1 4 -11
    1 4 -11
    1 4 -11
    1 4 -11
    1 4 -11
    -1 -4 11
    -1 -4 11
    -1 -4 11
    -1 -4 11
    -1 -4 11
    -1 -4 11
    -1 -4 11
    -1 -4 11
    0 4 -11
    0 4 -11
    0 4 -11
    0 4 -11
    0 4 -11
    0 -4 11
    0 -4 11
    0 -4 11
    0 -4 11
    0 -4 11
    0 -4 11
    0 -4 11
    0 -4 11
    0 -4 11
    -1 4 -11
    -1 4 -11
    -1 4 -11
    -1 4 -11
    -1 4 -11
    1 -4 11
    1 -4 11
    1 -4 11
    1 -4 11
    1 -4 11
    1 -4 11
    1 -4 11
    1 -4 11
    1 -4 11
    1 -4 11
    1 -4 11
    -2 4 -11
    -2 4 -11
    -2 4 -11
    -2 4 -11
    -2 4 -11
    2 -4 11
    2 -4 11
    2 -4 11
    2 -4 11
    2 -4 11
    2 -4 11
    2 -4 11
    -3 4 -11
    -3 4 -11
    -3 4 -11
    -3 4 -11
    -3 4 -11
    -3 4 -11
    3 -4 11
    3 -4 11
    3 -4 11
    3 -4 11
    3 -4 11
    3 -4 11
    3 -4 11
    3 -4 11
    -4 4 -11
    -4 4 -11
    -4 4 -11
    -4 4 -11
    -4 4 -11
    -4 4 -11
    4 -4 11
    4 -4 11
    4 -4 11
    4 -4 11
    4 -4 11
    -5 4 -11
    -5 4 -11
    -5 4 -11
    -5 4 -11
    -5 4 -11
    -5 4 -11
    5 -4 11
    5 -4 11
    5 -4 11
    5 -4 11
    -6 4 -11
    -6 4 -11
    -6 4 -11
    -6 4 -11
    -6 4 -11
    6 -4 11
    6 -4 11
    6 -4 11
    6 -4 11
    -7 4 -11
    -7 4 -11
    -7 4 -11
    -7 4 -11
    7 -4 11
    7 -4 11
    7 -4 11
    8 3 -11
    8 3 -11
    8 3 -11
    8 3 -11
    -8 -3 11
    -8 -3 11
    -8 -3 11
    7 3 -11
    7 3 -11
    7 3 -11
    7 3 -11
    -7 -3 11
    -7 -3 11
    -7 -3 11
    6 3 -11
    6 3 -11
    6 3 -11
    6 3 -11
    6 3 -11
    -6 -3 11
    -6 -3 11
    -6 -3 11
    5 3 -11
    5 3 -11
    5 3 -11
    5 3 -11
    5 3 -11
    -5 -3 11
    -5 -3 11
    -5 -3 11
    -5 -3 11
    -5 -3 11
    -5 -3 11
    4 3 -11
    4 3 -11
    4 3 -11
    4 3 -11
    4 3 -11
    4 3 -11
    4 3 -11
    -4 -3 11
    -4 -3 11
    -4 -3 11
    -4 -3 11
    -4 -3 11
    -4 -3 11
    -4 -3 11
    -4 -3 11
    3 3 -11
    3 3 -11
    3 3 -11
    3 3 -11
    3 3 -11
    -3 -3 11
    -3 -3 11
    -3 -3 11
    -3 -3 11
    -3 -3 11
    -3 -3 11
    -3 -3 11
    -3 -3 11
    2 3 -11
    2 3 -11
    2 3 -11
    2 3 -11
    2 3 -11
    2 3 -11
    2 3 -11
    -2 -3 11
    -2 -3 11
    -2 -3 11
    -2 -3 11
    -2 -3 11
    -2 -3 11
    -2 -3 11
    -2 -3 11
    1 3 -11
    1 3 -11
    1 3 -11
    1 3 -11
    1 3 -11
    1 3 -11
    1 3 -11
    1 3 -11
    -1 -3 11
    -1 -3 11
    -1 -3 11
    -1 -3 11
    -1 -3 11
    -1 -3 11
    -1 -3 11
    -1 -3 11
    0 3 -11
    0 3 -11
    0 3 -11
    0 3 -11
    0 -3 11
    0 -3 11
    0 -3 11
    0 -3 11
    0 -3 11
    0 -3 11
    0 -3 11
    0 -3 11
    0 -3 11
    -1 3 -11
    -1 3 -11
    -1 3 -11
    -1 3 -11
    -1 3 -11
    -1 3 -11
    -1 3 -11
    1 -3 11
    1 -3 11
    1 -3 11
    1 -3 11
    1 -3 11
    1 -3 11
    1 -3 11
    1 -3 11
    1 -3 11
    -2 3 -11
    -2 3 -11
    -2 3 -11
    -2 3 -11
    -2 3 -11
    -2 3 -11
    -2 3 -11
    2 -3 11
    2 -3 11
    2 -3 11
    2 -3 11
    2 -3 11
    2 -3 11
    2 -3 11
    -3 3 -11
    -3 3 -11
    -3 3 -11
    -3 3 -11
    -3 3 -11
    -3 3 -11
    -3 3 -11
    -3 3 -11
    3 -3 11
    3 -3 11
    3 -3 11
    3 -3 11
    3 -3 11
    3 -3 11
    3 -3 11
    -4 3 -11
    -4 3 -11
    -4 3 -11
    -4 3 -11
    -4 3 -11
    -4 3 -11
    -4 3 -11
    -4 3 -11
    4 -3 11
    4 -3 11
    4 -3 11
    4 -3 11
    4 -3 11
    -5 3 -11
    -5 3 -11
    -5 3 -11
    -5 3 -11
    -5 3 -11
    -5 3 -11
    5 -3 11
    5 -3 11
    5 -3 11
    5 -3 11
    5 -3 11
    -6 3 -11
    -6 3 -11
    -6 3 -11
    -6 3 -11
    6 -3 11
    6 -3 11
    6 -3 11
    6 -3 11
    -7 3 -11
    -7 3 -11
    -7 3 -11
    7 -3 11
    7 -3 11
    8 2 -11
    8 2 -11
    8 2 -11
    8 2 -11
    -8 -2 11
    -8 -2 11
    -8 -2 11
    7 2 -11
    7 2 -11
    7 2 -11
    7 2 -11
    -7 -2 11
    -7 -2 11
    -7 -2 11
    6 2 -11
    6 2 -11
    6 2 -11
    -6 -2 11
    -6 -2 11
    -6 -2 11
    -6 -2 11
    -6 -2 11
    5 2 -11
    5 2 -11
    5 2 -11
    5 2 -11
    5 2 -11
    -5 -2 11
    -5 -2 11
    -5 -2 11
    -5 -2 11
    -5 -2 11
    -5 -2 11
    4 2 -11
    4 2 -11
    4 2 -11
    4 2 -11
    4 2 -11
    -4 -2 11
    -4 -2 11
    -4 -2 11
    -4 -2 11
    -4 -2 11
    -4 -2 11
    -4 -2 11
    3 2 -11
    3 2 -11
    3 2 -11
    3 2 -11
    3 2 -11
    3 2 -11
    3 2 -11
    -3 -2 11
    -3 -2 11
    -3 -2 11
    -3 -2 11
    -3 -2 11
    -3 -2 11
    -3 -2 11
    -3 -2 11
    2 2 -11
    2 2 -11
    2 2 -11
    2 2 -11
    2 2 -11
    2 2 -11
    -2 -2 11
    -2 -2 11
    -2 -2 11
    -2 -2 11
    -2 -2 11
    -2 -2 11
    -2 -2 11
    -2 -2 11
    -2 -2 11
    1 2 -11
    1 2 -11
    1 2 -11
    1 2 -11
    1 2 -11
    1 2 -11
    1 2 -11
    1 2 -11
    -1 -2 11
    -1 -2 11
    -1 -2 11
    -1 -2 11
    -1 -2 11
    -1 -2 11
    -1 -2 11
    0 2 -11
    0 2 -11
    0 2 -11
    0 2 -11
    0 2 -11
    0 2 -11
    0 2 -11
    0 -2 11
    0 -2 11
    0 -2 11
    0 -2 11
    0 -2 11
    0 -2 11
    -1 2 -11
    -1 2 -11
    -1 2 -11
    -1 2 -11
    -1 2 -11
    -1 2 -11
    1 -2 11
    1 -2 11
    1 -2 11
    1 -2 11
    1 -2 11
    1 -2 11
    1 -2 11
    1 -2 11
    -2 2 -11
    -2 2 -11
    -2 2 -11
    -2 2 -11
    -2 2 -11
    -2 2 -11
    2 -2 11
    2 -2 11
    2 -2 11
    2 -2 11
    2 -2 11
    2 -2 11
    -3 2 -11
    -3 2 -11
    -3 2 -11
    -3 2 -11
    -3 2 -11
    -3 2 -11
    -3 2 -11
    3 -2 11
    3 -2 11
    3 -2 11
    3 -2 11
    3 -2 11
    3 -2 11
    -4 2 -11
    -4 2 -11
    -4 2 -11
    -4 2 -11
    -4 2 -11
    -4 2 -11
    4 -2 11
    4 -2 11
    4 -2 11
    4 -2 11
    4 -2 11
    -5 2 -11
    -5 2 -11
    -5 2 -11
    -5 2 -11
    -5 2 -11
    5 -2 11
    5 -2 11
    5 -2 11
    5 -2 11
    5 -2 11
    -6 2 -11
    -6 2 -11
    -6 2 -11
    -6 2 -11
    -6 2 -11
    6 -2 11
    6 -2 11
    6 -2 11
    6 -2 11
    -7 2 -11
    -7 2 -11
    -7 2 -11
    -7 2 -11
    -7 2 -11
    7 -2 11
    7 -2 11
    8 1 -11
    8 1 -11
    8 1 -11
    8 1 -11
    -8 -1 11
    -8 -1 11
    -8 -1 11
    7 1 -11
    7 1 -11
    7 1 -11
    7 1 -11
    -7 -1 11
    -7 -1 11
    -7 -1 11
    6 1 -11
    6 1 -11
    6 1 -11
    6 1 -11
    -6 -1 11
    -6 -1 11
    -6 -1 11
    -6 -1 11
    -6 -1 11
    5 1 -11
    5 1 -11
    5 1 -11
    5 1 -11
    5 1 -11
    5 1 -11
    5 1 -11
    -5 -1 11
    -5 -1 11
    -5 -1 11
    -5 -1 11
    -5 -1 11
    -5 -1 11
    -5 -1 11
    4 1 -11
    4 1 -11
    4 1 -11
    4 1 -11
    4 1 -11
    4 1 -11
    4 1 -11
    -4 -1 11
    -4 -1 11
    -4 -1 11
    -4 -1 11
    -4 -1 11
    -4 -1 11
    -4 -1 11
    3 1 -11
    3 1 -11
    3 1 -11
    3 1 -11
    3 1 -11
    3 1 -11
    3 1 -11
    3 1 -11
    -3 -1 11
    -3 -1 11
    -3 -1 11
    -3 -1 11
    -3 -1 11
    -3 -1 11
    -3 -1 11
    -3 -1 11
    2 1 -11
    2 1 -11
    2 1 -11
    2 1 -11
    2 1 -11
    2 1 -11
    -2 -1 11
    -2 -1 11
    -2 -1 11
    -2 -1 11
    -2 -1 11
    -2 -1 11
    -2 -1 11
    -2 -1 11
    1 1 -11
    1 1 -11
    1 1 -11
    1 1 -11
    1 1 -11
    1 1 -11
    1 1 -11
    1 1 -11
    -1 -1 11
    -1 -1 11
    -1 -1 11
    -1 -1 11
    -1 -1 11
    -1 -1 11
    0 1 -11
    0 1 -11
    0 1 -11
    0 1 -11
    0 1 -11
    0 1 -11
    0 1 -11
    0 1 -11
    0 1 -11
    0 -1 11
    0 -1 11
    0 -1 11
    0 -1 11
    0 -1 11
    0 -1 11
    -1 1 -11
    -1 1 -11
    -1 1 -11
    -1 1 -11
    -1 1 -11
    -1 1 -11
    -1 1 -11
    1 -1 11
    1 -1 11
    1 -1 11
    1 -1 11
    1 -1 11
    1 -1 11
    1 -1 11
    1 -1 11
    -2 1 -11
    -2 1 -11
    -2 1 -11
    -2 1 -11
    2 -1 11
    2 -1 11
    2 -1 11
    2 -1 11
    2 -1 11
    2 -1 11
    2 -1 11
    -3 1 -11
    -3 1 -11
    -3 1 -11
    -3 1 -11
    -3 1 -11
    3 -1 11
    3 -1 11
    3 -1 11
    3 -1 11
    3 -1 11
    3 -1 11
    -4 1 -11
    -4 1 -11
    -4 1 -11
    -4 1 -11
    -4 1 -11
    -4 1 -11
    -4 1 -11
    4 -1 11
    4 -1 11
    4 -1 11
    4 -1 11
    4 -1 11
    4 -1 11
    -5 1 -11
    -5 1 -11
    -5 1 -11
    -5 1 -11
    -5 1 -11
    -5 1 -11
    5 -1 11
    5 -1 11
    5 -1 11
    5 -1 11
    -6 1 -11
    -6 1 -11
    -6 1 -11
    -6 1 -11
    -6 1 -11
    -6 1 -11
    6 -1 11
    6 -1 11
    6 -1 11
    6 -1 11
    -7 1 -11
    -7 1 -11
    -7 1 -11
    -7 1 -11
    -7 1 -11
    7 -1 11
    7 -1 11
    7 -1 11
    8 0 -11
    8 0 -11
    8 0 -11
    8 0 -11
    -8 0 11
    -8 0 11
    -8 0 11
    7 0 -11
    7 0 -11
    7 0 -11
    7 0 -11
    -7 0 11
    -7 0 11
    -7 0 11
    6 0 -11
    6 0 -11
    6 0 -11
    6 0 -11
    -6 0 11
    -6 0 11
    -6 0 11
    -6 0 11
    5 0 -11
    5 0 -11
    5 0 -11
    5 0 -11
    5 0 -11
    5 0 -11
    5 0 -11
    -5 0 11
    -5 0 11
    -5 0 11
    -5 0 11
    -5 0 11
    -5 0 11
    4 0 -11
    4 0 -11
    4 0 -11
    4 0 -11
    4 0 -11
    4 0 -11
    4 0 -11
    -4 0 11
    -4 0 11
    -4 0 11
    -4 0 11
    -4 0 11
    -4 0 11
    -4 0 11
    3 0 -11
    3 0 -11
    3 0 -11
    3 0 -11
    3 0 -11
    3 0 -11
    3 0 -11
    -3 0 11
    -3 0 11
    -3 0 11
    -3 0 11
    -3 0 11
    -3 0 11
    -3 0 11
    -3 0 11
    -3 0 11
    2 0 -11
    2 0 -11
    2 0 -11
    2 0 -11
    2 0 -11
    2 0 -11
    2 0 -11
    -2 0 11
    -2 0 11
    -2 0 11
    -2 0 11
    -2 0 11
    -2 0 11
    -2 0 11
    1 0 -11
    1 0 -11
    1 0 -11
    1 0 -11
    1 0 -11
    1 0 -11
    1 0 -11
    1 0 -11
    -1 0 11
    -1 0 11
    -1 0 11
    -1 0 11
    -1 0 11
    0 0 -11
    0 0 -11
    0 0 -11
    0 0 -11
    0 0 -11
    0 0 11
    0 0 11
    0 0 11
    0 0 11
    0 0 11
    0 0 11
    -1 0 -11
    -1 0 -11
    -1 0 -11
    -1 0 -11
    -1 0 -11
    -1 0 -11
    1 0 11
    1 0 11
    1 0 11
    1 0 11
    1 0 11
    1 0 11
    -2 0 -11
    -2 0 -11
    -2 0 -11
    -2 0 -11
    -2 0 -11
    -2 0 -11
    2 0 11
    2 0 11
    2 0 11
    2 0 11
    2 0 11
    2 0 11
    2 0 11
    2 0 11
    -3 0 -11
    -3 0 -11
    -3 0 -11
    -3 0 -11
    -3 0 -11
    -3 0 -11
    3 0 11
    3 0 11
    3 0 11
    3 0 11
    3 0 11
    3 0 11
    -4 0 -11
    -4 0 -11
    -4 0 -11
    -4 0 -11
    -4 0 -11
    -4 0 -11
    4 0 11
    4 0 11
    4 0 11
    4 0 11
    4 0 11
    4 0 11
    4 0 11
    -5 0 -11
    -5 0 -11
    -5 0 -11
    5 0 11
    5 0 11
    5 0 11
    5 0 11
    -6 0 -11
    -6 0 -11
    -6 0 -11
    6 0 11
    6 0 11
    6 0 11
    -7 0 -11
    -7 0 -11
    -7 0 -11
    -7 0 -11
    -7 0 -11
    7 0 11
    7 0 11
    7 0 11
    8 -1 -11
    8 -1 -11
    8 -1 -11
    8 -1 -11
    -8 1 11
    -8 1 11
    -8 1 11
    7 -1 -11
    7 -1 -11
    7 -1 -11
    7 -1 -11
    7 -1 -11
    -7 1 11
    -7 1 11
    -7 1 11
    6 -1 -11
    6 -1 -11
    6 -1 -11
    6 -1 -11
    6 -1 -11
    -6 1 11
    -6 1 11
    -6 1 11
    5 -1 -11
    5 -1 -11
    5 -1 -11
    5 -1 -11
    5 -1 -11
    5 -1 -11
    5 -1 -11
    5 -1 -11
    5 -1 -11
    -5 1 11
    -5 1 11
    -5 1 11
    -5 1 11
    -5 1 11
    -5 1 11
    -5 1 11
    4 -1 -11
    4 -1 -11
    4 -1 -11
    4 -1 -11
    4 -1 -11
    4 -1 -11
    4 -1 -11
    -4 1 11
    -4 1 11
    -4 1 11
    -4 1 11
    -4 1 11
    -4 1 11
    -4 1 11
    3 -1 -11
    3 -1 -11
    3 -1 -11
    3 -1 -11
    3 -1 -11
    3 -1 -11
    3 -1 -11
    -3 1 11
    -3 1 11
    -3 1 11
    -3 1 11
    -3 1 11
    -3 1 11
    -3 1 11
    2 -1 -11
    2 -1 -11
    2 -1 -11
    2 -1 -11
    2 -1 -11
    2 -1 -11
    -2 1 11
    -2 1 11
    -2 1 11
    -2 1 11
    -2 1 11
    -2 1 11
    -2 1 11
    1 -1 -11
    1 -1 -11
    1 -1 -11
    1 -1 -11
    1 -1 -11
    1 -1 -11
    -1 1 11
    -1 1 11
    -1 1 11
    -1 1 11
    -1 1 11
    -1 1 11
    0 -1 -11
    0 -1 -11
    0 -1 -11
    0 -1 -11
    0 -1 -11
    0 -1 -11
    0 -1 -11
    0 -1 -11
    0 1 11
    0 1 11
    0 1 11
    0 1 11
    0 1 11
    0 1 11
    -1 -1 -11
    -1 -1 -11
    -1 -1 -11
    -1 -1 -11
    -1 -1 -11
    -1 -1 -11
    1 1 11
    1 1 11
    1 1 11
    1 1 11
    1 1 11
    1 1 11
    1 1 11
    -2 -1 -11
    -2 -1 -11
    -2 -1 -11
    -2 -1 -11
    -2 -1 -11
    2 1 11
    2 1 11
    2 1 11
    2 1 11
    2 1 11
    2 1 11
    -3 -1 -11
    -3 -1 -11
    -3 -1 -11
    -3 -1 -11
    -3 -1 -11
    -3 -1 -11
    3 1 11
    3 1 11
    3 1 11
    3 1 11
    3 1 11
    3 1 11
    3 1 11
    -4 -1 -11
    -4 -1 -11
    -4 -1 -11
    -4 -1 -11
    -4 -1 -11
    -4 -1 -11
    4 1 11
    4 1 11
    4 1 11
    4 1 11
    4 1 11
    4 1 11
    4 1 11
    -5 -1 -11
    -5 -1 -11
    -5 -1 -11
    5 1 11
    5 1 11
    5 1 11
    5 1 11
    5 1 11
    -6 -1 -11
    -6 -1 -11
    -6 -1 -11
    -6 -1 -11
    6 1 11
    6 1 11
    6 1 11
    -7 -1 -11
    -7 -1 -11
    -7 -1 -11
    -7 -1 -11
    7 1 11
    7 1 11
    7 1 11
    8 -2 -11
    8 -2 -11
    8 -2 -11
    8 -2 -11
    -8 2 11
    -8 2 11
    -8 2 11
    7 -2 -11
    7 -2 -11
    7 -2 -11
    7 -2 -11
    -7 2 11
    -7 2 11
    -7 2 11
    6 -2 -11
    6 -2 -11
    6 -2 -11
    6 -2 -11
    6 -2 -11
    6 -2 -11
    6 -2 -11
    -6 2 11
    -6 2 11
    -6 2 11
    5 -2 -11
    5 -2 -11
    5 -2 -11
    5 -2 -11
    5 -2 -11
    5 -2 -11
    5 -2 -11
    -5 2 11
    -5 2 11
    -5 2 11
    -5 2 11
    -5 2 11
    -5 2 11
    4 -2 -11
    4 -2 -11
    4 -2 -11
    4 -2 -11
    4 -2 -11
    4 -2 -11
    4 -2 -11
    4 -2 -11
    -4 2 11
    -4 2 11
    -4 2 11
    -4 2 11
    -4 2 11
    -4 2 11
    -4 2 11
    -4 2 11
    3 -2 -11
    3 -2 -11
    3 -2 -11
    3 -2 -11
    3 -2 -11
    3 -2 -11
    3 -2 -11
    -3 2 11
    -3 2 11
    -3 2 11
    -3 2 11
    -3 2 11
    -3 2 11
    -3 2 11
    -3 2 11
    2 -2 -11
    2 -2 -11
    2 -2 -11
    2 -2 -11
    2 -2 -11
    2 -2 -11
    -2 2 11
    -2 2 11
    -2 2 11
    -2 2 11
    -2 2 11
    -2 2 11
    1 -2 -11
    1 -2 -11
    1 -2 -11
    1 -2 -11
    1 -2 -11
    1 -2 -11
    1 -2 -11
    -1 2 11
    -1 2 11
    -1 2 11
    -1 2 11
    -1 2 11
    -1 2 11
    0 -2 -11
    0 -2 -11
    0 -2 -11
    0 -2 -11
    0 -2 -11
    0 -2 -11
    0 2 11
    0 2 11
    0 2 11
    0 2 11
    0 2 11
    0 2 11
    -1 -2 -11
    -1 -2 -11
    -1 -2 -11
    -1 -2 -11
    -1 -2 -11
    1 2 11
    1 2 11
    1 2 11
    1 2 11
    1 2 11
    1 2 11
    1 2 11
    -2 -2 -11
    -2 -2 -11
    -2 -2 -11
    -2 -2 -11
    -2 -2 -11
    -2 -2 -11
    2 2 11
    2 2 11
    2 2 11
    2 2 11
    2 2 11
    -3 -2 -11
    -3 -2 -11
    -3 -2 -11
    -3 -2 -11
    -3 -2 -11
    -3 -2 -11
    3 2 11
    3 2 11
    3 2 11
    3 2 11
    3 2 11
    3 2 11
    3 2 11
    -4 -2 -11
    -4 -2 -11
    -4 -2 -11
    -4 -2 -11
    -4 -2 -11
    -4 -2 -11
    4 2 11
    4 2 11
    4 2 11
    4 2 11
    4 2 11
    4 2 11
    -5 -2 -11
    -5 -2 -11
    -5 -2 -11
    -5 -2 -11
    -5 -2 -11
    5 2 11
    5 2 11
    5 2 11
    5 2 11
    5 2 11
    -6 -2 -11
    -6 -2 -11
    -6 -2 -11
    -6 -2 -11
    6 2 11
    6 2 11
    6 2 11
    6 2 11
    -7 -2 -11
    -7 -2 -11
    -7 -2 -11
    -7 -2 -11
    7 2 11
    7 2 11
    7 2 11
    8 -3 -11
    8 -3 -11
    8 -3 -11
    -8 3 11
    -8 3 11
    -8 3 11
    7 -3 -11
    7 -3 -11
    7 -3 -11
    7 -3 -11
    7 -3 -11
    7 -3 -11
    -7 3 11
    -7 3 11
    -7 3 11
    6 -3 -11
    6 -3 -11
    6 -3 -11
    6 -3 -11
    6 -3 -11
    6 -3 -11
    -6 3 11
    -6 3 11
    -6 3 11
    5 -3 -11
    5 -3 -11
    5 -3 -11
    5 -3 -11
    5 -3 -11
    5 -3 -11
    -5 3 11
    -5 3 11
    -5 3 11
    -5 3 11
    -5 3 11
    4 -3 -11
    4 -3 -11
    4 -3 -11
    4 -3 -11
    4 -3 -11
    4 -3 -11
    4 -3 -11
    4 -3 -11
    -4 3 11
    -4 3 11
    -4 3 11
    -4 3 11
    -4 3 11
    -4 3 11
    -4 3 11
    -4 3 11
    3 -3 -11
    3 -3 -11
    3 -3 -11
    3 -3 -11
    3 -3 -11
    3 -3 -11
    -3 3 11
    -3 3 11
    -3 3 11
    -3 3 11
    -3 3 11
    -3 3 11
    -3 3 11
    2 -3 -11
    2 -3 -11
    2 -3 -11
    2 -3 -11
    2 -3 -11
    2 -3 -11
    -2 3 11
    -2 3 11
    -2 3 11
    -2 3 11
    -2 3 11
    -2 3 11
    -2 3 11
    1 -3 -11
    1 -3 -11
    1 -3 -11
    1 -3 -11
    1 -3 -11
    1 -3 -11
    1 -3 -11
    1 -3 -11
    -1 3 11
    -1 3 11
    -1 3 11
    -1 3 11
    -1 3 11
    -1 3 11
    -1 3 11
    0 -3 -11
    0 -3 -11
    0 -3 -11
    0 -3 -11
    0 -3 -11
    0 3 11
    0 3 11
    0 3 11
    0 3 11
    0 3 11
    0 3 11
    -1 -3 -11
    -1 -3 -11
    -1 -3 -11
    -1 -3 -11
    -1 -3 -11
    -1 -3 -11
    1 3 11
    1 3 11
    1 3 11
    1 3 11
    1 3 11
    1 3 11
    1 3 11
    -2 -3 -11
    -2 -3 -11
    -2 -3 -11
    -2 -3 -11
    -2 -3 -11
    -2 -3 -11
    2 3 11
    2 3 11
    2 3 11
    2 3 11
    2 3 11
    2 3 11
    2 3 11
    -3 -3 -11
    -3 -3 -11
    -3 -3 -11
    -3 -3 -11
    -3 -3 -11
    -3 -3 -11
    3 3 11
    3 3 11
    3 3 11
    3 3 11
    3 3 11
    3 3 11
    -4 -3 -11
    -4 -3 -11
    -4 -3 -11
    -4 -3 -11
    -4 -3 -11
    4 3 11
    4 3 11
    4 3 11
    4 3 11
    4 3 11
    -5 -3 -11
    -5 -3 -11
    -5 -3 -11
    -5 -3 -11
    -5 -3 -11
    5 3 11
    5 3 11
    5 3 11
    5 3 11
    -6 -3 -11
    -6 -3 -11
    -6 -3 -11
    -6 -3 -11
    6 3 11
    6 3 11
    6 3 11
    -7 -3 -11
    -7 -3 -11
    -7 -3 -11
    7 3 11
    7 3 11
    7 3 11
    7 -4 -11
    7 -4 -11
    7 -4 -11
    7 -4 -11
    7 -4 -11
    -7 4 11
    -7 4 11
    6 -4 -11
    6 -4 -11
    6 -4 -11
    6 -4 -11
    6 -4 -11
    -6 4 11
    -6 4 11
    -6 4 11
    -6 4 11
    5 -4 -11
    5 -4 -11
    5 -4 -11
    5 -4 -11
    5 -4 -11
    5 -4 -11
    -5 4 11
    -5 4 11
    -5 4 11
    -5 4 11
    -5 4 11
    -5 4 11
    4 -4 -11
    4 -4 -11
    4 -4 -11
    4 -4 -11
    4 -4 -11
    4 -4 -11
    4 -4 -11
    4 -4 -11
    -4 4 11
    -4 4 11
    -4 4 11
    -4 4 11
    -4 4 11
    -4 4 11
    -4 4 11
    3 -4 -11
    3 -4 -11
    3 -4 -11
    3 -4 -11
    3 -4 -11
    3 -4 -11
    3 -4 -11
    -3 4 11
    -3 4 11
    -3 4 11
    -3 4 11
    -3 4 11
    -3 4 11
    2 -4 -11
    2 -4 -11
    2 -4 -11
    2 -4 -11
    2 -4 -11
    2 -4 -11
    2 -4 -11
    -2 4 11
    -2 4 11
    -2 4 11
    -2 4 11
    -2 4 11
    -2 4 11
    -2 4 11
    1 -4 -11
    1 -4 -11
    1 -4 -11
    1 -4 -11
    1 -4 -11
    1 -4 -11
    1 -4 -11
    -1 4 11
    -1 4 11
    -1 4 11
    -1 4 11
    -1 4 11
    -1 4 11
    -1 4 11
    0 -4 -11
    0 -4 -11
    0 -4 -11
    0 -4 -11
    0 -4 -11
    0 -4 -11
    0 4 11
    0 4 11
    0 4 11
    0 4 11
    0 4 11
    0 4 11
    -1 -4 -11
    -1 -4 -11
    -1 -4 -11
    -1 -4 -11
    -1 -4 -11
    -1 -4 -11
    1 4 11
    1 4 11
    1 4 11
    1 4 11
    1 4 11
    1 4 11
    1 4 11
    -2 -4 -11
    -2 -4 -11
    -2 -4 -11
    -2 -4 -11
    -2 -4 -11
    -2 -4 -11
    -2 -4 -11
    2 4 11
    2 4 11
    2 4 11
    2 4 11
    2 4 11
    2 4 11
    2 4 11
    2 4 11
    2 4 11
    -3 -4 -11
    -3 -4 -11
    -3 -4 -11
    -3 -4 -11
    -3 -4 -11
    -3 -4 -11
    3 4 11
    3 4 11
    3 4 11
    3 4 11
    3 4 11
    3 4 11
    -4 -4 -11
    -4 -4 -11
    -4 -4 -11
    -4 -4 -11
    -4 -4 -11
    4 4 11
    4 4 11
    4 4 11
    4 4 11
    4 4 11
    -5 -4 -11
    -5 -4 -11
    -5 -4 -11
    -5 -4 -11
    5 4 11
    5 4 11
    5 4 11
    5 4 11
    -6 -4 -11
    -6 -4 -11
    -6 -4 -11
    6 4 11
    6 4 11
    6 4 11
    6 4 11
    -7 -4 -11
    -7 -4 -11
    -7 -4 -11
    7 4 11
    7 4 11
    7 4 11
    7 -5 -11
    7 -5 -11
    7 -5 -11
    7 -5 -11
    7 -5 -11
    -7 5 11
    -7 5 11
    -7 5 11
    -7 5 11
    6 -5 -11
    6 -5 -11
    6 -5 -11
    6 -5 -11
    -6 5 11
    -6 5 11
    -6 5 11
    -6 5 11
    -6 5 11
    5 -5 -11
    5 -5 -11
    5 -5 -11
    5 -5 -11
    5 -5 -11
    5 -5 -11
    -5 5 11
    -5 5 11
    -5 5 11
    -5 5 11
    -5 5 11
    -5 5 11
    4 -5 -11
    4 -5 -11
    4 -5 -11
    4 -5 -11
    4 -5 -11
    4 -5 -11
    -4 5 11
    -4 5 11
    -4 5 11
    -4 5 11
    -4 5 11
    -4 5 11
    3 -5 -11
    3 -5 -11
    3 -5 -11
    3 -5 -11
    3 -5 -11
    -3 5 11
    -3 5 11
    -3 5 11
    -3 5 11
    -3 5 11
    -3 5 11
    -3 5 11
    2 -5 -11
    2 -5 -11
    2 -5 -11
    2 -5 -11
    2 -5 -11
    2 -5 -11
    2 -5 -11
    -2 5 11
    -2 5 11
    -2 5 11
    -2 5 11
    -2 5 11
    -2 5 11
    -2 5 11
    1 -5 -11
    1 -5 -11
    1 -5 -11
    1 -5 -11
    1 -5 -11
    1 -5 -11
    1 -5 -11
    -1 5 11
    -1 5 11
    -1 5 11
    -1 5 11
    -1 5 11
    0 -5 -11
    0 -5 -11
    0 -5 -11
    0 -5 -11
    0 -5 -11
    0 -5 -11
    0 -5 -11
    0 5 11
    0 5 11
    0 5 11
    0 5 11
    0 5 11
    -1 -5 -11
    -1 -5 -11
    -1 -5 -11
    -1 -5 -11
    -1 -5 -11
    -1 -5 -11
    1 5 11
    1 5 11
    1 5 11
    1 5 11
    1 5 11
    1 5 11
    1 5 11
    1 5 11
    -2 -5 -11
    -2 -5 -11
    -2 -5 -11
    -2 -5 -11
    -2 -5 -11
    2 5 11
    2 5 11
    2 5 11
    2 5 11
    2 5 11
    2 5 11
    2 5 11
    -3 -5 -11
    -3 -5 -11
    -3 -5 -11
    -3 -5 -11
    -3 -5 -11
    3 5 11
    3 5 11
    3 5 11
    3 5 11
    3 5 11
    -4 -5 -11
    -4 -5 -11
    -4 -5 -11
    -4 -5 -11
    4 5 11
    4 5 11
    4 5 11
    4 5 11
    4 5 11
    -5 -5 -11
    -5 -5 -11
    -5 -5 -11
    -5 -5 -11
    5 5 11
    5 5 11
    5 5 11
    5 5 11
    -6 -5 -11
    -6 -5 -11
    -6 -5 -11
    6 5 11
    6 5 11
    6 5 11
    6 5 11
    6 -6 -11
    6 -6 -11
    6 -6 -11
    6 -6 -11
    6 -6 -11
    6 -6 -11
    -6 6 11
    -6 6 11
    -6 6 11
    -6 6 11
    -6 6 11
    5 -6 -11
    5 -6 -11
    5 -6 -11
    5 -6 -11
    5 -6 -11
    5 -6 -11
    -5 6 11
    -5 6 11
    -5 6 11
    -5 6 11
    -5 6 11
    -5 6 11
    4 -6 -11
    4 -6 -11
    4 -6 -11
    4 -6 -11
    4 -6 -11
    4 -6 -11
    -4 6 11
    -4 6 11
    -4 6 11
    -4 6 11
    3 -6 -11
    3 -6 -11
    3 -6 -11
    3 -6 -11
    3 -6 -11
    3 -6 -11
    3 -6 -11
    -3 6 11
    -3 6 11
    -3 6 11
    -3 6 11
    -3 6 11
    2 -6 -11
    2 -6 -11
    2 -6 -11
    2 -6 -11
    2 -6 -11
    2 -6 -11
    -2 6 11
    -2 6 11
    -2 6 11
    -2 6 11
    -2 6 11
    1 -6 -11
    1 -6 -11
    1 -6 -11
    1 -6 -11
    1 -6 -11
    1 -6 -11
    1 -6 -11
    -1 6 11
    -1 6 11
    -1 6 11
    -1 6 11
    -1 6 11
    -1 6 11
    0 -6 -11
    0 -6 -11
    0 -6 -11
    0 -6 -11
    0 -6 -11
    0 -6 -11
    0 -6 -11
    0 6 11
    0 6 11
    0 6 11
    0 6 11
    0 6 11
    0 6 11
    -1 -6 -11
    -1 -6 -11
    -1 -6 -11
    -1 -6 -11
    -1 -6 -11
    -1 -6 -11
    1 6 11
    1 6 11
    1 6 11
    1 6 11
    1 6 11
    1 6 11
    -2 -6 -11
    -2 -6 -11
    -2 -6 -11
    -2 -6 -11
    -2 -6 -11
    2 6 11
    2 6 11
    2 6 11
    2 6 11
    2 6 11
    -3 -6 -11
    -3 -6 -11
    -3 -6 -11
    -3 -6 -11
    3 6 11
    3 6 11
    3 6 11
    3 6 11
    3 6 11
    -4 -6 -11
    -4 -6 -11
    -4 -6 -11
    -4 -6 -11
    4 6 11
    4 6 11
    4 6 11
    4 6 11
    4 6 11
    4 6 11
    -5 -6 -11
    -5 -6 -11
    -5 -6 -11
    -5 -6 -11
    5 6 11
    5 6 11
    5 6 11
    5 6 11
    -6 -6 -11
    -6 -6 -11
    -6 -6 -11
    6 6 11
    6 6 11
    6 6 11
    5 -7 -11
    5 -7 -11
    5 -7 -11
    5 -7 -11
    5 -7 -11
    5 -7 -11
    -5 7 11
    -5 7 11
    -5 7 11
    4 -7 -11
    4 -7 -11
    4 -7 -11
    4 -7 -11
    4 -7 -11
    4 -7 -11
    -4 7 11
    -4 7 11
    -4 7 11
    3 -7 -11
    3 -7 -11
    3 -7 -11
    3 -7 -11
    3 -7 -11
    -3 7 11
    -3 7 11
    -3 7 11
    2 -7 -11
    2 -7 -11
    2 -7 -11
    2 -7 -11
    2 -7 -11
    2 -7 -11
    -2 7 11
    -2 7 11
    -2 7 11
    1 -7 -11
    1 -7 -11
    1 -7 -11
    1 -7 -11
    1 -7 -11
    1 -7 -11
    1 -7 -11
    -1 7 11
    -1 7 11
    -1 7 11
    0 -7 -11
    0 -7 -11
    0 -7 -11
    0 -7 -11
    0 -7 -11
    0 -7 -11
    0 -7 -11
    0 7 11
    0 7 11
    0 7 11
    -1 -7 -11
    -1 -7 -11
    -1 -7 -11
    -1 -7 -11
    -1 -7 -11
    -1 -7 -11
    1 7 11
    1 7 11
    1 7 11
    1 7 11
    -2 -7 -11
    -2 -7 -11
    -2 -7 -11
    -2 -7 -11
    -2 -7 -11
    2 7 11
    2 7 11
    2 7 11
    2 7 11
    -3 -7 -11
    -3 -7 -11
    -3 -7 -11
    -3 -7 -11
    3 7 11
    3 7 11
    3 7 11
    3 7 11
    3 7 11
    -4 -7 -11
    -4 -7 -11
    -4 -7 -11
    -4 -7 -11
    4 7 11
    4 7 11
    4 7 11
    4 7 11
    4 7 11
    -5 -7 -11
    -5 -7 -11
    -5 -7 -11
    5 7 11
    5 7 11
    5 7 11
    4 -8 -11
    4 -8 -11
    4 -8 -11
    4 -8 -11
    -4 8 11
    -4 8 11
    -4 8 11
    3 -8 -11
    3 -8 -11
    3 -8 -11
    3 -8 -11
    3 -8 -11
    -3 8 11
    -3 8 11
    -3 8 11
    2 -8 -11
    2 -8 -11
    2 -8 -11
    2 -8 -11
    2 -8 -11
    -2 8 11
    -2 8 11
    -2 8 11
    1 -8 -11
    1 -8 -11
    1 -8 -11
    1 -8 -11
    1 -8 -11
    1 -8 -11
    1 -8 -11
    -1 8 11
    -1 8 11
    -1 8 11
    0 -8 -11
    0 -8 -11
    0 -8 -11
    0 -8 -11
    0 -8 -11
    0 -8 -11
    0 -8 -11
    0 8 11
    0 8 11
    0 8 11
    -1 -8 -11
    -1 -8 -11
    -1 -8 -11
    -1 -8 -11
    -1 -8 -11
    -1 -8 -11
    1 8 11
    1 8 11
    1 8 11
    -2 -8 -11
    -2 -8 -11
    -2 -8 -11
    -2 -8 -11
    2 8 11
    2 8 11
    2 8 11
    -3 -8 -11
    -3 -8 -11
    -3 -8 -11
    -3 -8 -11
    3 8 11
    3 8 11
    -4 -8 -11
    4 8 11
    4 8 11
    2 -9 -11
    2 -9 -11
    2 -9 -11
    -2 9 11
    -2 9 11
    1 -9 -11
    1 -9 -11
    1 -9 -11
    1 -9 -11
    1 -9 -11
    -1 9 11
    -1 9 11
    -1 9 11
    0 -9 -11
    0 -9 -11
    0 -9 -11
    0 -9 -11
    0 -9 -11
    0 9 11
    0 9 11
    0 9 11
    -1 -9 -11
    -1 -9 -11
    -1 -9 -11
    -1 -9 -11
    1 9 11
    1 9 11
    1 9 11
    -2 -9 -11
    -2 -9 -11
    -2 -9 -11
    2 9 11
    2 9 11
    2 9 -12
    2 9 -12
    -2 -9 12
    -2 -9 12
    -2 -9 12
    -2 -9 12
    1 9 -12
    1 9 -12
    -1 -9 12
    -1 -9 12
    -1 -9 12
    -1 -9 12
    0 9 -12
    0 -9 12
    0 -9 12
    0 -9 12
    0 -9 12
    -1 9 -12
    -1 9 -12
    1 -9 12
    1 -9 12
    1 -9 12
    1 -9 12
    4 8 -12
    4 8 -12
    -4 -8 12
    -4 -8 12
    -4 -8 12
    -4 -8 12
    -4 -8 12
    3 8 -12
    3 8 -12
    3 8 -12
    3 8 -12
    -3 -8 12
    -3 -8 12
    -3 -8 12
    -3 -8 12
    -3 -8 12
    -3 -8 12
    2 8 -12
    2 8 -12
    -2 -8 12
    -2 -8 12
    -2 -8 12
    -2 -8 12
    -2 -8 12
    1 8 -12
    1 8 -12
    -1 -8 12
    -1 -8 12
    -1 -8 12
    -1 -8 12
    -1 -8 12
    0 8 -12
    0 8 -12
    0 -8 12
    0 -8 12
    0 -8 12
    0 -8 12
    0 -8 12
    -1 8 -12
    -1 8 -12
    1 -8 12
    1 -8 12
    1 -8 12
    1 -8 12
    1 -8 12
    1 -8 12
    -2 8 -12
    -2 8 -12
    2 -8 12
    2 -8 12
    2 -8 12
    2 -8 12
    -3 8 -12
    -3 8 -12
    3 -8 12
    3 -8 12
    3 -8 12
    5 7 -12
    5 7 -12
    -5 -7 12
    -5 -7 12
    -5 -7 12
    4 7 -12
    4 7 -12
    4 7 -12
    -4 -7 12
    -4 -7 12
    -4 -7 12
    -4 -7 12
    -4 -7 12
    3 7 -12
    3 7 -12
    3 7 -12
    3 7 -12
    -3 -7 12
    -3 -7 12
    -3 -7 12
    -3 -7 12
    -3 -7 12
    -3 -7 12
    -3 -7 12
    2 7 -12
    2 7 -12
    2 7 -12
    2 7 -12
    -2 -7 12
    -2 -7 12
    -2 -7 12
    -2 -7 12
    -2 -7 12
    -2 -7 12
    1 7 -12
    1 7 -12
    -1 -7 12
    -1 -7 12
    -1 -7 12
    -1 -7 12
    -1 -7 12
    -1 -7 12
    -1 -7 12
    -1 -7 12
    0 7 -12
    0 7 -12
    0 7 -12
    0 -7 12
    0 -7 12
    0 -7 12
    0 -7 12
    0 -7 12
    0 -7 12
    -1 7 -12
    -1 7 -12
    1 -7 12
    1 -7 12
    1 -7 12
    1 -7 12
    1 -7 12
    1 -7 12
    1 -7 12
    -2 7 -12
    -2 7 -12
    2 -7 12
    2 -7 12
    2 -7 12
    2 -7 12
    2 -7 12
    -3 7 -12
    -3 7 -12
    -3 7 -12
    -3 7 -12
    -3 7 -12
    3 -7 12
    3 -7 12
    3 -7 12
    3 -7 12
    -4 7 -12
    -4 7 -12
    -4 7 -12
    4 -7 12
    4 -7 12
    4 -7 12
    4 -7 12
    4 -7 12
    4 -7 12
    -5 7 -12
    6 6 -12
    6 6 -12
    6 6 -12
    -6 -6 12
    -6 -6 12
    -6 -6 12
    -6 -6 12
    5 6 -12
    5 6 -12
    5 6 -12
    -5 -6 12
    -5 -6 12
    -5 -6 12
    -5 -6 12
    -5 -6 12
    4 6 -12
    4 6 -12
    4 6 -12
    -4 -6 12
    -4 -6 12
    -4 -6 12
    -4 -6 12
    -4 -6 12
    -4 -6 12
    3 6 -12
    3 6 -12
    3 6 -12
    3 6 -12
    -3 -6 12
    -3 -6 12
    -3 -6 12
    -3 -6 12
    -3 -6 12
    -3 -6 12
    -3 -6 12
    2 6 -12
    2 6 -12
    2 6 -12
    2 6 -12
    2 6 -12
    -2 -6 12
    -2 -6 12
    -2 -6 12
    -2 -6 12
    -2 -6 12
    -2 -6 12
    -2 -6 12
    -2 -6 12
    -2 -6 12
    1 6 -12
    1 6 -12
    1 6 -12
    1 6 -12
    1 6 -12
    -1 -6 12
    -1 -6 12
    -1 -6 12
    -1 -6 12
    -1 -6 12
    -1 -6 12
    -1 -6 12
    0 6 -12
    0 6 -12
    0 6 -12
    0 -6 12
    0 -6 12
    0 -6 12
    0 -6 12
    0 -6 12
    0 -6 12
    0 -6 12
    0 -6 12
    -1 6 -12
    -1 6 -12
    -1 6 -12
    -1 6 -12
    1 -6 12
    1 -6 12
    1 -6 12
    1 -6 12
    1 -6 12
    1 -6 12
    1 -6 12
    1 -6 12
    -2 6 -12
    -2 6 -12
    -2 6 -12
    -2 6 -12
    -2 6 -12
    2 -6 12
    2 -6 12
    2 -6 12
    2 -6 12
    2 -6 12
    2 -6 12
    2 -6 12
    -3 6 -12
    -3 6 -12
    -3 6 -12
    -3 6 -12
    3 -6 12
    3 -6 12
    3 -6 12
    3 -6 12
    3 -6 12
    3 -6 12
    3 -6 12
    -4 6 -12
    -4 6 -12
    -4 6 -12
    -4 6 -12
    4 -6 12
    4 -6 12
    4 -6 12
    4 -6 12
    4 -6 12
    4 -6 12
    -5 6 -12
    -5 6 -12
    -5 6 -12
    5 -6 12
    5 -6 12
    5 -6 12
    5 -6 12
    7 5 -12
    7 5 -12
    7 5 -12
    7 5 -12
    -7 -5 12
    -7 -5 12
    -7 -5 12
    6 5 -12
    6 5 -12
    6 5 -12
    6 5 -12
    6 5 -12
    -6 -5 12
    -6 -5 12
    -6 -5 12
    -6 -5 12
    5 5 -12
    5 5 -12
    5 5 -12
    5 5 -12
    -5 -5 12
    -5 -5 12
    -5 -5 12
    -5 -5 12
    -5 -5 12
    4 5 -12
    4 5 -12
    4 5 -12
    -4 -5 12
    -4 -5 12
    -4 -5 12
    -4 -5 12
    -4 -5 12
    -4 -5 12
    3 5 -12
    3 5 -12
    3 5 -12
    3 5 -12
    3 5 -12
    -3 -5 12
    -3 -5 12
    -3 -5 12
    -3 -5 12
    -3 -5 12
    -3 -5 12
    -3 -5 12
    -3 -5 12
    2 5 -12
    2 5 -12
    2 5 -12
    2 5 -12
    2 5 -12
    -2 -5 12
    -2 -5 12
    -2 -5 12
    -2 -5 12
    -2 -5 12
    -2 -5 12
    -2 -5 12
    -2 -5 12
    -2 -5 12
    -2 -5 12
    -2 -5 12
    1 5 -12
    1 5 -12
    1 5 -12
    1 5 -12
    -1 -5 12
    -1 -5 12
    -1 -5 12
    -1 -5 12
    -1 -5 12
    -1 -5 12
    -1 -5 12
    -1 -5 12
    -1 -5 12
    -1 -5 12
    0 5 -12
    0 5 -12
    0 5 -12
    0 5 -12
    0 5 -12
    0 -5 12
    0 -5 12
    0 -5 12
    0 -5 12
    0 -5 12
    0 -5 12
    0 -5 12
    0 -5 12
    0 -5 12
    0 -5 12
    0 -5 12
    -1 5 -12
    -1 5 -12
    -1 5 -12
    -1 5 -12
    1 -5 12
    1 -5 12
    1 -5 12
    1 -5 12
    1 -5 12
    1 -5 12
    1 -5 12
    1 -5 12
    1 -5 12
    1 -5 12
    1 -5 12
    -2 5 -12
    -2 5 -12
    -2 5 -12
    -2 5 -12
    -2 5 -12
    2 -5 12
    2 -5 12
    2 -5 12
    2 -5 12
    2 -5 12
    2 -5 12
    2 -5 12
    -3 5 -12
    -3 5 -12
    -3 5 -12
    -3 5 -12
    -3 5 -12
    -3 5 -12
    3 -5 12
    3 -5 12
    3 -5 12
    3 -5 12
    3 -5 12
    3 -5 12
    -4 5 -12
    -4 5 -12
    -4 5 -12
    -4 5 -12
    -4 5 -12
    4 -5 12
    4 -5 12
    4 -5 12
    4 -5 12
    4 -5 12
    4 -5 12
    -5 5 -12
    -5 5 -12
    -5 5 -12
    -5 5 -12
    5 -5 12
    5 -5 12
    5 -5 12
    5 -5 12
    5 -5 12
    -6 5 -12
    -6 5 -12
    -6 5 -12
    6 -5 12
    6 -5 12
    6 -5 12
    7 4 -12
    7 4 -12
    7 4 -12
    7 4 -12
    -7 -4 12
    -7 -4 12
    -7 -4 12
    6 4 -12
    6 4 -12
    6 4 -12
    6 4 -12
    6 4 -12
    -6 -4 12
    -6 -4 12
    -6 -4 12
    -6 -4 12
    -6 -4 12
    5 4 -12
    5 4 -12
    5 4 -12
    5 4 -12
    5 4 -12
    -5 -4 12
    -5 -4 12
    -5 -4 12
    -5 -4 12
    -5 -4 12
    4 4 -12
    4 4 -12
    4 4 -12
    4 4 -12
    4 4 -12
    -4 -4 12
    -4 -4 12
    -4 -4 12
    -4 -4 12
    -4 -4 12
    3 4 -12
    3 4 -12
    3 4 -12
    3 4 -12
    3 4 -12
    3 4 -12
    -3 -4 12
    -3 -4 12
    -3 -4 12
    -3 -4 12
    -3 -4 12
    -3 -4 12
    -3 -4 12
    -3 -4 12
    2 4 -12
    2 4 -12
    2 4 -12
    2 4 -12
    2 4 -12
    -2 -4 12
    -2 -4 12
    -2 -4 12
    -2 -4 12
    -2 -4 12
    -2 -4 12
    -2 -4 12
    -2 -4 12
    1 4 -12
    1 4 -12
    1 4 -12
    1 4 -12
    1 4 -12
    1 4 -12
    -1 -4 12
    -1 -4 12
    -1 -4 12
    -1 -4 12
    -1 -4 12
    -1 -4 12
    -1 -4 12
    -1 -4 12
    -1 -4 12
    0 4 -12
    0 4 -12
    0 4 -12
    0 4 -12
    0 4 -12
    0 -4 12
    0 -4 12
    0 -4 12
    0 -4 12
    0 -4 12
    0 -4 12
    0 -4 12
    0 -4 12
    0 -4 12
    0 -4 12
    -1 4 -12
    -1 4 -12
    -1 4 -12
    -1 4 -12
    -1 4 -12
    1 -4 12
    1 -4 12
    1 -4 12
    1 -4 12
    1 -4 12
    1 -4 12
    1 -4 12
    1 -4 12
    1 -4 12
    1 -4 12
    1 -4 12
    -2 4 -12
    -2 4 -12
    -2 4 -12
    -2 4 -12
    -2 4 -12
    2 -4 12
    2 -4 12
    2 -4 12
    2 -4 12
    2 -4 12
    2 -4 12
    2 -4 12
    2 -4 12
    2 -4 12
    -3 4 -12
    -3 4 -12
    -3 4 -12
    -3 4 -12
    -3 4 -12
    3 -4 12
    3 -4 12
    3 -4 12
    3 -4 12
    3 -4 12
    3 -4 12
    -4 4 -12
    -4 4 -12
    -4 4 -12
    -4 4 -12
    -4 4 -12
    -4 4 -12
    -4 4 -12
    4 -4 12
    4 -4 12
    4 -4 12
    4 -4 12
    4 -4 12
    4 -4 12
    -5 4 -12
    -5 4 -12
    -5 4 -12
    -5 4 -12
    -5 4 -12
    -5 4 -12
    5 -4 12
    5 -4 12
    5 -4 12
    5 -4 12
    -6 4 -12
    -6 4 -12
    -6 4 -12
    -6 4 -12
    -6 4 -12
    6 -4 12
    6 -4 12
    6 -4 12
    6 -4 12
    -7 4 -12
    -7 4 -12
    7 -4 12
    7 -4 12
    8 3 -12
    7 3 -12
    7 3 -12
    7 3 -12
    7 3 -12
    -7 -3 12
    -7 -3 12
    -7 -3 12
    6 3 -12
    6 3 -12
    6 3 -12
    6 3 -12
    -6 -3 12
    -6 -3 12
    -6 -3 12
    -6 -3 12
    -6 -3 12
    5 3 -12
    5 3 -12
    5 3 -12
    5 3 -12
    5 3 -12
    -5 -3 12
    -5 -3 12
    -5 -3 12
    -5 -3 12
    4 3 -12
    4 3 -12
    4 3 -12
    4 3 -12
    4 3 -12
    4 3 -12
    4 3 -12
    -4 -3 12
    -4 -3 12
    -4 -3 12
    -4 -3 12
    -4 -3 12
    -4 -3 12
    -4 -3 12
    -4 -3 12
    3 3 -12
    3 3 -12
    3 3 -12
    3 3 -12
    3 3 -12
    3 3 -12
    -3 -3 12
    -3 -3 12
    -3 -3 12
    -3 -3 12
    -3 -3 12
    -3 -3 12
    -3 -3 12
    -3 -3 12
    2 3 -12
    2 3 -12
    2 3 -12
    2 3 -12
    2 3 -12
    2 3 -12
    2 3 -12
    -2 -3 12
    -2 -3 12
    -2 -3 12
    -2 -3 12
    -2 -3 12
    -2 -3 12
    -2 -3 12
    -2 -3 12
    1 3 -12
    1 3 -12
    1 3 -12
    1 3 -12
    1 3 -12
    1 3 -12
    1 3 -12
    1 3 -12
    -1 -3 12
    -1 -3 12
    -1 -3 12
    -1 -3 12
    -1 -3 12
    -1 -3 12
    -1 -3 12
    0 3 -12
    0 3 -12
    0 3 -12
    0 3 -12
    0 3 -12
    0 3 -12
    0 -3 12
    0 -3 12
    0 -3 12
    0 -3 12
    0 -3 12
    0 -3 12
    0 -3 12
    0 -3 12
    -1 3 -12
    -1 3 -12
    -1 3 -12
    -1 3 -12
    -1 3 -12
    -1 3 -12
    -1 3 -12
    1 -3 12
    1 -3 12
    1 -3 12
    1 -3 12
    1 -3 12
    1 -3 12
    1 -3 12
    -2 3 -12
    -2 3 -12
    -2 3 -12
    -2 3 -12
    -2 3 -12
    -2 3 -12
    -2 3 -12
    2 -3 12
    2 -3 12
    2 -3 12
    2 -3 12
    2 -3 12
    2 -3 12
    2 -3 12
    -3 3 -12
    -3 3 -12
    -3 3 -12
    -3 3 -12
    -3 3 -12
    -3 3 -12
    3 -3 12
    3 -3 12
    3 -3 12
    3 -3 12
    3 -3 12
    3 -3 12
    3 -3 12
    -4 3 -12
    -4 3 -12
    -4 3 -12
    -4 3 -12
    -4 3 -12
    -4 3 -12
    4 -3 12
    4 -3 12
    4 -3 12
    4 -3 12
    4 -3 12
    4 -3 12
    -5 3 -12
    -5 3 -12
    -5 3 -12
    -5 3 -12
    -5 3 -12
    5 -3 12
    5 -3 12
    5 -3 12
    5 -3 12
    -6 3 -12
    -6 3 -12
    -6 3 -12
    -6 3 -12
    -6 3 -12
    6 -3 12
    6 -3 12
    6 -3 12
    -7 3 -12
    -7 3 -12
    -7 3 -12
    -7 3 -12
    7 -3 12
    7 -3 12
    7 -3 12
    8 2 -12
    8 2 -12
    8 2 -12
    8 2 -12
    -8 -2 12
    -8 -2 12
    -8 -2 12
    7 2 -12
    7 2 -12
    7 2 -12
    7 2 -12
    -7 -2 12
    -7 -2 12
    -7 -2 12
    6 2 -12
    6 2 -12
    6 2 -12
    6 2 -12
    -6 -2 12
    -6 -2 12
    -6 -2 12
    -6 -2 12
    5 2 -12
    5 2 -12
    5 2 -12
    5 2 -12
    5 2 -12
    -5 -2 12
    -5 -2 12
    -5 -2 12
    -5 -2 12
    4 2 -12
    4 2 -12
    4 2 -12
    4 2 -12
    4 2 -12
    4 2 -12
    4 2 -12
    -4 -2 12
    -4 -2 12
    -4 -2 12
    -4 -2 12
    -4 -2 12
    -4 -2 12
    -4 -2 12
    3 2 -12
    3 2 -12
    3 2 -12
    3 2 -12
    3 2 -12
    3 2 -12
    3 2 -12
    -3 -2 12
    -3 -2 12
    -3 -2 12
    -3 -2 12
    -3 -2 12
    -3 -2 12
    -3 -2 12
    -3 -2 12
    2 2 -12
    2 2 -12
    2 2 -12
    2 2 -12
    2 2 -12
    2 2 -12
    -2 -2 12
    -2 -2 12
    -2 -2 12
    -2 -2 12
    -2 -2 12
    -2 -2 12
    -2 -2 12
    -2 -2 12
    1 2 -12
    1 2 -12
    1 2 -12
    1 2 -12
    1 2 -12
    1 2 -12
    1 2 -12
    1 2 -12
    -1 -2 12
    -1 -2 12
    -1 -2 12
    -1 -2 12
    -1 -2 12
    -1 -2 12
    -1 -2 12
    0 2 -12
    0 2 -12
    0 2 -12
    0 2 -12
    0 2 -12
    0 2 -12
    0 2 -12
    0 2 -12
    0 -2 12
    0 -2 12
    0 -2 12
    0 -2 12
    0 -2 12
    -1 2 -12
    -1 2 -12
    -1 2 -12
    -1 2 -12
    -1 2 -12
    -1 2 -12
    1 -2 12
    1 -2 12
    1 -2 12
    1 -2 12
    1 -2 12
    1 -2 12
    1 -2 12
    1 -2 12
    -2 2 -12
    -2 2 -12
    -2 2 -12
    -2 2 -12
    -2 2 -12
    2 -2 12
    2 -2 12
    2 -2 12
    2 -2 12
    2 -2 12
    2 -2 12
    2 -2 12
    -3 2 -12
    -3 2 -12
    -3 2 -12
    -3 2 -12
    -3 2 -12
    -3 2 -12
    3 -2 12
    3 -2 12
    3 -2 12
    3 -2 12
    3 -2 12
    -4 2 -12
    -4 2 -12
    -4 2 -12
    -4 2 -12
    -4 2 -12
    4 -2 12
    4 -2 12
    4 -2 12
    4 -2 12
    4 -2 12
    4 -2 12
    -5 2 -12
    -5 2 -12
    -5 2 -12
    -5 2 -12
    -5 2 -12
    5 -2 12
    5 -2 12
    5 -2 12
    5 -2 12
    5 -2 12
    -6 2 -12
    -6 2 -12
    -6 2 -12
    6 -2 12
    6 -2 12
    6 -2 12
    6 -2 12
    -7 2 -12
    -7 2 -12
    -7 2 -12
    7 -2 12
    7 -2 12
    7 -2 12
    8 1 -12
    8 1 -12
    8 1 -12
    -8 -1 12
    -8 -1 12
    -8 -1 12
    7 1 -12
    7 1 -12
    7 1 -12
    7 1 -12
    -7 -1 12
    -7 -1 12
    -7 -1 12
    6 1 -12
    6 1 -12
    6 1 -12
[truncated: 316,294 more chars]
