# Supplementary material for: Tetra­ammonium μ-ethyl­enedi­amine­tetra­acetato-1κ3 O,N,O′:2κ3 O′′,N′,O′′′-bis­[trioxidotungstate(VI)] tetra­hydrate
Source: IUCrdata. 2021 Sep 28;6(Pt 9):x210982. doi: 10.1107/S2414314621009822 (PMC9462368; doi:10.1107/S2414314621009822)
Supplement: Supplementary file 2 [file x-06-x210982-Isup2.hkl]

data_I                                                                          
_shelx_title ' SR21044_0m in P21/c No14' 
_shelx_refln_list_code          4                                               
_shelx_F_calc_maximum      312.52                                               
_exptl_crystal_F_000       860.00                                               
_reflns_d_resolution_high  0.7671                                               
                                                                                
loop_                                                                           
 _space_group_symop_operation_xyz                                               
 'x, y, z'                                                                      
 '-x, y+1/2, -z+1/2'                                                            
 '-x, -y, -z'                                                                   
 'x, -y-1/2, z-1/2'                                                             
                                                                                
_cell_length_a     6.8017                                                       
_cell_length_b     7.7194                                                       
_cell_length_c    23.9807                                                       
_cell_angle_alpha  90.000                                                       
_cell_angle_beta   95.345                                                       
_cell_angle_gamma  90.000                                                       
                                                                                
_shelx_F_squared_multiplier     1.000                                           
                                                                                
loop_                                                                           
 _refln_index_h                                                                 
 _refln_index_k                                                                 
 _refln_index_l                                                                 
 _refln_F_squared_calc                                                          
 _refln_F_squared_meas                                                          
 _refln_F_squared_sigma                                                         
 _refln_observed_status                                                         
   1   0   0      27153.22      26572.59       306.96 o                         
   2   0   0      38776.13      39665.17       479.59 o                         
   3   0   0       2534.25       2639.74        54.27 o                         
   4   0   0       8259.40       7865.54       125.24 o                         
   5   0   0      45333.84      46068.29       575.86 o                         
   6   0   0      26131.30      25587.27       464.02 o                         
   7   0   0       1964.99       2036.40        95.13 o                         
   8   0   0        192.75        215.11        40.68 o                         
   1   1   0      37720.91      37976.82       299.49 o                         
   2   1   0      45931.49      43739.12       362.47 o                         
   3   1   0      51368.69      50789.75       492.39 o                         
   4   1   0      18158.06      18007.33       174.51 o                         
   5   1   0        511.96        557.56        22.22 o                         
   6   1   0       6128.45       6169.37        99.82 o                         
   7   1   0      11605.13      11466.81       187.37 o                         
   8   1   0       7764.31       7712.71       157.34 o                         
   0   2   0      25846.24      25330.24       297.96 o                         
   1   2   0      72325.55      72349.06       580.39 o                         
   2   2   0       1660.09       1596.87        20.85 o                         
   3   2   0        202.09        185.86         9.93 o                         
   4   2   0      18222.25      18376.66       175.42 o                         
   5   2   0      17461.57      17524.29       173.91 o                         
   6   2   0      10540.58      10539.37       142.94 o                         
   7   2   0       1611.34       1674.56        61.20 o                         
   8   2   0        251.19        258.78        36.77 o                         
   1   3   0        154.52        136.43         6.02 o                         
   2   3   0      26185.32      26148.54       211.33 o                         
   3   3   0       8808.40       8656.25        87.26 o                         
   4   3   0       7475.27       7578.65        83.00 o                         
   5   3   0        399.83        408.32        18.25 o                         
   6   3   0        282.17        319.89        20.87 o                         
   7   3   0       3197.18       3141.16        74.85 o                         
   8   3   0       2842.16       2892.78        96.30 o                         
   0   4   0       5182.03       5158.56        85.37 o                         
   1   4   0       3059.84       3209.39        38.65 o                         
   2   4   0       3460.39       3622.21        45.58 o                         
   3   4   0        292.26        333.51        12.04 o                         
   4   4   0        701.72        750.21        19.70 o                         
   5   4   0       1542.63       1533.43        35.19 o                         
   6   4   0        272.45        278.01        22.13 o                         
   7   4   0        362.30        324.90        33.59 o                         
   8   4   0        152.54        174.66        31.32 o                         
   1   5   0        137.01        147.87         7.79 o                         
   2   5   0        392.94        470.42        14.57 o                         
   3   5   0        356.13        364.13        14.73 o                         
   4   5   0        265.92        286.18        14.07 o                         
   5   5   0         32.91         40.49        11.28 o                         
   6   5   0          8.33         37.01        14.79 o                         
   7   5   0         14.61         11.37        29.33 o                         
   0   6   0       3153.62       3150.93        66.99 o                         
   1   6   0       2780.74       2861.85        52.54 o                         
   2   6   0        320.00        354.80        14.65 o                         
   3   6   0        142.62        275.63        14.74 o                         
   4   6   0       1039.14       1095.37        32.56 o                         
   5   6   0       1985.02       1900.66        44.12 o                         
   6   6   0        878.98        866.61        44.18 o                         
   7   6   0        574.00        602.06        42.88 o                         
   1   7   0       2004.37       2053.62        45.12 o                         
   2   7   0       4212.29       4174.23        69.60 o                         
   3   7   0       4135.43       4214.56        61.99 o                         
   4   7   0       1679.78       1641.60        40.96 o                         
   5   7   0         16.17         22.91        16.64 o                         
   6   7   0        940.33       1035.37        53.20 o                         
   0   8   0      11835.67      11513.27       249.28 o                         
   1   8   0       5495.79       5550.89        98.77 o                         
   2   8   0        239.22        267.52        19.67 o                         
   3   8   0        376.08        387.51        25.38 o                         
   4   8   0       3498.79       3413.97        68.25 o                         
   5   8   0       6356.32       6349.50       135.91 o                         
   1   9   0       3177.63       3152.71        72.92 o                         
   2   9   0       7512.87       7599.27       143.42 o                         
   3   9   0       5824.27       5788.97       134.68 o                         
   0  10   0       7211.28       7193.88       259.78 o                         
  -8   1   1        400.43        429.79        36.74 o                         
  -7   1   1          8.13         29.07        17.19 o                         
  -6   1   1        248.67        300.58        23.08 o                         
  -5   1   1       1157.92       1220.46        28.19 o                         
  -4   1   1       9081.10       9128.22        94.41 o                         
  -3   1   1       3890.10       3950.79        47.01 o                         
  -2   1   1        576.08        633.74        12.52 o                         
  -1   1   1         25.20         43.57         3.21 o                         
   0   1   1       5646.55       5888.94        59.12 o                         
   1   1   1       6140.62       6667.55        60.58 o                         
   2   1   1       6982.34       7396.31        76.57 o                         
   3   1   1       2421.50       2492.05        38.27 o                         
   4   1   1        334.34        404.87        15.50 o                         
   5   1   1        644.60        654.74        23.09 o                         
   6   1   1       1699.47       1728.94        50.00 o                         
   7   1   1        858.49        837.10        43.90 o                         
   8   1   1         62.98         64.77        27.35 o                         
  -8   2   1       1403.79       1375.53        70.76 o                         
  -7   2   1       4694.13       4574.17        98.59 o                         
  -6   2   1       6412.65       6499.96        99.76 o                         
  -5   2   1       4532.01       4552.67        60.87 o                         
  -4   2   1        105.20        135.25         9.08 o                         
  -3   2   1       8374.65       8236.58        82.69 o                         
  -2   2   1       6072.82       6073.28        57.61 o                         
  -1   2   1       7072.95       6872.66        58.50 o                         
   0   2   1      20690.52      21353.20       183.36 o                         
   1   2   1       3242.50       3443.27        35.40 o                         
   2   2   1       7356.50       7333.34        68.75 o                         
   3   2   1      14157.05      14635.46       142.24 o                         
   4   2   1       5898.28       5816.32        68.32 o                         
   5   2   1       3631.45       3674.80        54.02 o                         
   6   2   1         69.29         50.17        12.78 o                         
   7   2   1       3116.37       3133.79        78.38 o                         
   8   2   1       2725.71       2669.37       106.23 o                         
  -8   3   1       4451.08       4550.02       111.47 o                         
  -7   3   1       1451.71       1346.04        53.15 o                         
  -6   3   1        641.51        690.49        39.09 o                         
  -5   3   1      10769.26      10753.31       119.97 o                         
  -4   3   1      23539.65      23980.31       225.59 o                         
  -3   3   1      19942.51      19702.87       175.65 o                         
  -2   3   1       7834.26       8090.05        74.27 o                         
  -1   3   1        603.11        537.82        15.53 o                         
   0   3   1       9097.18       8962.90        86.22 o                         
   1   3   1      31137.26      32525.49       261.57 o                         
   2   3   1       8224.43       7766.39        72.99 o                         
   3   3   1       6276.56       6506.84        69.42 o                         
   4   3   1       1597.80       1622.44        34.11 o                         
   5   3   1       6899.45       6863.94        83.28 o                         
   6   3   1      16189.74      16201.20       204.51 o                         
   7   3   1       3913.16       4011.75        85.90 o                         
   8   3   1       1560.60       1505.78        89.79 o                         
  -8   4   1       3472.63       3447.02       103.03 o                         
  -7   4   1       9003.33       8991.07       176.35 o                         
  -6   4   1      20140.01      20090.25       249.16 o                         
  -5   4   1       3890.17       3999.24        71.47 o                         
  -4   4   1         87.79         76.66         7.50 o                         
  -3   4   1      11188.06      11373.51       104.46 o                         
  -2   4   1      17941.36      17390.03       154.17 o                         
  -1   4   1      58908.81      59269.58       454.89 o                         
   0   4   1      17517.51      17464.81       159.99 o                         
   1   4   1          8.75         36.75         4.23 o                         
   2   4   1      13929.85      14244.00       128.33 o                         
   3   4   1      18665.80      18572.11       172.38 o                         
   4   4   1      20425.64      20812.99       191.30 o                         
   5   4   1      12576.17      12600.27       149.77 o                         
   6   4   1         10.98         13.96        13.12 o                         
   7   4   1       2393.18       2526.10        74.92 o                         
   8   4   1       8671.00       8659.45       180.82 o                         
  -7   5   1        897.75        837.20        47.67 o                         
  -6   5   1       1110.76       1139.37        40.41 o                         
  -5   5   1      13156.78      13431.95       152.90 o                         
  -4   5   1      24415.32      24460.40       221.48 o                         
  -3   5   1      22404.47      22599.63       207.46 o                         
  -2   5   1       7464.14       7518.06        80.81 o                         
  -1   5   1       1419.72       1363.70        22.04 o                         
   0   5   1      22775.78      22845.83       213.33 o                         
   1   5   1      29233.14      29654.43       279.62 o                         
   2   5   1      29823.34      29764.24       250.18 o                         
   3   5   1       5676.92       5641.40        63.77 o                         
   4   5   1         44.49         51.10         8.43 o                         
   5   5   1      11130.43      11054.17       136.99 o                         
   6   5   1       9512.40       9478.97       134.26 o                         
   7   5   1       9182.29       9280.57       219.56 o                         
  -7   6   1       7336.12       7261.87       154.07 o                         
  -6   6   1       8302.54       8345.39       127.06 o                         
  -5   6   1       5913.78       6093.82        87.88 o                         
  -4   6   1         49.68         62.71        12.22 o                         
  -3   6   1       5826.03       5977.17        76.08 o                         
  -2   6   1      18045.19      18189.81       165.41 o                         
  -1   6   1      18416.01      18558.69       179.19 o                         
   0   6   1       7872.65       7940.22       104.56 o                         
   1   6   1        135.32        150.10         9.67 o                         
   2   6   1       6019.09       6103.00        77.10 o                         
   3   6   1      16389.21      16806.78       172.21 o                         
   4   6   1      14915.56      14872.56       166.93 o                         
   5   6   1       5092.40       5160.97        83.70 o                         
   6   6   1         30.63         39.61        18.22 o                         
   7   6   1       1767.89       1642.08        85.12 o                         
  -6   7   1        174.27        151.85        30.87 o                         
  -5   7   1       3980.05       4072.74        79.17 o                         
  -4   7   1      10203.91       9935.86       133.18 o                         
  -3   7   1       7062.26       7121.09        87.35 o                         
  -2   7   1       2143.06       2100.56        38.17 o                         
  -1   7   1       1675.86       1676.79        43.15 o                         
   0   7   1       2937.56       3038.97        55.26 o                         
   1   7   1      16788.17      16864.15       219.88 o                         
   2   7   1       6154.99       6178.24        93.25 o                         
   3   7   1       2902.89       2822.76        47.89 o                         
   4   7   1       1078.55       1020.12        34.41 o                         
   5   7   1       2889.39       2865.86        69.75 o                         
   6   7   1       6138.31       6095.11       137.73 o                         
  -5   8   1        472.72        455.31        38.18 o                         
  -4   8   1          2.36        -12.39        16.36 o                         
  -3   8   1       2050.13       2019.38        52.63 o                         
  -2   8   1       4717.69       4913.37       119.02 o                         
  -1   8   1       3887.88       3865.74        76.97 o                         
   0   8   1       1523.25       1569.59        45.36 o                         
   1   8   1         14.00         24.99        13.27 o                         
   2   8   1       1673.68       1662.55        41.74 o                         
   3   8   1       3929.09       3967.55        91.17 o                         
   4   8   1       3584.92       3365.01        68.11 o                         
   5   8   1       1450.50       1543.68        62.62 o                         
  -3   9   1        225.53        207.85        25.36 o                         
  -2   9   1         43.00         20.11        25.31 o                         
  -1   9   1         85.89        107.81        23.30 o                         
   0   9   1        899.29        942.49        46.70 o                         
   1   9   1       1084.45       1166.89        41.59 o                         
   2   9   1        435.70        478.77        27.36 o                         
   3   9   1         54.13         41.95        25.49 o                         
   0  10   1        176.20        193.77        44.76 o                         
  -8   0   2       7392.29       7510.91       195.98 o                         
  -7   0   2      14751.36      14656.36       291.29 o                         
  -6   0   2       2943.75       2945.79        86.49 o                         
  -5   0   2        914.83       1040.80        42.91 o                         
  -4   0   2      24028.47      23658.43       303.18 o                         
  -3   0   2      36482.24      36010.95       524.24 o                         
  -2   0   2       8540.79       8290.65       115.00 o                         
  -1   0   2      35004.75      34006.49       411.94 o                         
   1   0   2      48429.99      48608.04       663.15 o                         
   2   0   2      86406.62      88346.62      1345.91 o                         
   3   0   2      32395.35      31919.53       454.59 o                         
   4   0   2       7168.30       7129.38       111.33 o                         
   5   0   2        822.66        883.99        41.71 o                         
   6   0   2      10221.51      10044.68       239.35 o                         
   7   0   2      17749.39      17289.48       380.33 o                         
   8   0   2       6861.00       6413.32       202.10 o                         
  -8   1   2          9.62         16.49        20.82 o                         
  -7   1   2       3519.83       3600.65        86.86 o                         
  -6   1   2      15662.87      16178.87       211.50 o                         
  -5   1   2      20882.13      20977.50       201.21 o                         
  -4   1   2      15381.55      15038.16       140.69 o                         
  -3   1   2         38.74        100.55         6.15 o                         
  -2   1   2      22050.80      22209.50       189.93 o                         
  -1   1   2      49418.31      49333.82       400.44 o                         
   0   1   2      91244.81      85184.23      1405.85 o                         
   1   1   2      21390.70      22286.34       190.01 o                         
   2   1   2       1286.64       1286.09        18.65 o                         
   3   1   2      11860.50      12024.70       124.22 o                         
   4   1   2      30757.05      30642.11       281.69 o                         
   5   1   2      33702.30      34179.89       341.10 o                         
   6   1   2      16554.83      16499.66       214.23 o                         
   7   1   2        179.37        214.34        25.43 o                         
   8   1   2       1044.64       1034.39        63.64 o                         
  -8   2   2       7109.34       6829.21       155.66 o                         
  -7   2   2       6597.01       6578.38       129.07 o                         
  -6   2   2       3661.88       3639.12        65.67 o                         
  -5   2   2        273.41        304.23        14.99 o                         
  -4   2   2       9390.76       9507.43        99.49 o                         
  -3   2   2      18715.01      18453.43       170.54 o                         
  -2   2   2      10154.63       9631.75        87.13 o                         
  -1   2   2       3138.46       3119.72        31.01 o                         
   0   2   2       3378.56       3484.14        41.05 o                         
   1   2   2      22185.28      21524.02       174.57 o                         
   2   2   2      43170.27      42718.54       356.36 o                         
   3   2   2      13006.41      12586.78       125.13 o                         
   4   2   2       5991.53       6136.10        70.94 o                         
   5   2   2       1687.93       1765.45        34.12 o                         
   6   2   2       5599.27       5500.99        90.00 o                         
   7   2   2      10191.27       9881.80       168.44 o                         
   8   2   2       6757.16       6816.05       156.29 o                         
  -8   3   2         15.77          1.29        23.46 o                         
  -7   3   2       2509.26       2452.15        76.70 o                         
  -6   3   2       3009.66       3013.04        60.57 o                         
  -5   3   2      10939.74      11040.04       119.50 o                         
  -4   3   2        846.47        916.01        20.75 o                         
  -3   3   2         29.41         68.49         6.29 o                         
  -2   3   2      14620.88      15447.15       132.48 o                         
  -1   3   2      27617.19      27604.28       227.63 o                         
   0   3   2      24118.14      24395.16       214.38 o                         
   1   3   2      13254.42      13755.47       111.38 o                         
   2   3   2         52.66         45.78         4.70 o                         
   3   3   2       1691.87       1606.61        25.70 o                         
   4   3   2      15927.52      16217.59       159.13 o                         
   5   3   2      10942.13      10865.10       116.14 o                         
   6   3   2       2946.89       2913.05        59.89 o                         
   7   3   2        627.72        568.29        34.38 o                         
   8   3   2        484.15        484.54        39.15 o                         
  -8   4   2        723.49        657.65        38.78 o                         
  -7   4   2        656.60        637.47        39.78 o                         
  -6   4   2          5.72         39.08        13.51 o                         
  -5   4   2        148.50        171.86        13.03 o                         
  -4   4   2       2744.83       2761.35        40.93 o                         
  -3   4   2       1523.37       1465.37        22.91 o                         
  -2   4   2       5660.19       5866.58        61.51 o                         
  -1   4   2         74.63        116.99         7.41 o                         
   0   4   2       1143.73       1176.56        22.83 o                         
   1   4   2       4843.88       4810.02        59.90 o                         
   2   4   2       4766.36       4942.98        53.01 o                         
   3   4   2       5540.36       5488.23        62.25 o                         
   4   4   2       1633.21       1663.36        30.34 o                         
   5   4   2          8.90         41.07        10.60 o                         
   6   4   2        507.69        511.65        28.78 o                         
   7   4   2        573.44        501.15        35.49 o                         
   8   4   2        470.22        382.56        79.20 o                         
  -7   5   2          5.53        -24.31        24.31 o                         
  -6   5   2         20.73         29.79        14.74 o                         
  -5   5   2         14.44         27.45         9.54 o                         
  -4   5   2        131.24        145.33         9.97 o                         
  -3   5   2          0.51         22.04         6.82 o                         
  -2   5   2          6.02         35.61         5.73 o                         
  -1   5   2         74.12        103.83         8.88 o                         
   0   5   2        391.75        431.28        14.49 o                         
   1   5   2         46.54         73.78         7.81 o                         
   2   5   2         11.97         41.56         7.16 o                         
   3   5   2        232.45        254.51        13.22 o                         
   4   5   2        119.23        138.05        11.24 o                         
   5   5   2          1.68          0.41        10.29 o                         
   6   5   2         11.50         -6.85        13.91 o                         
   7   5   2         10.02         23.12        23.95 o                         
  -7   6   2        491.97        442.56        37.13 o                         
  -6   6   2        122.41        144.89        20.09 o                         
  -5   6   2         30.97         31.10        13.18 o                         
  -4   6   2       2634.79       2765.93        48.94 o                         
  -3   6   2        969.74       1057.88        30.19 o                         
  -2   6   2       1389.78       1429.98        25.63 o                         
  -1   6   2        413.43        425.53        14.63 o                         
   0   6   2          8.39         18.41         6.38 o                         
   1   6   2       2558.01       2595.74        42.06 o                         
   2   6   2       1691.12       1745.13        39.17 o                         
   3   6   2       1307.50       1314.16        27.97 o                         
   4   6   2        101.47         99.45        12.46 o                         
   5   6   2         31.70         61.31        14.11 o                         
   6   6   2        993.67        951.60        42.61 o                         
   7   6   2        902.62        942.18       126.60 o                         
  -6   7   2       2440.53       2529.60        98.82 o                         
  -5   7   2       4602.81       4545.16        84.11 o                         
  -4   7   2       1385.33       1416.44        39.35 o                         
  -3   7   2         89.45        108.23        12.83 o                         
  -2   7   2       1651.17       1715.18        37.61 o                         
  -1   7   2       3981.74       4004.25        69.21 o                         
   0   7   2       8489.63       8461.08       135.31 o                         
   1   7   2        722.82        815.14        29.93 o                         
   2   7   2         26.58         41.05        10.32 o                         
   3   7   2       2371.89       2331.33        57.43 o                         
   4   7   2       3379.67       3448.67        64.17 o                         
   5   7   2       6213.49       6258.58       114.36 o                         
   6   7   2       1607.34       1579.02        58.87 o                         
  -5   8   2        645.63        592.79        42.15 o                         
  -4   8   2       3746.54       3730.00        69.42 o                         
  -3   8   2       6680.56       6690.54       108.33 o                         
  -2   8   2       4759.94       4752.19        87.09 o                         
  -1   8   2       1890.90       1821.55        53.88 o                         
   0   8   2        287.19        322.94        25.30 o                         
   1   8   2       6178.01       6192.23       110.63 o                         
   2   8   2       8044.79       8061.06       121.35 o                         
   3   8   2       3584.99       3585.50       101.57 o                         
   4   8   2       1038.51       1021.05        74.99 o                         
   5   8   2        178.91        125.94        29.44 o                         
  -3   9   2         39.87         27.22        25.11 o                         
  -2   9   2       3034.61       3029.91        74.72 o                         
  -1   9   2       8927.06       8904.55       149.25 o                         
   0   9   2       8276.74       8175.29       135.27 o                         
   1   9   2       6751.38       6782.36       127.68 o                         
   2   9   2          4.98        -23.99        23.99 o                         
   3   9   2        997.11       1001.92        50.31 o                         
   0  10   2        141.68        114.74        43.55 o                         
  -8   1   3       1271.68       1242.95        51.68 o                         
  -7   1   3       1428.85       1459.68        55.44 o                         
  -6   1   3        462.73        461.38        26.30 o                         
  -5   1   3        341.10        364.64        14.36 o                         
  -4   1   3        586.91        660.17        20.08 o                         
  -3   1   3       6778.03       7063.31        78.25 o                         
  -2   1   3      31501.03      31216.00       258.01 o                         
  -1   1   3       4338.23       4184.34        38.91 o                         
   0   1   3       3208.74       3313.72        31.48 o                         
   1   1   3        559.64        641.55        11.88 o                         
   2   1   3        101.37         91.39         5.89 o                         
   3   1   3      24245.52      25776.70       235.23 o                         
   4   1   3       1670.30       1652.32        29.64 o                         
   5   1   3       2839.08       2860.43        48.94 o                         
   6   1   3         55.44         73.19        14.33 o                         
   7   1   3        171.21        200.66        24.12 o                         
   8   1   3       1100.23       1051.63        69.36 o                         
  -8   2   3       1653.03       1622.84        76.81 o                         
  -7   2   3          2.54         13.91        20.82 o                         
  -6   2   3       1577.62       1714.09        44.48 o                         
  -5   2   3       9968.20      10067.99       108.52 o                         
  -4   2   3      19618.81      19709.59       180.68 o                         
  -3   2   3      10859.24      11044.33       107.95 o                         
  -2   2   3        387.99        434.00        10.40 o                         
  -1   2   3       3833.66       3646.43        35.21 o                         
   0   2   3      23388.27      23164.63       196.13 o                         
   1   2   3      34140.83      32907.00       273.36 o                         
   2   2   3      33459.57      34700.43       294.99 o                         
   3   2   3        173.55        178.51         8.87 o                         
   4   2   3       2624.69       2648.73        39.53 o                         
   5   2   3       5206.33       5175.25        69.37 o                         
   6   2   3       8013.32       7961.42       115.04 o                         
   7   2   3       4272.75       4211.82        98.50 o                         
   8   2   3        584.20        570.58        51.78 o                         
  -8   3   3       4692.21       4549.75       109.22 o                         
  -7   3   3       8230.32       8059.88       146.61 o                         
  -6   3   3      10535.30      10618.88       148.70 o                         
  -5   3   3       1134.47       1258.11        28.78 o                         
  -4   3   3        147.07        171.08         9.92 o                         
  -3   3   3      21567.52      21910.74       188.88 o                         
  -2   3   3      20804.66      20183.60       172.76 o                         
  -1   3   3      38370.61      38085.32       301.35 o                         
   0   3   3       4612.70       4660.38        53.57 o                         
   1   3   3       4315.61       4647.61        45.21 o                         
   2   3   3      20032.07      20631.20       182.83 o                         
   3   3   3      23915.58      24252.75       223.29 o                         
   4   3   3      19429.15      19577.98       192.02 o                         
   5   3   3       6200.55       6209.99        76.46 o                         
   6   3   3        266.82        264.17        22.18 o                         
   7   3   3       5862.79       5665.16       110.21 o                         
   8   3   3       6825.03       6705.11       141.92 o                         
  -8   4   3       2203.68       2275.31        71.48 o                         
  -7   4   3        461.78        467.61        31.55 o                         
  -6   4   3       5299.33       5340.10       100.82 o                         
  -5   4   3      18360.76      18316.88       202.77 o                         
  -4   4   3      33462.48      33748.69       296.55 o                         
  -3   4   3       7967.91       8041.30        78.28 o                         
  -2   4   3       1719.62       1865.89        27.13 o                         
  -1   4   3       3693.14       3754.42        41.12 o                         
   0   4   3      36612.27      36513.89       329.54 o                         
   1   4   3      69382.17      69223.37       621.57 o                         
   2   4   3      17072.51      16947.97       149.67 o                         
   3   4   3       1724.62       1814.89        30.21 o                         
   4   4   3        966.20       1083.79        26.03 o                         
   5   4   3      11450.52      11377.48       152.77 o                         
   6   4   3      17205.52      17015.89       217.44 o                         
   7   4   3       7165.27       7146.38       143.79 o                         
  -7   5   3       9202.21       9274.64       162.43 o                         
  -6   5   3       7425.00       7602.44       125.25 o                         
  -5   5   3       3036.75       3077.46        49.60 o                         
  -4   5   3       2717.48       2720.70        38.25 o                         
  -3   5   3      12867.65      12791.75       123.08 o                         
  -2   5   3      29391.04      29602.05       260.17 o                         
  -1   5   3      24477.54      24469.63       224.97 o                         
   0   5   3       9431.81       9465.47       100.05 o                         
   1   5   3       2587.57       2662.27        41.36 o                         
   2   5   3      15943.50      16272.36       154.79 o                         
   3   5   3      21495.44      21554.95       190.96 o                         
   4   5   3      17657.33      18061.29       183.44 o                         
   5   5   3       7045.31       6907.51        96.71 o                         
   6   5   3        292.53        265.76        23.99 o                         
   7   5   3       4328.47       4452.61       104.70 o                         
  -7   6   3          7.62         -9.84        26.98 o                         
  -6   6   3       1195.14       1195.26        40.60 o                         
  -5   6   3       9323.34       9499.60       135.54 o                         
  -4   6   3      16912.64      16879.97       189.84 o                         
  -3   6   3       7973.67       8232.18        98.22 o                         
  -2   6   3       1546.50       1528.24        28.42 o                         
  -1   6   3       5639.12       5672.32        65.72 o                         
   0   6   3       8456.35       8782.83        97.32 o                         
   1   6   3      24250.84      24179.17       257.37 o                         
   2   6   3       9157.79       9563.20       110.87 o                         
   3   6   3        853.21        834.72        23.67 o                         
   4   6   3       2470.48       2326.26        41.72 o                         
   5   6   3       8938.15       9042.49       124.53 o                         
   6   6   3       7614.78       7729.93       134.77 o                         
  -6   7   3       4723.47       4999.09       123.42 o                         
  -5   7   3        976.31        989.29        40.35 o                         
  -4   7   3         30.05         53.09        13.91 o                         
  -3   7   3       4225.76       4290.85        65.00 o                         
  -2   7   3      11531.68      11708.87       134.51 o                         
  -1   7   3       5367.60       5489.00        77.92 o                         
   0   7   3       1664.75       1716.96        39.39 o                         
   1   7   3        146.15        161.27        13.90 o                         
   2   7   3       4330.09       4390.02        82.91 o                         
   3   7   3      10679.01      10770.08       151.96 o                         
   4   7   3       6691.18       6526.90       102.91 o                         
   5   7   3        607.32        634.37        34.10 o                         
   6   7   3         78.29         45.32        33.77 o                         
  -5   8   3       2189.33       2159.26        83.54 o                         
  -4   8   3       2409.60       2505.75        65.76 o                         
  -3   8   3       3486.93       3525.29        61.33 o                         
  -2   8   3         85.43        126.52        16.37 o                         
  -1   8   3       1107.43       1123.98        35.42 o                         
   0   8   3       3808.07       3802.55        81.18 o                         
   1   8   3       3862.94       3902.63       102.93 o                         
   2   8   3       2576.90       2647.50        62.14 o                         
   3   8   3        625.48        606.04        29.66 o                         
   4   8   3        570.34        512.87        38.03 o                         
   5   8   3       1895.65       1816.56        69.95 o                         
  -3   9   3        345.89        326.53        31.49 o                         
  -2   9   3        434.49        427.40        37.86 o                         
  -1   9   3        913.06        967.39        40.12 o                         
   0   9   3        229.49        266.35        35.35 o                         
   1   9   3        170.79        188.68        25.04 o                         
   2   9   3        115.01        105.55        24.27 o                         
   3   9   3       1113.55       1238.85        75.11 o                         
  -8   0   4        247.96        252.06        37.68 o                         
  -7   0   4      10231.67      10185.11       218.90 o                         
  -6   0   4      20787.28      21067.16       342.26 o                         
  -5   0   4      29352.15      28890.09       371.86 o                         
  -4   0   4       3984.19       3963.19        67.21 o                         
  -3   0   4       3508.44       3841.49        64.80 o                         
  -2   0   4      35587.56      35717.43       434.87 o                         
  -1   0   4      71633.12      71723.48       896.37 o                         
   0   0   4      85752.31      77063.13      1070.97 o                         
   1   0   4      17261.37      16892.30       225.15 o                         
   2   0   4        427.75        444.12        17.54 o                         
   3   0   4      31451.11      31256.55       411.06 o                         
   4   0   4      31969.90      32355.48       413.55 o                         
   5   0   4      32972.43      33045.62       448.94 o                         
   6   0   4      10220.17       9973.96       306.88 o                         
   7   0   4         38.67         36.27        24.59 o                         
   8   0   4       2759.81       2450.47       121.77 o                         
  -8   1   4      11247.11      11576.34       186.09 o                         
  -7   1   4       9162.09       9114.34       146.26 o                         
  -6   1   4        823.51        835.00        34.12 o                         
  -5   1   4       2918.02       3049.83        43.97 o                         
  -4   1   4      17822.43      17813.34       164.13 o                         
  -3   1   4      29701.40      29141.22       293.71 o                         
  -2   1   4      22335.52      21286.72       180.31 o                         
  -1   1   4       6566.76       6356.37        58.48 o                         
   0   1   4      18118.06      17628.22       149.58 o                         
   1   1   4      34598.50      34501.56       312.82 o                         
   2   1   4      33558.18      33646.57       308.22 o                         
   3   1   4      18149.27      17890.44       184.04 o                         
   4   1   4       1860.39       1975.24        33.37 o                         
   5   1   4       1411.72       1552.99        32.82 o                         
   6   1   4      17002.10      16646.05       235.53 o                         
   7   1   4      12603.04      12302.45       197.43 o                         
   8   1   4       5934.27       5594.86       140.99 o                         
  -8   2   4        300.10        317.84        35.56 o                         
  -7   2   4       5279.97       5425.06       109.22 o                         
  -6   2   4      11067.70      11254.64       146.96 o                         
  -5   2   4      18298.48      18390.42       178.37 o                         
  -4   2   4       9675.13       9883.75       101.01 o                         
  -3   2   4       1265.11       1295.98        22.34 o                         
  -2   2   4      20034.61      20133.64       170.33 o                         
  -1   2   4      17323.40      16770.55       138.44 o                         
   0   2   4      23510.32      22913.19       200.86 o                         
   1   2   4      21339.02      21293.38       182.28 o                         
   2   2   4       3674.21       4008.69        47.28 o                         
   3   2   4      16854.14      17059.20       157.49 o                         
   4   2   4      31226.28      31395.47       291.79 o                         
   5   2   4      12839.27      12824.72       137.88 o                         
   6   2   4       7147.86       7233.62       111.22 o                         
   7   2   4          1.53         -9.20        16.64 o                         
   8   2   4       2497.13       2501.93       101.92 o                         
  -8   3   4       3683.37       3759.68       100.03 o                         
  -7   3   4       2266.03       2301.08        69.22 o                         
  -6   3   4        535.51        546.39        26.71 o                         
  -5   3   4        503.52        537.09        20.47 o                         
  -4   3   4       6446.07       6460.21        70.62 o                         
  -3   3   4      20193.58      20129.58       175.43 o                         
  -2   3   4       2538.53       2549.85        30.71 o                         
  -1   3   4       1098.01       1077.33        18.03 o                         
   0   3   4       2456.56       2530.34        36.82 o                         
   1   3   4       8858.00       8653.87        82.06 o                         
   2   3   4      29888.00      30777.24       275.57 o                         
   3   3   4       6474.48       6459.38        68.58 o                         
   4   3   4       2228.04       2325.74        37.95 o                         
   5   3   4       1347.66       1427.60        32.32 o                         
   6   3   4       2041.42       1976.26        50.60 o                         
   7   3   4       5632.53       5647.82       114.84 o                         
   8   3   4       2256.40       2030.96        91.02 o                         
  -8   4   4         19.25         29.41        22.85 o                         
  -7   4   4        547.24        524.25        35.59 o                         
  -6   4   4       1207.77       1249.57        40.05 o                         
  -5   4   4       1525.92       1545.03        34.05 o                         
  -4   4   4        297.32        328.46        13.84 o                         
  -3   4   4         75.01         75.70         8.30 o                         
  -2   4   4       3194.96       3323.64        40.28 o                         
  -1   4   4       7779.83       7678.06        73.57 o                         
   0   4   4       4917.69       4910.16        58.98 o                         
   1   4   4       2174.72       2344.88        33.84 o                         
   2   4   4        112.17        137.55         7.73 o                         
   3   4   4       1181.86       1179.66        24.98 o                         
   4   4   4       2973.93       2984.24        44.90 o                         
   5   4   4       4132.50       3968.67        72.86 o                         
   6   4   4        754.63        775.29        38.15 o                         
   7   4   4        210.76        147.49        25.76 o                         
  -7   5   4         14.83         23.85        20.61 o                         
  -6   5   4        261.80        265.70        21.54 o                         
  -5   5   4         30.81         22.07         9.68 o                         
  -4   5   4        327.39        285.18        12.59 o                         
  -3   5   4        773.24        801.54        21.50 o                         
  -2   5   4          0.25         11.01         5.10 o                         
  -1   5   4        145.11        214.25        11.23 o                         
   0   5   4        314.41        337.25        14.05 o                         
   1   5   4        135.64        170.28        12.35 o                         
   2   5   4         66.39        102.88         6.50 o                         
   3   5   4         40.43         56.35         8.55 o                         
   4   5   4          2.60         21.98         8.31 o                         
   5   5   4         20.62         21.15        12.35 o                         
   6   5   4         49.23         53.65        18.58 o                         
   7   5   4          0.31        -25.63        25.63 o                         
  -7   6   4        537.70        508.69        39.17 o                         
  -6   6   4       1055.31       1003.94        39.36 o                         
  -5   6   4       1806.86       1832.59        49.17 o                         
  -4   6   4       1847.85       1823.78        39.20 o                         
  -3   6   4       1114.44       1141.77        27.97 o                         
  -2   6   4       1479.35       1493.53        27.18 o                         
  -1   6   4       1590.38       1652.49        28.30 o                         
   0   6   4       2835.64       2773.42        42.40 o                         
   1   6   4       4170.70       4204.84        67.37 o                         
   2   6   4        163.27        155.60        12.04 o                         
   3   6   4       1642.95       1615.51        32.21 o                         
   4   6   4        233.41        309.81        16.89 o                         
   5   6   4       1203.88       1173.28        40.14 o                         
   6   6   4        119.20        122.15        22.59 o                         
  -6   7   4        278.24        220.06        32.54 o                         
  -5   7   4        794.52        823.47        41.64 o                         
  -4   7   4       3525.00       3472.78        59.14 o                         
  -3   7   4       6481.80       6652.77        88.16 o                         
  -2   7   4       3771.75       3806.48        59.57 o                         
  -1   7   4       1627.81       1566.78        30.33 o                         
   0   7   4        488.94        518.17        20.05 o                         
   1   7   4       3032.67       3056.80        65.31 o                         
   2   7   4       5735.43       6067.43       106.86 o                         
   3   7   4       1171.51       1171.11        39.19 o                         
   4   7   4        626.85        603.80        30.29 o                         
   5   7   4        299.43        302.10        31.28 o                         
   6   7   4       2445.61       2356.80        87.58 o                         
  -5   8   4       6063.01       5995.74       132.63 o                         
  -4   8   4       1197.05       1186.90        44.94 o                         
  -3   8   4          8.53         21.52        13.65 o                         
  -2   8   4       3994.38       4109.90        77.06 o                         
  -1   8   4       8525.42       8597.44       121.19 o                         
   0   8   4       9674.41       9567.66       169.15 o                         
   1   8   4       3598.16       3554.10        86.61 o                         
   2   8   4        156.92        142.64        25.44 o                         
   3   8   4       1749.97       1814.67        61.91 o                         
   4   8   4       6660.61       6486.30       125.92 o                         
   5   8   4       4327.84       4412.83       137.42 o                         
  -3   9   4       7588.93       7433.70       282.58 o                         
  -2   9   4       6196.80       6278.96       118.97 o                         
  -1   9   4        364.35        364.79        22.22 o                         
   0   9   4        707.00        793.44        55.67 o                         
   1   9   4       8017.75       7967.99       247.21 o                         
   2   9   4       5806.26       5870.07       161.29 o                         
   3   9   4       5624.86       5645.23       140.12 o                         
  -8   1   5        374.78        397.20        31.07 o                         
  -7   1   5        207.46        214.57        21.56 o                         
  -6   1   5        342.21        340.19        18.01 o                         
  -5   1   5       3041.58       3157.36        50.64 o                         
  -4   1   5       5333.16       5378.38        67.46 o                         
  -3   1   5        307.04        307.79        12.09 o                         
  -2   1   5       1632.99       1666.49        22.72 o                         
  -1   1   5       7223.76       7779.12        73.01 o                         
   0   1   5       1491.53       1434.43        19.13 o                         
   1   1   5      18430.22      19502.67       177.04 o                         
   2   1   5       2055.65       2275.36        31.15 o                         
   3   1   5        846.85        911.01        21.83 o                         
   4   1   5        478.56        503.88        16.29 o                         
   5   1   5       1947.10       1931.78        37.11 o                         
   6   1   5       1467.85       1518.84        49.54 o                         
   7   1   5        991.15        912.48        44.40 o                         
   8   1   5         11.32         38.64        23.60 o                         
  -8   2   5       2823.72       2786.94       107.36 o                         
  -7   2   5       3787.50       3815.09        87.71 o                         
  -6   2   5       3233.00       3274.59        61.02 o                         
  -5   2   5       2827.69       2846.33        48.67 o                         
  -4   2   5       1525.47       1564.06        32.65 o                         
  -3   2   5      10978.43      11017.01       103.97 o                         
  -2   2   5       8675.30       8538.26        79.19 o                         
  -1   2   5       3377.98       3443.58        35.31 o                         
   0   2   5       1089.70       1027.50        15.04 o                         
   1   2   5         59.27         75.42         5.17 o                         
   2   2   5      17574.43      17821.89       171.06 o                         
   3   2   5      13370.52      13804.52       135.67 o                         
   4   2   5       7018.82       6992.17        86.12 o                         
   5   2   5        288.29        347.54        17.17 o                         
   6   2   5        543.34        524.65        28.00 o                         
   7   2   5       3730.21       3686.58        85.76 o                         
   8   2   5       3955.33       3978.57        98.69 o                         
  -8   3   5       1813.01       1854.55        63.87 o                         
  -7   3   5         69.17        113.22        22.44 o                         
  -6   3   5       7201.40       7327.52       116.36 o                         
  -5   3   5       9557.01       9751.23       103.13 o                         
  -4   3   5      22183.05      22404.36       201.77 o                         
  -3   3   5       6779.34       6739.51        69.65 o                         
  -2   3   5        217.27        266.94        12.40 o                         
  -1   3   5       3972.89       3808.85        42.16 o                         
   0   3   5      34652.25      34591.61       299.76 o                         
   1   3   5      18597.92      18581.59       186.16 o                         
   2   3   5       9179.19       9356.55        99.81 o                         
   3   3   5        867.76        927.75        19.89 o                         
   4   3   5       3655.45       3779.94        53.53 o                         
   5   3   5      14264.77      14485.04       158.48 o                         
   6   3   5      14866.05      14830.56       193.89 o                         
   7   3   5       3676.54       3654.64        88.90 o                         
   8   3   5          3.74         37.93        25.78 o                         
  -8   4   5       5283.19       5421.99       114.49 o                         
  -7   4   5       9900.22       9989.96       159.47 o                         
  -6   4   5       6356.23       6316.10        93.79 o                         
  -5   4   5        569.12        553.38        19.04 o                         
  -4   4   5       2451.80       2476.90        35.96 o                         
  -3   4   5      27054.52      27367.41       229.50 o                         
  -2   4   5      26669.36      26624.60       224.98 o                         
  -1   4   5      12832.46      12987.07       114.43 o                         
   0   4   5       2608.87       2626.87        37.85 o                         
   1   4   5       6229.17       6591.61        67.88 o                         
   2   4   5      23498.92      23314.09       206.22 o                         
   3   4   5      38050.25      38730.82       344.80 o                         
   4   4   5       9019.52       9255.39       105.74 o                         
   5   4   5       3310.85       3190.90        60.79 o                         
   6   4   5       1960.93       1946.18        51.28 o                         
   7   4   5       7414.07       7441.44       166.98 o                         
  -7   5   5        361.83        352.95        32.81 o                         
  -6   5   5       6070.99       6156.79       104.65 o                         
  -5   5   5      16980.69      17129.07       184.47 o                         
  -4   5   5      17012.99      17133.44       161.88 o                         
  -3   5   5       8267.88       8406.19        84.03 o                         
  -2   5   5        356.90        400.91        14.85 o                         
  -1   5   5      13846.81      13982.60       137.59 o                         
   0   5   5      33579.67      33787.79       321.61 o                         
   1   5   5      34703.70      34663.25       361.61 o                         
   2   5   5      12034.23      11975.04       120.16 o                         
   3   5   5         26.46         38.99         7.09 o                         
   4   5   5       5121.42       5182.17        75.92 o                         
   5   5   5      15533.38      15594.76       208.61 o                         
   6   5   5      12646.47      12679.62       198.34 o                         
   7   5   5       5100.28       4969.93       118.35 o                         
  -7   6   5       5284.53       5295.60       123.01 o                         
  -6   6   5       5014.34       5172.67        99.75 o                         
  -5   6   5        920.89        853.43        37.27 o                         
  -4   6   5       3012.82       2999.58        60.92 o                         
  -3   6   5       9161.95       9401.33       109.30 o                         
  -2   6   5      24092.05      24322.03       219.36 o                         
  -1   6   5       4512.13       4647.44        61.90 o                         
   0   6   5       1988.64       1996.39        40.98 o                         
   1   6   5       4161.76       4171.37        85.00 o                         
   2   6   5      14532.22      14653.76       176.28 o                         
   3   6   5      18779.64      18609.96       202.88 o                         
   4   6   5       9050.97       9130.78       145.62 o                         
   5   6   5        355.35        373.56        27.71 o                         
   6   6   5       1041.71        944.53        44.08 o                         
  -6   7   5       2355.06       2383.11        80.03 o                         
  -5   7   5       7247.56       7282.34       130.00 o                         
  -4   7   5       8373.24       8312.47       107.03 o                         
  -3   7   5       2965.45       2956.63        49.59 o                         
  -2   7   5          4.50          5.17         9.77 o                         
  -1   7   5       5476.37       5488.12        72.11 o                         
   0   7   5       8070.82       8159.77       121.17 o                         
   1   7   5      12955.73      12846.31       193.69 o                         
   2   7   5       2704.29       2784.96        64.04 o                         
   3   7   5        184.34        172.71        18.34 o                         
   4   7   5       3722.58       3516.58        70.07 o                         
   5   7   5       6570.68       6710.65       116.54 o                         
   6   7   5       4107.70       4215.15       225.67 o                         
  -5   8   5          8.74         20.89        29.29 o                         
  -4   8   5        569.69        582.51        34.19 o                         
  -3   8   5       2811.73       2890.73        61.39 o                         
  -2   8   5       4167.28       4173.94        77.41 o                         
  -1   8   5       4448.68       4468.92        72.89 o                         
   0   8   5        480.70        475.22        28.19 o                         
   1   8   5        947.13        997.50        40.96 o                         
   2   8   5       2030.85       1990.39        61.51 o                         
   3   8   5       3281.11       3286.75        98.12 o                         
   4   8   5       2981.06       3021.64        80.07 o                         
   5   8   5        358.70        327.96        64.14 o                         
  -3   9   5        125.34        159.12        28.13 o                         
  -2   9   5        117.81        127.41        23.02 o                         
  -1   9   5        202.19        215.02        23.80 o                         
   0   9   5       1544.38       1528.71        83.33 o                         
   1   9   5        393.19        360.70        36.61 o                         
   2   9   5        851.19        948.91        48.37 o                         
   3   9   5          4.42         -5.16        27.57 o                         
  -8   0   6      12097.14      12661.70       268.01 o                         
  -7   0   6       2536.03       2552.95        98.71 o                         
  -6   0   6        125.64        124.31        33.55 o                         
  -5   0   6      13132.11      13166.50       196.76 o                         
  -4   0   6      32014.89      31934.74       385.21 o                         
  -3   0   6      63699.46      63277.32       808.79 o                         
  -2   0   6       6127.84       5572.91        81.30 o                         
  -1   0   6        885.27       1056.84        25.44 o                         
   0   0   6      39610.47      37117.62       566.72 o                         
   1   0   6      63031.56      60134.39       796.04 o                         
   2   0   6      97667.38      96894.39      1211.49 o                         
   3   0   6      13549.68      13485.32       184.39 o                         
   4   0   6       1390.68       1392.61        41.29 o                         
   5   0   6       5806.33       5858.08       104.42 o                         
   6   0   6      21904.01      21347.19       382.19 o                         
   7   0   6      14682.42      14115.99       480.30 o                         
   8   0   6       7017.86       7230.48       211.81 o                         
  -8   1   6       1492.87       1586.93        58.88 o                         
  -7   1   6      13091.34      13388.64       198.93 o                         
  -6   1   6      19543.60      19659.12       239.70 o                         
  -5   1   6      16241.78      16165.23       161.38 o                         
  -4   1   6       2266.05       2259.10        32.50 o                         
  -3   1   6       9577.85       9850.96       103.89 o                         
  -2   1   6      31316.56      30972.83       270.79 o                         
  -1   1   6      74058.12      71837.18       601.30 o                         
   0   1   6      48682.66      44584.48       387.51 o                         
   1   1   6       6766.65       6776.64        72.57 o                         
   2   1   6      19921.94      20764.11       187.56 o                         
   3   1   6      38536.78      39042.18       356.31 o                         
   4   1   6      35369.33      35702.55       332.13 o                         
   5   1   6      28806.57      28584.90       275.42 o                         
   6   1   6       5476.46       5355.51       106.95 o                         
   7   1   6        555.06        509.67        33.86 o                         
   8   1   6       7213.75       7120.99       144.80 o                         
  -8   2   6       6569.58       6653.60       175.98 o                         
  -7   2   6       3809.72       3869.53        76.96 o                         
  -6   2   6          1.60          6.45        10.17 o                         
  -5   2   6       1514.08       1450.89        35.80 o                         
  -4   2   6      17261.60      17259.91       161.39 o                         
  -3   2   6      24873.51      24730.96       214.34 o                         
  -2   2   6       7744.69       7481.51        73.60 o                         
  -1   2   6        917.87        937.93        17.26 o                         
   0   2   6       5545.82       5171.80        56.24 o                         
   1   2   6      17723.83      16994.49       153.03 o                         
   2   2   6      26246.42      25636.94       235.27 o                         
   3   2   6      12153.89      12056.20       125.09 o                         
   4   2   6        984.37       1043.80        23.96 o                         
   5   2   6       5462.05       5516.62        78.22 o                         
   6   2   6      11690.00      11214.47       157.36 o                         
   7   2   6       9794.55       9447.28       168.88 o                         
   8   2   6       4267.78       4168.91       108.02 o                         
  -8   3   6        446.76        423.79        28.40 o                         
  -7   3   6       3614.90       3808.85        77.83 o                         
  -6   3   6       5459.37       5718.85        85.21 o                         
  -5   3   6       4521.86       4558.37        59.06 o                         
  -4   3   6       1573.53       1508.61        26.99 o                         
  -3   3   6        660.32        756.64        16.91 o                         
  -2   3   6      12110.74      12522.53       108.32 o                         
  -1   3   6      12901.55      12642.82       135.44 o                         
   0   3   6       3933.59       3868.72        49.41 o                         
   1   3   6       2304.33       2316.71        32.32 o                         
   2   3   6       1296.11       1352.01        22.18 o                         
   3   3   6       9861.91       9903.70       105.08 o                         
   4   3   6      17931.42      18191.38       184.65 o                         
   5   3   6       3256.73       3236.24        59.90 o                         
   6   3   6       2189.69       2252.86        53.82 o                         
   7   3   6        218.96        225.48        25.58 o                         
   8   3   6       1293.65       1263.63        60.01 o                         
  -8   4   6        867.09        886.83        52.49 o                         
  -7   4   6        379.68        386.50        33.07 o                         
  -6   4   6        185.14        182.25        22.45 o                         
  -5   4   6       1106.78       1148.94        27.69 o                         
  -4   4   6        304.15        368.71        15.09 o                         
  -3   4   6       1621.04       1673.35        26.79 o                         
  -2   4   6       1843.95       1779.06        27.14 o                         
  -1   4   6          9.36         17.63         3.50 o                         
   0   4   6        506.51        481.57        16.63 o                         
   1   4   6       2625.54       2685.69        34.75 o                         
   2   4   6        740.77        733.68        19.91 o                         
   3   4   6       1402.89       1387.93        27.13 o                         
   4   4   6          5.76         11.66         7.46 o                         
   5   4   6        459.17        430.59        23.46 o                         
   6   4   6        843.08        785.92        36.24 o                         
   7   4   6        755.64        700.89        44.01 o                         
  -7   5   6         56.66         25.66        18.43 o                         
  -6   5   6         25.18         -1.88        12.99 o                         
  -5   5   6         77.36        116.97        12.76 o                         
  -4   5   6          0.40          1.58         6.68 o                         
  -3   5   6        961.24       1017.37        30.80 o                         
  -2   5   6        797.80        846.50        19.76 o                         
  -1   5   6        650.72        662.35        21.35 o                         
   0   5   6        331.89        315.96        16.96 o                         
   1   5   6        607.17        691.97        21.87 o                         
   2   5   6        410.91        416.17        15.46 o                         
   3   5   6        405.26        449.46        17.85 o                         
   4   5   6          3.81         12.15         9.39 o                         
   5   5   6          3.81        -13.65        13.65 o                         
   6   5   6        165.38        128.86        23.00 o                         
   7   5   6         27.04         30.59        26.73 o                         
  -7   6   6         12.58        -57.41        59.09 o                         
  -6   6   6        151.89        159.96        25.31 o                         
  -5   6   6        370.33        342.85        21.97 o                         
  -4   6   6       2374.20       2319.03        44.18 o                         
  -3   6   6       3454.74       3350.56        58.75 o                         
  -2   6   6        782.12        837.33        21.44 o                         
  -1   6   6        633.99        688.73        21.55 o                         
   0   6   6        411.19        445.96        20.50 o                         
   1   6   6       1461.16       1499.39        36.70 o                         
   2   6   6       4702.87       4603.46        73.34 o                         
   3   6   6       2372.39       2274.19        39.16 o                         
   4   6   6          0.31         15.86        12.28 o                         
   5   6   6        194.15        222.15        22.60 o                         
   6   6   6        331.33        331.93        33.81 o                         
  -6   7   6       2596.91       2533.83       107.58 o                         
  -5   7   6       1724.47       1729.05        54.94 o                         
  -4   7   6         75.22         64.74        14.26 o                         
  -3   7   6        442.71        421.12        19.19 o                         
  -2   7   6       4512.79       4605.56        77.51 o                         
  -1   7   6       6548.77       6607.91        89.56 o                         
   0   7   6       4397.13       4485.98        86.26 o                         
   1   7   6       1090.63       1163.91        50.56 o                         
   2   7   6        965.73        968.01        39.52 o                         
   3   7   6       2482.86       2500.52        66.09 o                         
   4   7   6       4334.03       4257.83        80.07 o                         
   5   7   6       2690.91       2732.25        68.79 o                         
  -5   8   6       2117.58       2026.50        74.81 o                         
  -4   8   6       4859.38       4888.01        94.95 o                         
  -3   8   6       6380.21       6420.50       102.25 o                         
  -2   8   6       2686.64       2703.61        65.98 o                         
  -1   8   6          0.11        -12.60        12.79 o                         
   0   8   6       1786.92       1784.24        56.26 o                         
   1   8   6       8561.84       8589.70       161.79 o                         
   2   8   6       5863.63       5717.03       107.27 o                         
   3   8   6       2778.67       2741.39        88.00 o                         
   4   8   6         71.93         79.83        35.89 o                         
  -3   9   6       1223.27       1214.84        63.78 o                         
  -2   9   6       6252.51       6135.35       156.94 o                         
  -1   9   6       8872.19       8640.83       191.79 o                         
   0   9   6       8071.96       8026.41       163.17 o                         
   1   9   6       1245.56       1205.70        70.25 o                         
   2   9   6        738.13        723.31        38.28 o                         
   3   9   6       3481.32       3320.74       170.69 o                         
  -8   1   7       1408.07       1395.20        66.66 o                         
  -7   1   7        559.24        586.77        25.78 o                         
  -6   1   7        183.97        193.34        20.11 o                         
  -5   1   7         42.42         51.77         7.81 o                         
  -4   1   7       2338.70       2339.61        34.77 o                         
  -3   1   7       6698.83       6773.25        72.62 o                         
  -2   1   7       8177.20       8558.65        83.36 o                         
  -1   1   7        875.35       1034.81        19.87 o                         
   0   1   7       3589.71       3576.11        48.40 o                         
   1   1   7         62.77         51.92         5.04 o                         
   2   1   7      10446.77      10815.19       115.64 o                         
   3   1   7       3559.01       3801.78        51.24 o                         
   4   1   7        949.65        954.37        25.65 o                         
   5   1   7         21.86         21.38         7.81 o                         
   6   1   7         13.68         21.20        13.06 o                         
   7   1   7       1105.86       1068.98        50.27 o                         
   8   1   7       1069.81        998.72        56.24 o                         
  -8   2   7        458.01        478.60        38.50 o                         
  -7   2   7       2011.79       2151.45        77.33 o                         
  -6   2   7       2170.51       2306.60        47.15 o                         
  -5   2   7       8736.93       9046.65        98.51 o                         
  -4   2   7      12614.95      12541.60       126.16 o                         
  -3   2   7       4543.08       4531.15        53.50 o                         
  -2   2   7       4959.96       5013.55        52.56 o                         
  -1   2   7      10535.72      10545.46       100.87 o                         
   0   2   7       3371.90       3271.80        36.28 o                         
   1   2   7      18046.17      17954.64       173.53 o                         
   2   2   7       5755.53       6062.31        70.82 o                         
   3   2   7       1004.56       1060.17        23.82 o                         
   4   2   7       7688.07       7792.79        84.89 o                         
   5   2   7       5985.32       6034.36        79.75 o                         
   6   2   7       4006.64       3866.96        80.84 o                         
   7   2   7       1246.46       1204.38        53.77 o                         
   8   2   7         78.29         88.96        27.70 o                         
  -8   3   7       4972.46       5122.32       121.00 o                         
  -7   3   7      10500.98      10755.24       172.98 o                         
  -6   3   7       2408.84       2465.19        59.16 o                         
  -5   3   7        385.37        384.23        17.81 o                         
  -4   3   7       6809.44       6772.23        72.71 o                         
  -3   3   7      13654.13      13823.98       123.61 o                         
  -2   3   7      18367.19      18153.38       154.16 o                         
  -1   3   7      10193.36      10101.22        95.39 o                         
   0   3   7        273.38        256.63        10.64 o                         
   1   3   7       8821.30       8498.79        87.56 o                         
   2   3   7      20989.61      21030.27       194.75 o                         
   3   3   7      19145.85      19311.07       187.59 o                         
   4   3   7       2467.86       2565.78        41.28 o                         
   5   3   7        498.65        495.40        23.48 o                         
   6   3   7       3950.87       3862.10        77.28 o                         
   7   3   7       7432.49       7351.71       128.95 o                         
   8   3   7       7399.87       6543.45       532.10 o                         
  -8   4   7        318.60        315.12        60.82 o                         
  -7   4   7        725.99        755.21        41.01 o                         
  -6   4   7      15498.86      15465.40       194.24 o                         
  -5   4   7      14374.72      14669.19       155.23 o                         
  -4   4   7      24345.07      25044.63       221.42 o                         
  -3   4   7       4163.12       4101.77        48.82 o                         
  -2   4   7        432.37        455.70        13.71 o                         
  -1   4   7      25043.37      24822.64       218.24 o                         
   0   4   7      46983.82      47075.64       392.66 o                         
   1   4   7      18999.18      18647.95       167.37 o                         
   2   4   7      15096.52      15239.30       153.52 o                         
   3   4   7        944.81       1022.71        24.85 o                         
   4   4   7       6321.91       6477.45        77.65 o                         
   5   4   7      20488.96      20344.44       236.15 o                         
   6   4   7      10353.81      10235.26       155.57 o                         
   7   4   7       2273.49       2273.65        76.85 o                         
  -7   5   7       8081.56       8141.02       156.82 o                         
  -6   5   7       5451.80       5695.58        88.11 o                         
  -5   5   7        262.35        273.93        22.62 o                         
  -4   5   7       5580.55       5570.16        67.11 o                         
  -3   5   7      23038.85      23339.55       207.72 o                         
  -2   5   7      24769.28      24931.48       226.89 o                         
  -1   5   7      16291.85      16103.30       158.27 o                         
   0   5   7        123.97        123.38        12.03 o                         
   1   5   7       7481.84       7394.39        84.53 o                         
   2   5   7      25324.54      25308.24       232.37 o                         
   3   5   7      19350.42      19483.24       187.80 o                         
   4   5   7      11782.02      11690.33       146.35 o                         
   5   5   7        193.90        174.87        19.96 o                         
   6   5   7       1759.25       1728.18        54.79 o                         
   7   5   7       9084.70       8950.42       176.71 o                         
  -6   6   7       5122.61       5179.51       101.26 o                         
  -5   6   7      14791.24      14816.49       180.15 o                         
  -4   6   7       9377.87       9450.02       118.87 o                         
  -3   6   7       5813.72       5864.50        77.65 o                         
  -2   6   7       2373.28       2409.50        38.06 o                         
  -1   6   7       9752.55       9843.49       110.36 o                         
   0   6   7      18740.20      18485.63       198.88 o                         
   1   6   7      18219.39      18352.91       201.78 o                         
   2   6   7       3391.00       3306.31        55.76 o                         
   3   6   7        222.17        234.46        18.46 o                         
   4   6   7       9376.93       9109.30       129.21 o                         
   5   6   7      11351.80      11387.40       166.42 o                         
   6   6   7       6931.06       6909.09       158.03 o                         
  -6   7   7       1516.73       1557.69        84.92 o                         
  -5   7   7        215.38        168.38        22.36 o                         
  -4   7   7       2988.74       3128.42        57.62 o                         
  -3   7   7       6048.01       6123.16        81.06 o                         
  -2   7   7      12437.15      12612.67       153.11 o                         
  -1   7   7        879.69        948.51        33.29 o                         
   0   7   7        803.02        817.31        36.85 o                         
   1   7   7       4566.47       4495.11        82.84 o                         
   2   7   7       7521.71       7721.57       119.89 o                         
   3   7   7      10430.83      10440.07       156.17 o                         
   4   7   7       3079.92       3103.76        81.54 o                         
   5   7   7          3.42        -21.09        21.09 o                         
  -5   8   7       2093.80       2064.74        75.98 o                         
  -4   8   7       2391.07       2397.32        66.93 o                         
  -3   8   7         99.36        116.20        19.96 o                         
  -2   8   7        194.69        208.58        16.53 o                         
  -1   8   7       2696.06       2735.22        66.64 o                         
   0   8   7       5432.39       5373.20       100.67 o                         
   1   8   7       3509.99       3610.95        91.64 o                         
   2   8   7        923.84        907.95        39.07 o                         
   3   8   7        267.02        324.67        27.57 o                         
   4   8   7       1340.08       1329.11        63.06 o                         
  -3   9   7        291.20        294.05        30.10 o                         
  -2   9   7        293.14        324.09        23.14 o                         
  -1   9   7        497.56        503.62        47.05 o                         
   0   9   7        164.04         66.73        37.93 o                         
   1   9   7        446.32        504.82        36.54 o                         
   2   9   7        478.41        562.63        37.29 o                         
   3   9   7        508.13        603.84        66.11 o                         
  -8   0   8       2213.09       2256.80       120.65 o                         
  -7   0   8      19973.85      19645.25       385.44 o                         
  -6   0   8      16202.54      16470.13       269.00 o                         
  -5   0   8       8902.70       9163.45       141.87 o                         
  -4   0   8       2524.32       2390.89        49.16 o                         
  -3   0   8       8692.28       8422.39       129.86 o                         
  -2   0   8      46334.66      46332.31       537.04 o                         
  -1   0   8      84987.83      85694.98      1032.43 o                         
   0   0   8       3604.49       3380.50       124.33 o                         
   1   0   8      10017.65      10247.05       149.49 o                         
   2   0   8      17143.87      17802.65       281.89 o                         
   3   0   8      26855.77      26734.43       365.34 o                         
   4   0   8      48633.30      48625.05       616.03 o                         
   5   0   8      13969.77      13875.60       201.01 o                         
   6   0   8        879.02        760.01        72.17 o                         
   7   0   8       2253.32       2123.03       116.70 o                         
   8   0   8      11192.83      10591.05       293.19 o                         
  -8   1   8       8983.75       9261.31       182.58 o                         
  -7   1   8       2940.23       3089.07        61.27 o                         
  -6   1   8        599.38        676.46        29.69 o                         
  -5   1   8       9347.63       9393.50       102.26 o                         
  -4   1   8      28684.30      28736.04       260.17 o                         
  -3   1   8      26589.49      26496.60       245.73 o                         
  -2   1   8      14747.47      14779.14       146.12 o                         
  -1   1   8        210.71        220.52        10.08 o                         
   0   1   8       6461.05       5938.82        67.46 o                         
   1   1   8      29699.01      27958.05       259.84 o                         
   2   1   8      29430.53      28799.29       282.10 o                         
   3   1   8       3461.72       3388.38        47.82 o                         
   4   1   8       1781.06       1823.37        34.45 o                         
   5   1   8      10932.06      10813.21       122.53 o                         
   6   1   8      16562.76      16379.12       230.76 o                         
   7   1   8      12785.31      12489.24       201.35 o                         
   8   1   8       3205.38       3044.68        97.37 o                         
  -8   2   8       3302.55       3395.65       119.89 o                         
  -7   2   8       7830.51       7986.76       136.33 o                         
  -6   2   8      12129.37      12107.24       163.33 o                         
  -5   2   8       7381.84       7453.30        87.70 o                         
  -4   2   8       1579.26       1613.00        29.40 o                         
  -3   2   8       5574.42       5647.50        63.52 o                         
  -2   2   8      19398.19      18975.26       168.73 o                         
  -1   2   8      22284.51      22000.78       196.45 o                         
   0   2   8       5808.26       5396.45        58.92 o                         
   1   2   8         44.02         69.57         6.11 o                         
   2   2   8       5653.65       5801.84        66.15 o                         
   3   2   8      32954.07      32937.57       306.79 o                         
   4   2   8      18640.15      18688.70       178.74 o                         
   5   2   8       8248.57       8160.46       104.85 o                         
   6   2   8         94.79        101.76        18.94 o                         
   7   2   8       2231.26       2150.06        68.32 o                         
   8   2   8       6706.18       6400.76       140.01 o                         
  -8   3   8       2428.94       2403.61        82.76 o                         
  -7   3   8        160.37        147.17        21.87 o                         
  -6   3   8          8.15         -4.93        11.24 o                         
  -5   3   8       6322.85       6383.87        83.32 o                         
  -4   3   8       8420.06       8262.82        90.03 o                         
  -3   3   8      12972.63      13220.04       124.45 o                         
  -2   3   8        432.44        419.68        11.69 o                         
  -1   3   8         43.96         69.10         5.47 o                         
   0   3   8       5135.32       5116.94        63.91 o                         
   1   3   8      14660.31      14339.34       146.79 o                         
   2   3   8       6671.69       6499.34        72.39 o                         
   3   3   8       2684.58       2755.41        41.53 o                         
   4   3   8       1773.26       1904.42        35.99 o                         
   5   3   8       2164.75       2107.23        46.95 o                         
   6   3   8       7954.14       7963.19       129.38 o                         
   7   3   8       2783.74       2613.46        74.87 o                         
  -7   4   8        863.93        822.14        44.80 o                         
  -6   4   8       2172.07       2208.44        49.48 o                         
  -5   4   8        606.45        690.09        25.43 o                         
  -4   4   8         94.67        110.24         9.29 o                         
  -3   4   8        967.31        974.45        20.99 o                         
  -2   4   8       3709.14       3749.98        46.50 o                         
  -1   4   8       2367.92       2297.10        32.78 o                         
   0   4   8       4990.12       5104.90        57.04 o                         
   1   4   8        117.34        150.98         8.54 o                         
   2   4   8       1413.79       1398.20        28.35 o                         
   3   4   8       1942.79       1989.29        36.34 o                         
   4   4   8       2577.24       2516.93        43.10 o                         
   5   4   8        944.59        971.97        36.57 o                         
   6   4   8         64.84         32.86        17.81 o                         
   7   4   8        317.12        259.05        33.46 o                         
  -7   5   8         34.83         48.60        26.12 o                         
  -6   5   8         11.55         25.31        13.99 o                         
  -5   5   8         65.47         62.65        12.55 o                         
  -4   5   8        138.79        106.68        10.54 o                         
  -3   5   8         32.22         48.86         7.87 o                         
  -2   5   8        133.78        154.17        12.01 o                         
  -1   5   8        103.22        134.81         9.10 o                         
   0   5   8         32.26         34.26         6.54 o                         
   1   5   8         37.70         46.70         6.91 o                         
   2   5   8        866.96        889.84        22.23 o                         
   3   5   8         45.05         46.52         9.27 o                         
   4   5   8         25.65         35.12        11.09 o                         
   5   5   8        235.93        286.07        23.35 o                         
   6   5   8         10.74        -13.05        19.13 o                         
   7   5   8         30.20         -3.44        36.12 o                         
  -6   6   8        345.62        282.57        22.82 o                         
  -5   6   8        250.98        245.00        21.52 o                         
  -4   6   8          0.23          6.86        16.02 o                         
  -3   6   8        765.32        836.25        30.14 o                         
  -2   6   8       4206.43       4154.15        57.56 o                         
  -1   6   8       1288.87       1320.58        34.81 o                         
   0   6   8       1543.12       1543.04        32.21 o                         
   1   6   8          6.87         22.21         9.08 o                         
   2   6   8         51.03         76.28        10.47 o                         
   3   6   8       2678.35       2708.25        49.45 o                         
   4   6   8       1471.75       1451.84        39.74 o                         
   5   6   8        887.48        877.04        39.88 o                         
   6   6   8         14.10         18.15        25.43 o                         
  -6   7   8         57.01         87.97        34.62 o                         
  -5   7   8       2264.61       2174.76        61.22 o                         
  -4   7   8       2080.04       2139.60        52.65 o                         
  -3   7   8       3780.25       3675.94        57.45 o                         
  -2   7   8        105.29         89.92        13.00 o                         
  -1   7   8         69.44         67.39        12.68 o                         
   0   7   8       3537.34       3569.52        70.97 o                         
   1   7   8       5664.46       5730.36        91.57 o                         
   2   7   8       3864.57       3812.11        90.52 o                         
   3   7   8        440.00        488.41        32.26 o                         
   4   7   8        231.25        235.99        18.73 o                         
   5   7   8       1953.97       2002.88        61.86 o                         
  -5   8   8       1015.78       1078.98        70.27 o                         
  -4   8   8         30.04          8.74        20.35 o                         
  -3   8   8       1783.09       1727.59        49.91 o                         
  -2   8   8       7093.17       7035.87       119.77 o                         
  -1   8   8       8553.84       8445.82       136.12 o                         
   0   8   8       2775.52       2772.91        77.11 o                         
   1   8   8         43.79         95.98        23.26 o                         
   2   8   8       2481.77       2355.56        74.56 o                         
   3   8   8       5312.69       5459.81       137.07 o                         
   4   8   8       7540.04       7298.88       180.89 o                         
  -3   9   8       4542.02       4556.03       164.65 o                         
  -2   9   8       1794.48       1622.52        54.79 o                         
  -1   9   8        797.46        729.04        30.59 o                         
   0   9   8       3492.95       3326.83       112.67 o                         
   1   9   8       9290.37       9312.49       186.15 o                         
   2   9   8       5835.11       5611.36       140.57 o                         
  -8   1   9         20.53         29.73        19.81 o                         
  -7   1   9       1281.32       1248.04        42.05 o                         
  -6   1   9        997.09       1047.22        35.27 o                         
  -5   1   9       4721.20       4767.56        63.38 o                         
  -4   1   9        520.74        520.42        17.79 o                         
  -3   1   9       1057.10       1125.57        22.56 o                         
  -2   1   9      11476.78      12239.70       124.31 o                         
  -1   1   9       5764.22       5503.13        63.57 o                         
   0   1   9      15784.36      15635.59       148.87 o                         
   1   1   9       3893.48       3828.19        47.16 o                         
   2   1   9       5675.35       5946.82        75.87 o                         
   3   1   9       1339.52       1396.17        27.86 o                         
   4   1   9       3115.68       3151.89        49.47 o                         
   5   1   9       3041.84       3066.40        53.50 o                         
   6   1   9        446.99        464.96        29.79 o                         
   7   1   9       1261.53       1276.92        68.92 o                         
   8   1   9        157.35         65.67        29.21 o                         
  -8   2   9       3653.80       3644.85        93.29 o                         
  -7   2   9       3357.00       3423.12        71.30 o                         
  -6   2   9        210.75        241.12        18.65 o                         
  -5   2   9        409.35        417.77        18.09 o                         
  -4   2   9       4483.00       4681.18        58.08 o                         
  -3   2   9      13475.37      13419.33       130.03 o                         
  -2   2   9      19537.98      19611.54       177.77 o                         
  -1   2   9       1337.86       1302.27        25.24 o                         
   0   2   9       7956.59       8194.12        93.41 o                         
   1   2   9       4260.85       4147.51        50.52 o                         
   2   2   9      20410.84      20642.84       204.16 o                         
   3   2   9      13718.85      13741.83       143.45 o                         
   4   2   9       4591.90       4657.62        63.82 o                         
   5   2   9       1067.77       1122.61        30.67 o                         
   6   2   9       2273.50       2268.02        62.59 o                         
   7   2   9       5087.87       4991.83       104.77 o                         
   8   2   9       4469.67       4725.09       224.88 o                         
  -8   3   9         27.58         21.29        24.33 o                         
  -7   3   9       1946.70       1940.78        62.01 o                         
  -6   3   9      11315.86      11464.19       149.35 o                         
  -5   3   9      11991.32      11932.00       137.49 o                         
  -4   3   9      12083.36      12372.82       127.11 o                         
  -3   3   9         11.55         38.27         6.06 o                         
  -2   3   9       2820.94       2783.20        36.98 o                         
  -1   3   9      35215.34      35651.38       324.93 o                         
   0   3   9      21270.72      20563.71       232.66 o                         
   1   3   9      21624.09      21324.85       199.07 o                         
   2   3   9       2044.08       2163.59        34.97 o                         
   3   3   9       7021.86       7067.03        85.87 o                         
   4   3   9      14560.65      14810.32       153.58 o                         
   5   3   9      17298.49      17171.44       214.63 o                         
   6   3   9       7462.71       7416.98       123.52 o                         
   7   3   9       1289.89       1307.15        62.70 o                         
  -7   4   9       7294.69       7363.64       163.55 o                         
  -6   4   9        658.19        680.08        32.50 o                         
  -5   4   9        725.60        745.51        31.47 o                         
  -4   4   9      10748.99      10975.29       110.89 o                         
  -3   4   9      21219.65      21199.28       190.22 o                         
  -2   4   9      26107.72      25866.12       237.98 o                         
  -1   4   9       5941.20       5849.38        71.54 o                         
   0   4   9       1823.01       1899.64        30.12 o                         
   1   4   9      17049.28      16930.64       169.17 o                         
   2   4   9      27392.62      27920.97       259.52 o                         
   3   4   9      20468.14      20700.28       207.44 o                         
   4   4   9       6044.18       6046.13        79.04 o                         
   5   4   9          9.73         -2.27        12.95 o                         
   6   4   9       6752.84       6706.88       154.13 o                         
   7   4   9       9524.68       8965.17       163.49 o                         
  -7   5   9       2422.85       2495.06        93.13 o                         
  -6   5   9       9046.94       9051.21       131.54 o                         
  -5   5   9      16249.79      16426.23       201.05 o                         
  -4   5   9       7181.87       7398.47        93.88 o                         
  -3   5   9       1467.80       1432.87        29.57 o                         
  -2   5   9      10541.50      10507.10       110.31 o                         
  -1   5   9      15025.83      14904.39       143.93 o                         
   0   5   9      38000.30      38009.61       348.60 o                         
   1   5   9      17929.18      17728.51       172.18 o                         
   2   5   9       2642.26       2634.63        42.34 o                         
   3   5   9       3215.35       3181.73        53.83 o                         
   4   5   9      12941.58      12935.47       168.47 o                         
   5   5   9      12938.29      12978.37       184.42 o                         
   6   5   9       9432.61       9297.78       150.74 o                         
  -6   6   9       1384.50       1408.69        47.78 o                         
  -5   6   9        164.70        120.67        20.67 o                         
  -4   6   9       4678.50       4706.23        72.46 o                         
  -3   6   9      12750.67      12946.94       152.76 o                         
  -2   6   9      12413.70      12472.85       137.74 o                         
  -1   6   9       1552.55       1556.92        36.66 o                         
   0   6   9         25.74         51.45         9.12 o                         
   1   6   9       9141.36       9105.65       117.25 o                         
   2   6   9      12785.08      12681.57       224.84 o                         
   3   6   9      12695.51      12529.74       163.04 o                         
   4   6   9       2493.29       2502.90        52.86 o                         
   5   6   9        709.89        695.07        34.10 o                         
   6   6   9       2244.18       2280.81        88.12 o                         
  -6   7   9       4376.23       4441.95       174.70 o                         
  -5   7   9       5441.01       5609.08       108.75 o                         
  -4   7   9       4313.16       4230.47        76.45 o                         
  -3   7   9        454.16        481.83        22.91 o                         
  -2   7   9       1586.54       1616.75        42.70 o                         
  -1   7   9       6991.68       7257.11       115.24 o                         
   0   7   9       9017.16       9082.27       127.61 o                         
   1   7   9       5115.43       5150.63        88.62 o                         
   2   7   9        613.20        648.56        28.86 o                         
   3   7   9       1131.37       1115.08        41.94 o                         
   4   7   9       6398.57       6246.87       141.27 o                         
   5   7   9       5435.85       5113.20       116.88 o                         
  -4   8   9       1843.69       1857.63        72.44 o                         
  -3   8   9       2800.58       2851.51        68.23 o                         
  -2   8   9       2645.38       2652.81        53.03 o                         
  -1   8   9       1532.60       1607.32        50.83 o                         
   0   8   9        199.95        186.58        29.53 o                         
   1   8   9       1089.56       1017.49        42.32 o                         
   2   8   9       4121.40       4257.70       141.95 o                         
   3   8   9       2048.67       2127.99        68.72 o                         
   4   8   9        949.66        961.94        59.61 o                         
  -3   9   9         65.70         76.11        27.61 o                         
  -2   9   9         36.39         48.21        22.63 o                         
  -1   9   9        485.50        572.69        37.96 o                         
   0   9   9       1722.01       1713.16        86.86 o                         
   1   9   9         76.21         61.35        34.97 o                         
   2   9   9        106.05        149.12        37.55 o                         
  -8   0  10       6855.67       6888.41       170.87 o                         
  -7   0  10        191.68        191.65        23.10 o                         
  -6   0  10       6265.94       6455.39       135.32 o                         
  -5   0  10      23096.18      23180.94       297.48 o                         
  -4   0  10      28257.39      28073.65       361.51 o                         
  -3   0  10      24976.54      24763.60       311.62 o                         
  -2   0  10      16772.40      17019.49       225.87 o                         
  -1   0  10       2067.83       1923.12        47.71 o                         
   0   0  10      55800.93      52955.66      1059.08 o                         
   1   0  10      26277.47      25629.73       388.72 o                         
   2   0  10      20892.59      20744.41       281.63 o                         
   3   0  10       3506.96       3594.27        74.82 o                         
   4   0  10        139.10        186.82        18.59 o                         
   5   0  10      18094.61      18293.69       316.17 o                         
   6   0  10      13833.45      13496.97       285.30 o                         
   7   0  10       8224.26       8100.76       261.61 o                         
   8   0  10        379.55        349.64        51.67 o                         
  -8   1  10       4427.84       4498.90        93.25 o                         
  -7   1  10      14105.78      14429.53       204.40 o                         
  -6   1  10      13126.85      13188.40       175.72 o                         
  -5   1  10       4941.86       5080.53        64.78 o                         
  -4   1  10       1069.74       1065.95        25.06 o                         
  -3   1  10      15454.01      15417.68       149.32 o                         
  -2   1  10      43464.92      42349.66       376.11 o                         
  -1   1  10      44996.59      44896.12       427.59 o                         
   0   1  10       8832.23       8265.24        99.58 o                         
   1   1  10         39.59         45.01         5.29 o                         
   2   1  10      12889.29      13101.93       138.98 o                         
   3   1  10      31905.29      31870.19       295.08 o                         
   4   1  10      21683.92      21697.99       229.10 o                         
   5   1  10       5591.15       5342.76       101.28 o                         
   6   1  10        409.12        372.09        23.05 o                         
   7   1  10       3717.90       3653.85        88.40 o                         
   8   1  10      11493.67      11363.30       238.79 o                         
  -8   2  10       3762.08       3936.26       109.32 o                         
  -7   2  10        163.46        164.72        19.63 o                         
  -6   2  10       1991.47       2044.44        50.35 o                         
  -5   2  10      10291.12      10441.33       117.48 o                         
  -4   2  10      21434.51      21387.56       201.94 o                         
  -3   2  10      18694.40      18635.11       174.40 o                         
  -2   2  10       7364.96       7572.99        80.18 o                         
  -1   2  10       5917.33       6103.87        70.35 o                         
   0   2  10       3765.85       3226.99        43.52 o                         
   1   2  10      26209.53      25652.65       236.36 o                         
   2   2  10       8106.40       8234.79        93.69 o                         
   3   2  10       3092.27       3117.40        48.29 o                         
   4   2  10       5835.02       5989.89        91.52 o                         
   5   2  10       6675.98       6562.11       102.28 o                         
   6   2  10      12569.92      12261.69       207.83 o                         
   7   2  10       4378.28       4382.22        95.51 o                         
  -8   3  10       3235.35       3284.99        88.90 o                         
  -7   3  10       2639.33       2717.12        68.30 o                         
  -6   3  10       6400.82       6602.93       102.67 o                         
  -5   3  10        847.15        840.22        29.64 o                         
  -4   3  10        199.14        206.10        12.55 o                         
  -3   3  10      11105.43      11152.14       111.03 o                         
  -2   3  10      16587.08      15916.00       152.89 o                         
  -1   3  10      10999.54      10843.42       106.50 o                         
   0   3  10       4669.05       4736.47        62.77 o                         
   1   3  10        895.03        913.45        21.99 o                         
   2   3  10       4409.96       4543.10        62.30 o                         
   3   3  10      14277.69      14416.31       151.61 o                         
   4   3  10       6892.63       6786.63        89.34 o                         
   5   3  10       1383.55       1367.20        42.32 o                         
   6   3  10         35.89         37.40        16.41 o                         
   7   3  10       1525.10       1457.34        60.84 o                         
  -7   4  10         43.28         70.80        15.08 o                         
  -6   4  10        343.35        328.78        24.40 o                         
  -5   4  10       1968.94       2054.45        44.57 o                         
  -4   4  10       2796.84       2716.31        43.36 o                         
  -3   4  10       4342.49       4424.52        54.33 o                         
  -2   4  10         28.47         47.84         8.39 o                         
  -1   4  10        263.17        297.54        11.19 o                         
   0   4  10       3302.94       3379.35        50.80 o                         
   1   4  10       2385.98       2359.43        37.58 o                         
   2   4  10       3640.29       3677.17        49.97 o                         
   3   4  10        228.34        245.76        14.05 o                         
   4   4  10         82.33         86.08        11.47 o                         
   5   4  10        888.91        903.54        38.87 o                         
   6   4  10        885.17        896.46        45.79 o                         
   7   4  10       1210.74       1129.81        56.36 o                         
  -7   5  10         32.68         34.17        24.77 o                         
  -6   5  10         10.99         38.56        16.27 o                         
  -5   5  10          2.48          2.61        12.22 o                         
  -4   5  10          1.04          2.20         9.38 o                         
  -3   5  10        103.03        115.28        11.65 o                         
  -2   5  10        360.58        404.22        16.17 o                         
  -1   5  10         94.71        110.88         7.75 o                         
   0   5  10         59.59         97.72         8.90 o                         
   1   5  10        797.46        877.62        27.83 o                         
   2   5  10          3.45         20.01         8.67 o                         
   3   5  10        274.37        311.24        20.68 o                         
   4   5  10         20.64         19.51        12.76 o                         
   5   5  10         29.29         30.52        18.21 o                         
   6   5  10         54.63         51.95        23.07 o                         
  -6   6  10        336.75        309.21        28.92 o                         
  -5   6  10        910.30        914.99        38.12 o                         
  -4   6  10        861.44        855.24        34.96 o                         
  -3   6  10       2861.19       2902.08        53.55 o                         
  -2   6  10          4.13         -7.04         9.42 o                         
  -1   6  10        357.37        348.80        20.66 o                         
   0   6  10       2501.12       2500.15        50.66 o                         
   1   6  10       1150.73       1141.55        28.99 o                         
   2   6  10       3918.77       3813.85        71.11 o                         
   3   6  10        290.55        304.16        18.89 o                         
   4   6  10         20.97         22.41        13.74 o                         
   5   6  10        589.74        547.76        32.57 o                         
   6   6  10        261.72        183.62        32.88 o                         
  -5   7  10        504.85        445.75        35.07 o                         
  -4   7  10         15.41         -2.05        15.82 o                         
  -3   7  10       2726.85       2611.29        51.12 o                         
  -2   7  10       4958.27       4958.01        86.77 o                         
  -1   7  10       4713.24       4707.05        87.11 o                         
   0   7  10       1269.04       1278.38        38.51 o                         
   1   7  10          1.84          7.05        15.37 o                         
   2   7  10       1826.54       1710.83        52.00 o                         
   3   7  10       5685.98       5780.45       121.47 o                         
   4   7  10       4521.38       4399.05        92.02 o                         
   5   7  10        859.61        785.31        53.42 o                         
  -4   8  10       5486.03       5322.97       152.27 o                         
  -3   8  10       3144.10       3148.43        74.76 o                         
  -2   8  10       1268.95       1302.21        42.26 o                         
  -1   8  10       1224.95       1229.94        41.14 o                         
   0   8  10       6111.05       6225.35       110.48 o                         
   1   8  10       8291.98       8104.81       130.95 o                         
   2   8  10       3245.43       3376.00        91.48 o                         
   3   8  10       1289.65       1151.96        51.42 o                         
   4   8  10        478.28        388.98        55.46 o                         
  -2   9  10       7387.69       7504.38       160.98 o                         
  -1   9  10       7475.31       7232.64       148.95 o                         
   0   9  10       2518.12       2609.47        93.37 o                         
   1   9  10         74.13         91.15        35.00 o                         
   2   9  10       2836.72       2713.56       116.73 o                         
  -8   1  11        485.98        480.49        37.37 o                         
  -7   1  11        884.18        868.40        40.81 o                         
  -6   1  11          2.01         33.20        12.63 o                         
  -5   1  11         53.53         79.59         9.54 o                         
  -4   1  11       4956.78       4986.68        63.34 o                         
  -3   1  11       2936.39       2955.64        41.93 o                         
  -2   1  11       2725.21       2879.34        41.22 o                         
  -1   1  11        278.02        251.83        12.72 o                         
   0   1  11          6.51         13.43         5.60 o                         
   1   1  11        852.40        868.33        27.67 o                         
   2   1  11       7370.99       7430.94        93.48 o                         
   3   1  11       2600.55       2683.25        43.75 o                         
   4   1  11        743.64        743.99        25.79 o                         
   5   1  11        435.31        509.76        28.32 o                         
   6   1  11        148.57        155.55        17.61 o                         
   7   1  11       1521.85       1508.90        62.04 o                         
  -8   2  11         28.12         22.59        23.47 o                         
  -7   2  11       2145.74       2193.52        73.19 o                         
  -6   2  11       4780.96       4956.51        87.20 o                         
  -5   2  11       7402.17       7325.32        94.82 o                         
  -4   2  11       3364.24       3230.10        47.71 o                         
  -3   2  11         15.97         32.91         6.29 o                         
  -2   2  11       1479.29       1421.47        25.31 o                         
  -1   2  11      15958.08      16062.05       156.31 o                         
   0   2  11       9624.56       9308.44       112.98 o                         
   1   2  11       8015.54       7916.64        88.77 o                         
   2   2  11         40.77         41.93         8.52 o                         
   3   2  11       2612.01       2819.64        48.88 o                         
   4   2  11       8843.21       9064.28       112.83 o                         
   5   2  11       7143.69       7177.16       104.82 o                         
   6   2  11       2576.50       2556.97        65.74 o                         
   7   2  11        104.60         64.72        31.81 o                         
  -8   3  11       5619.53       5776.09       125.70 o                         
  -7   3  11       4508.24       4593.91        89.95 o                         
  -6   3  11       1005.80        975.57        39.41 o                         
  -5   3  11        864.76        865.94        30.14 o                         
  -4   3  11       7051.10       7296.12        91.43 o                         
  -3   3  11      12805.93      12574.92       134.39 o                         
  -2   3  11      13744.80      13681.58       135.89 o                         
  -1   3  11        300.82        330.33        11.79 o                         
   0   3  11       3374.89       3364.28        58.32 o                         
   1   3  11       7970.64       7826.06        84.29 o                         
   2   3  11      19323.42      19477.26       189.51 o                         
   3   3  11       9397.03       9673.94       107.51 o                         
   4   3  11       1381.24       1412.01        41.56 o                         
   5   3  11       3070.86       3113.40        59.88 o                         
   6   3  11       7421.71       7187.03       125.94 o                         
   7   3  11       7027.17       7065.91       161.61 o                         
  -7   4  11       4370.75       4502.17       105.19 o                         
  -6   4  11      13503.77      13860.16       187.32 o                         
  -5   4  11      12179.84      12104.91       148.14 o                         
  -4   4  11       2584.21       2563.98        42.80 o                         
  -3   4  11        442.96        426.81        16.07 o                         
  -2   4  11       9634.23       9626.54       100.37 o                         
  -1   4  11      35031.30      34368.93       310.22 o                         
   0   4  11      31340.98      31027.49       307.15 o                         
   1   4  11       6807.69       6976.56        83.77 o                         
   2   4  11         98.85        105.81         8.66 o                         
   3   4  11       5400.13       5574.38        73.63 o                         
   4   4  11      17189.01      17306.23       197.40 o                         
   5   4  11      16955.67      16900.66       243.78 o                         
   6   4  11       4970.69       4977.38       130.80 o                         
   7   4  11         60.17          6.38        27.82 o                         
  -7   5  11       4575.86       4673.13        97.95 o                         
  -6   5  11        298.84        275.00        26.01 o                         
  -5   5  11       2684.52       2592.17        55.21 o                         
  -4   5  11       8408.47       8693.04       123.89 o                         
  -3   5  11      20848.47      20780.36       227.23 o                         
  -2   5  11      11758.29      11695.85       128.17 o                         
  -1   5  11       1236.61       1257.12        26.87 o                         
   0   5  11       5192.24       5228.59        66.84 o                         
   1   5  11      13234.39      13447.51       142.27 o                         
   2   5  11      20485.43      20601.34       209.63 o                         
   3   5  11      15455.19      15567.96       178.88 o                         
   4   5  11       1075.29       1100.35        35.84 o                         
   5   5  11       1994.62       2011.05        57.82 o                         
   6   5  11       6381.70       6151.76       130.78 o                         
  -6   6  11       7381.04       7418.98       124.75 o                         
  -5   6  11       8463.52       8466.88       145.84 o                         
  -4   6  11       3279.48       3329.76        84.11 o                         
  -3   6  11          0.82          1.61         9.49 o                         
  -2   6  11       9235.64       9182.90       101.93 o                         
  -1   6  11      11013.45      11054.30       127.41 o                         
   0   6  11      20649.55      20399.14       226.98 o                         
   1   6  11       2990.71       3103.58        54.29 o                         
   2   6  11        184.90        154.34        14.92 o                         
   3   6  11       7228.26       7077.64       102.19 o                         
   4   6  11      12888.19      13014.10       167.40 o                         
   5   6  11       8406.83       8454.64       167.12 o                         
   6   6  11       4328.73       4338.98       162.61 o                         
  -5   7  11        414.44        420.64        31.22 o                         
  -4   7  11       5243.52       5195.38        93.24 o                         
  -3   7  11       7551.70       7519.51       105.24 o                         
  -2   7  11       3586.41       3692.15        64.89 o                         
  -1   7  11        637.27        669.86        30.47 o                         
   0   7  11        850.74        844.95        35.17 o                         
   1   7  11       6125.45       6177.60       109.41 o                         
   2   7  11       9636.66       9394.31       145.85 o                         
   3   7  11       4126.41       4229.53        83.31 o                         
   4   7  11        434.27        467.43        26.80 o                         
   5   7  11        631.87        605.61        46.79 o                         
  -4   8  11       1008.19       1003.63        51.85 o                         
  -3   8  11        174.69        156.92        30.14 o                         
  -2   8  11       1151.75       1164.38        42.10 o                         
  -1   8  11       4559.32       4482.62        82.32 o                         
   0   8  11       3428.91       3381.67        95.24 o                         
   1   8  11       3488.24       3520.47        80.60 o                         
   2   8  11         20.03         -8.28        18.50 o                         
   3   8  11        496.11        502.99        40.13 o                         
   4   8  11       2352.15       2352.93       149.73 o                         
  -2   9  11        616.54        547.71        48.00 o                         
  -1   9  11        264.61        276.85        44.86 o                         
   0   9  11         73.25        106.07        31.90 o                         
   1   9  11        457.50        472.98        50.91 o                         
   2   9  11        942.46        935.50        79.56 o                         
  -8   0  12       4808.08       4967.14       156.67 o                         
  -7   0  12      15209.17      15681.38       327.23 o                         
  -6   0  12       7059.25       6785.20       158.88 o                         
  -5   0  12        285.56        335.38        25.43 o                         
  -4   0  12       9930.20       9662.93       165.79 o                         
  -3   0  12      29017.20      29024.12       359.43 o                         
  -2   0  12      54234.56      53705.79       680.47 o                         
  -1   0  12      58772.02      55592.51       697.17 o                         
   0   0  12       4202.79       4255.20        83.87 o                         
   1   0  12       5481.72       5300.18       109.48 o                         
   2   0  12      31313.42      31797.46       434.39 o                         
   3   0  12      38570.91      38687.49       502.69 o                         
   4   0  12      20404.43      20594.78       338.72 o                         
   5   0  12       7665.39       7493.70       236.80 o                         
   6   0  12       2004.61       2060.11        82.20 o                         
   7   0  12       6306.42       6495.76       247.68 o                         
  -8   1  12       2444.29       2347.77        73.57 o                         
  -7   1  12         73.86         98.52        19.99 o                         
  -6   1  12       6923.34       6853.46       114.74 o                         
  -5   1  12      17025.34      17264.80       190.14 o                         
  -4   1  12      27100.52      26903.51       246.31 o                         
  -3   1  12      12107.74      11860.65       117.26 o                         
  -2   1  12        802.47        958.73        23.20 o                         
  -1   1  12      20423.43      20301.92       245.39 o                         
   0   1  12      32270.44      30935.16       341.93 o                         
   1   1  12      33990.02      33341.47       310.80 o                         
   2   1  12      19737.71      19694.67       218.30 o                         
   3   1  12        478.79        470.35        19.54 o                         
   4   1  12       4740.26       4973.97        69.83 o                         
   5   1  12      20434.26      19985.83       265.00 o                         
   6   1  12      11505.54      11313.47       181.50 o                         
   7   1  12       6081.72       5977.69       135.81 o                         
  -8   2  12       4767.39       4652.50       100.38 o                         
  -7   2  12       4761.97       4806.18        93.03 o                         
  -6   2  12       8478.59       8713.52       137.95 o                         
  -5   2  12         97.79        113.03        14.09 o                         
  -4   2  12       1790.02       1793.11        37.51 o                         
  -3   2  12      13143.19      13214.04       129.50 o                         
  -2   2  12      25122.14      24332.09       228.58 o                         
  -1   2  12      17825.62      17479.46       225.83 o                         
   0   2  12       2741.25       2741.98        65.31 o                         
   1   2  12       2867.81       2801.15        43.38 o                         
   2   2  12      14468.22      14396.38       160.52 o                         
   3   2  12      19947.18      19991.17       212.94 o                         
   4   2  12      13275.08      13345.85       160.57 o                         
   5   2  12        795.85        891.69        38.96 o                         
   6   2  12        658.53        696.97        39.97 o                         
   7   2  12       5310.36       5349.14       127.29 o                         
  -8   3  12        531.81        388.86       130.17 o                         
  -7   3  12          6.07          3.89        18.53 o                         
  -6   3  12       1311.99       1326.11        46.19 o                         
  -5   3  12       7235.10       7366.16       104.83 o                         
  -4   3  12       6153.44       6072.74        85.77 o                         
  -3   3  12       6046.15       6121.40        74.63 o                         
  -2   3  12        132.06        122.63         8.51 o                         
  -1   3  12       2634.33       2557.48        43.77 o                         
   0   3  12       6614.94       6402.64       119.84 o                         
   1   3  12      13022.49      12905.66       134.52 o                         
   2   3  12       3059.41       2994.64        43.20 o                         
   3   3  12       2567.50       2584.87        44.87 o                         
   4   3  12       3776.83       3658.48        67.52 o                         
   5   3  12       2148.21       2201.48        53.86 o                         
   6   3  12       4126.44       4033.06       138.11 o                         
   7   3  12        965.15        782.44        56.27 o                         
  -7   4  12        954.28        929.16        50.59 o                         
  -6   4  12        280.19        302.25        23.25 o                         
  -5   4  12        229.49        240.24        18.18 o                         
  -4   4  12        456.76        435.90        20.74 o                         
  -3   4  12       1523.23       1495.99        30.32 o                         
  -2   4  12       3865.47       3854.01        68.76 o                         
  -1   4  12       1880.15       1744.71        32.12 o                         
   0   4  12       2443.06       2491.53        41.75 o                         
   1   4  12        305.17        342.44        16.07 o                         
   2   4  12         40.43         51.28         7.42 o                         
   3   4  12       2860.71       2882.56        53.88 o                         
   4   4  12        257.06        236.00        16.34 o                         
   5   4  12        373.86        380.65        24.89 o                         
   6   4  12        123.82        147.33        30.28 o                         
   7   4  12        452.99        466.47        61.96 o                         
  -7   5  12         79.57         98.44        28.98 o                         
  -6   5  12         70.94         96.49        20.75 o                         
  -5   5  12        222.17        210.11        22.57 o                         
  -4   5  12        223.48        202.72        18.01 o                         
  -3   5  12        118.90        129.01        12.73 o                         
  -2   5  12        305.03        352.02        14.44 o                         
  -1   5  12        756.65        773.19        27.01 o                         
   0   5  12          0.15         12.09         7.87 o                         
   1   5  12        225.51        249.66        14.48 o                         
   2   5  12          1.01         20.22         8.44 o                         
   3   5  12        453.75        479.41        20.07 o                         
   4   5  12        424.22        416.95        23.63 o                         
   5   5  12         31.29         33.57        18.14 o                         
   6   5  12          5.05        -14.77        21.37 o                         
  -6   6  12        294.60        271.09        31.93 o                         
  -5   6  12         46.10         31.34        17.88 o                         
  -4   6  12        895.96        931.17        34.85 o                         
  -3   6  12        199.01        211.99        16.03 o                         
  -2   6  12       3234.91       3265.73        47.78 o                         
  -1   6  12        710.19        749.22        26.02 o                         
   0   6  12        375.33        417.32        21.71 o                         
   1   6  12       1334.26       1339.54        43.54 o                         
   2   6  12        659.83        703.28        26.92 o                         
   3   6  12       3158.15       3157.36        58.55 o                         
   4   6  12       1720.65       1692.24        46.82 o                         
   5   6  12        267.46        267.71        33.33 o                         
  -5   7  12       1406.41       1294.32        64.42 o                         
  -4   7  12       2831.55       2687.74        87.23 o                         
  -3   7  12        833.17        850.76        30.83 o                         
  -2   7  12         88.78        119.69        17.78 o                         
  -1   7  12       1906.57       1988.01        46.55 o                         
   0   7  12       5046.42       4971.62       121.09 o                         
   1   7  12       2328.99       2172.36        56.32 o                         
   2   7  12       1782.22       1721.36        45.06 o                         
   3   7  12         68.15         58.24        18.53 o                         
   4   7  12       1328.74       1271.79        43.69 o                         
   5   7  12       3258.10       3007.50       269.80 o                         
  -4   8  12        238.13        205.80        32.07 o                         
  -3   8  12       3772.55       3701.54        75.42 o                         
  -2   8  12       3876.96       3837.21        83.34 o                         
  -1   8  12       6220.59       6301.52       111.84 o                         
   0   8  12        208.46        212.75        29.92 o                         
   1   8  12        818.04        767.64        38.80 o                         
   2   8  12       4571.41       4502.01        99.55 o                         
   3   8  12       5961.84       5778.61       139.09 o                         
  -2   9  12          0.75         -7.44        25.86 o                         
  -1   9  12       1959.72       1827.46        79.95 o                         
   0   9  12       5922.96       5528.78       132.64 o                         
   1   9  12       6745.75       6283.05       151.01 o                         
  -8   1  13        105.52         30.42        23.94 o                         
  -7   1  13       1319.60       1244.73        52.30 o                         
  -6   1  13        755.54        842.04        40.93 o                         
  -5   1  13       1734.44       1700.78        48.45 o                         
  -4   1  13        133.84        132.77        12.79 o                         
  -3   1  13         47.38         42.19         6.83 o                         
  -2   1  13       7992.91       7915.42        90.37 o                         
  -1   1  13       3587.17       3442.23        54.03 o                         
   0   1  13       4391.71       4406.76        67.28 o                         
   1   1  13        550.22        572.92        20.48 o                         
   2   1  13       2106.73       2207.37        40.07 o                         
   3   1  13       3899.90       4051.67        61.84 o                         
   4   1  13       1100.26       1155.79        33.53 o                         
   5   1  13       1968.84       1949.87        55.49 o                         
   6   1  13         37.50         39.80        16.87 o                         
   7   1  13         75.57         45.33        21.85 o                         
  -8   2  13       2617.57       2630.30        79.39 o                         
  -7   2  13       1187.17       1204.68        52.31 o                         
  -6   2  13         28.94         36.80        20.38 o                         
  -5   2  13       2248.66       2311.86        50.66 o                         
  -4   2  13       5840.39       5981.37        74.36 o                         
  -3   2  13       6767.67       6760.28        78.76 o                         
  -2   2  13       5010.48       5103.18        69.15 o                         
  -1   2  13         18.18         29.65         6.74 o                         
   0   2  13       1995.95       2030.87        49.32 o                         
   1   2  13       7075.45       6945.20        82.84 o                         
   2   2  13      10200.85      10388.61       119.14 o                         
   3   2  13       3494.97       3569.84        57.58 o                         
   4   2  13         14.06         29.19        11.30 o                         
   5   2  13       1660.16       1720.43        49.51 o                         
   6   2  13       3512.72       3496.21        76.93 o                         
   7   2  13       3066.65       2920.79        88.61 o                         
  -7   3  13       4905.04       4911.78       115.56 o                         
  -6   3  13       9429.54       9588.03       201.75 o                         
  -5   3  13       8391.28       8524.08       120.47 o                         
  -4   3  13       1329.05       1277.02        31.01 o                         
  -3   3  13        147.87        144.48        11.59 o                         
  -2   3  13      10854.26      10667.65       113.15 o                         
  -1   3  13      29329.63      28767.22       256.17 o                         
   0   3  13      11538.11      10956.06       179.02 o                         
   1   3  13       4034.10       4123.90        53.54 o                         
   2   3  13       1559.94       1568.75        29.92 o                         
   3   3  13       3735.66       3923.42        62.76 o                         
   4   3  13      21064.55      21094.11       249.62 o                         
   5   3  13       8468.54       8291.13       131.51 o                         
   6   3  13       1840.77       1935.03        80.71 o                         
   7   3  13        212.68        165.46        41.93 o                         
  -7   4  13       3706.42       3730.34        99.87 o                         
  -6   4  13         18.00          0.45        17.53 o                         
  -5   4  13       6674.44       6738.90        97.07 o                         
  -4   4  13      14088.31      14164.25       177.18 o                         
  -3   4  13      14279.33      14234.26       145.50 o                         
  -2   4  13      11679.99      11674.40       136.18 o                         
  -1   4  13       1618.16       1650.75        33.11 o                         
   0   4  13       8390.46       8503.25       112.46 o                         
   1   4  13      23285.31      23137.97       302.21 o                         
   2   4  13      17804.01      17969.71       173.74 o                         
   3   4  13       6860.50       6945.85        90.71 o                         
   4   4  13       1840.06       1779.35        42.16 o                         
   5   4  13       3762.51       3720.47        74.19 o                         
   6   4  13       7584.89       7492.66       171.50 o                         
  -7   5  13       5644.56       5797.02       124.91 o                         
  -6   5  13      10993.66      11036.93       157.69 o                         
  -5   5  13       9783.93       9955.15       137.68 o                         
  -4   5  13       1728.81       1666.43        45.74 o                         
  -3   5  13       1202.71       1130.62        31.42 o                         
  -2   5  13      12929.91      12837.78       174.78 o                         
  -1   5  13      29196.64      29156.53       326.45 o                         
   0   5  13      24622.46      24700.21       250.18 o                         
   1   5  13       3655.31       3652.32        73.53 o                         
   2   5  13        121.12        123.18        13.25 o                         
   3   5  13       7623.73       7568.72       110.83 o                         
   4   5  13      16714.13      16875.74       224.88 o                         
   5   5  13      12311.50      12030.23       207.05 o                         
   6   5  13       2857.86       2773.11       107.59 o                         
  -6   6  13         36.05         48.53        28.53 o                         
  -5   6  13       2058.36       2150.70        62.26 o                         
  -4   6  13       8544.23       8637.61       122.26 o                         
  -3   6  13      12648.28      12647.90       149.92 o                         
  -2   6  13       3668.59       3642.42        58.66 o                         
  -1   6  13        527.10        515.62        22.81 o                         
   0   6  13       5268.80       5248.22        75.17 o                         
   1   6  13       9583.12       9738.63       131.54 o                         
   2   6  13      15115.76      15031.84       197.13 o                         
   3   6  13       5755.20       5743.26        90.76 o                         
   4   6  13          7.65          3.70        16.88 o                         
   5   6  13       1780.46       1797.86       103.30 o                         
  -5   7  13       3374.79       3396.92        87.10 o                         
  -4   7  13       1402.46       1348.28        57.27 o                         
  -3   7  13        600.71        624.50        30.35 o                         
  -2   7  13       5147.10       5081.43        85.82 o                         
  -1   7  13       7457.68       7418.86       128.37 o                         
   0   7  13       6018.43       5974.80       118.27 o                         
   1   7  13       1818.78       1899.69        57.32 o                         
   2   7  13        164.22        193.75        19.17 o                         
   3   7  13       5527.61       5145.20       103.37 o                         
   4   7  13       7406.85       7255.26       125.99 o                         
  -4   8  13       1375.42       1371.13        61.56 o                         
  -3   8  13       3078.49       3096.14        68.48 o                         
  -2   8  13        804.17        821.97        36.51 o                         
  -1   8  13          1.75         -1.44        17.19 o                         
   0   8  13        822.49        825.20        47.96 o                         
   1   8  13       2212.65       2234.51        71.31 o                         
   2   8  13       3192.58       3151.49        86.50 o                         
   3   8  13       1265.75       1356.71        66.32 o                         
  -1   9  13        278.03        254.93        42.19 o                         
   0   9  13        499.47        502.24        53.84 o                         
   1   9  13         60.10       -200.17       200.17 o                         
  -8   0  14       1892.07       1965.91        96.45 o                         
  -7   0  14        162.26        193.59        34.77 o                         
  -6   0  14      10330.25      10156.22       216.98 o                         
  -5   0  14      20068.21      19798.75       366.71 o                         
  -4   0  14      20082.54      20344.58       284.09 o                         
  -3   0  14       2889.62       2723.53        59.31 o                         
  -2   0  14       2502.02       2754.40        65.22 o                         
  -1   0  14      30604.37      28572.37       598.20 o                         
   0   0  14      36860.80      36080.21       623.65 o                         
   1   0  14      40885.82      39071.67       601.06 o                         
   2   0  14      10150.04       9975.14       158.10 o                         
   3   0  14        288.24        289.63        25.95 o                         
   4   0  14       4281.13       4521.04        96.14 o                         
   5   0  14      21375.76      20832.83       421.96 o                         
   6   0  14       8068.41       7964.72       226.60 o                         
   7   0  14       3707.07       3729.96       155.59 o                         
  -8   1  14       5496.53       5723.30       119.47 o                         
  -7   1  14       8976.85       8937.96       153.32 o                         
  -6   1  14       4698.19       4921.17       108.05 o                         
  -5   1  14         15.52         31.89        12.50 o                         
  -4   1  14       6926.99       6839.89        81.63 o                         
  -3   1  14      15162.87      14948.48       148.41 o                         
  -2   1  14      38298.61      37416.39       347.06 o                         
  -1   1  14      20053.81      18614.59       212.13 o                         
   0   1  14        116.69        154.52        12.31 o                         
   1   1  14       8894.19       8614.31       154.46 o                         
   2   1  14      17466.62      17666.35       177.85 o                         
   3   1  14      23669.04      23910.78       250.19 o                         
   4   1  14      15892.92      16048.32       193.07 o                         
   5   1  14        545.10        545.35        32.81 o                         
   6   1  14       3690.38       3710.60        88.90 o                         
   7   1  14       7969.08       7892.89       146.80 o                         
  -8   2  14        520.59        483.80        41.92 o                         
  -7   2  14         51.33         72.13        20.16 o                         
  -6   2  14       4045.06       4023.84        93.60 o                         
  -5   2  14      12513.75      12595.54       164.24 o                         
  -4   2  14       9953.73      10063.94       108.48 o                         
  -3   2  14       3987.37       3940.35        54.18 o                         
  -2   2  14       1680.94       1685.49        38.63 o                         
  -1   2  14       5059.44       4953.91        96.15 o                         
   0   2  14      20966.21      20602.26       253.52 o                         
   1   2  14      20075.00      19649.20       243.55 o                         
   2   2  14       4376.79       4386.32        64.90 o                         
   3   2  14        111.88        111.41        11.68 o                         
   4   2  14       7342.60       7467.70       117.24 o                         
   5   2  14       8647.17       8611.75       142.84 o                         
   6   2  14       7358.92       7102.06       135.98 o                         
   7   2  14       1884.84       1733.82        69.94 o                         
  -7   3  14       1388.33       1365.51        64.92 o                         
  -6   3  14       1598.51       1596.18        58.87 o                         
  -5   3  14         52.19         24.81        14.83 o                         
  -4   3  14       2404.41       2348.92        49.37 o                         
  -3   3  14      12459.95      12144.10       131.15 o                         
  -2   3  14       8880.93       8732.06        97.66 o                         
  -1   3  14       3352.09       3327.94        58.90 o                         
   0   3  14       1266.85       1318.13        42.55 o                         
   1   3  14       3772.53       3790.88        53.85 o                         
   2   3  14       6336.64       6392.28        79.54 o                         
   3   3  14      12058.22      12042.97       133.91 o                         
   4   3  14       2099.18       2139.11        48.94 o                         
   5   3  14        266.85        228.36        22.32 o                         
   6   3  14        644.31        677.56        46.63 o                         
   7   3  14       2790.27       2661.00        93.64 o                         
  -7   4  14        172.24        232.12        29.81 o                         
  -6   4  14        733.18        715.86        37.71 o                         
  -5   4  14        873.25        845.92        34.19 o                         
  -4   4  14       1853.51       1784.68        40.20 o                         
  -3   4  14         49.68         42.59         8.60 o                         
  -2   4  14        421.59        413.80        19.72 o                         
  -1   4  14       2011.16       1976.72        42.56 o                         
   0   4  14       4686.90       4672.98        67.26 o                         
   1   4  14       2405.69       2287.22        42.85 o                         
   2   4  14       2351.48       2397.37        39.94 o                         
   3   4  14        107.18        105.19        14.01 o                         
   4   4  14         63.24         94.37        16.92 o                         
   5   4  14       1116.08       1134.32        43.63 o                         
   6   4  14        523.70        441.31        38.02 o                         
  -6   5  14        143.05         70.46        22.23 o                         
  -5   5  14          8.27         11.90        15.99 o                         
  -4   5  14         77.16         92.31        18.38 o                         
  -3   5  14         16.69          5.37        10.94 o                         
  -2   5  14         18.66         21.10         9.75 o                         
  -1   5  14        133.12        118.89        15.02 o                         
   0   5  14        119.65        153.83        11.88 o                         
   1   5  14         36.87         54.20         9.57 o                         
   2   5  14         41.72         35.07        12.46 o                         
   3   5  14          0.18         10.17        13.45 o                         
   4   5  14         83.61         67.38        18.52 o                         
   5   5  14         50.78         19.77        18.32 o                         
   6   5  14         39.76         38.63        31.40 o                         
  -6   6  14        142.09         94.42        30.37 o                         
  -5   6  14       1767.64       1807.59        73.14 o                         
  -4   6  14        675.88        633.20        29.90 o                         
  -3   6  14        215.24        224.18        21.00 o                         
  -2   6  14        125.30        116.06        15.75 o                         
  -1   6  14         99.02        114.11        13.00 o                         
   0   6  14       1577.73       1560.41        42.08 o                         
   1   6  14       1184.80       1182.85        32.91 o                         
   2   6  14        259.15        275.45        18.92 o                         
   3   6  14        230.54        252.06        20.17 o                         
   4   6  14        502.05        471.46        37.38 o                         
   5   6  14       1012.09        991.55        68.55 o                         
  -5   7  14         58.22         45.42        29.22 o                         
  -4   7  14        643.39        629.27        28.58 o                         
  -3   7  14       1858.22       1787.18        53.75 o                         
  -2   7  14       2507.91       2510.97        81.95 o                         
  -1   7  14       2146.33       2082.30        65.04 o                         
   0   7  14        150.23        153.22        24.88 o                         
   1   7  14       1471.90       1393.88        41.62 o                         
   2   7  14       3219.12       3215.96        64.80 o                         
   3   7  14       3314.17       3410.66        72.98 o                         
   4   7  14       1430.38       1465.38        53.66 o                         
  -3   8  14        492.33        503.37        48.56 o                         
  -2   8  14          9.76          5.76        25.19 o                         
  -1   8  14       3075.66       3031.32        71.21 o                         
   0   8  14       6291.80       6204.39       133.33 o                         
   1   8  14       3305.76       3317.68       142.24 o                         
   2   8  14        865.65        846.93        48.49 o                         
   3   8  14        216.62        214.66        34.20 o                         
  -8   1  15        416.13        367.24        35.81 o                         
  -7   1  15         10.95         29.31        25.74 o                         
  -6   1  15          1.15          9.75        15.88 o                         
  -5   1  15       2514.03       2492.53        59.11 o                         
  -4   1  15       1923.38       2034.10        42.63 o                         
  -3   1  15       2450.69       2329.41        42.68 o                         
  -2   1  15        507.54        476.61        19.42 o                         
  -1   1  15          9.66          7.25         8.51 o                         
   0   1  15       4452.04       4505.91        69.35 o                         
   1   1  15       3794.93       3741.86        59.64 o                         
   2   1  15       3650.34       3755.54        57.70 o                         
   3   1  15        885.18        893.86        27.47 o                         
   4   1  15         67.07         43.51        15.61 o                         
   5   1  15        854.63        800.67        42.04 o                         
   6   1  15       1408.34       1296.34        56.81 o                         
   7   1  15        598.97        525.12        38.08 o                         
  -7   2  15       1705.99       1599.85        70.57 o                         
  -6   2  15       5696.56       5544.65       106.69 o                         
  -5   2  15       3153.12       3130.14        61.87 o                         
  -4   2  15          6.94         17.36        10.46 o                         
  -3   2  15       3820.44       3821.78        58.90 o                         
  -2   2  15       7534.74       7348.15        91.91 o                         
  -1   2  15      13201.62      13020.67       145.52 o                         
   0   2  15       7381.83       7219.04       106.69 o                         
   1   2  15        404.08        389.62        18.33 o                         
   2   2  15       3771.03       3743.70        57.34 o                         
   3   2  15       7804.23       7905.27       101.76 o                         
   4   2  15      10662.73      10635.90       160.91 o                         
   5   2  15       5056.25       5166.05        99.37 o                         
   6   2  15        248.24        243.21        26.99 o                         
   7   2  15        205.20        210.89        32.40 o                         
  -7   3  15       1266.11       1144.98        54.87 o                         
  -6   3  15        191.74        149.73        30.47 o                         
  -5   3  15       5295.71       5312.39        86.01 o                         
  -4   3  15       8439.15       8454.60       108.34 o                         
  -3   3  15       8490.17       8524.16       104.93 o                         
  -2   3  15       3646.21       3623.74        54.26 o                         
  -1   3  15        319.19        327.62        16.73 o                         
   0   3  15      13561.67      13478.33       171.28 o                         
   1   3  15      18995.51      19192.76       205.67 o                         
   2   3  15       8772.33       8923.58       104.15 o                         
   3   3  15       3130.95       3291.69        61.69 o                         
   4   3  15          1.08          6.53        12.17 o                         
   5   3  15       7098.57       7159.14       122.76 o                         
   6   3  15       9433.84       9022.70       169.64 o                         
  -7   4  15       6727.26       6836.09       140.97 o                         
  -6   4  15       8046.25       8256.94       137.53 o                         
  -5   4  15       6914.63       6945.07       108.98 o                         
  -4   4  15          9.59          8.80        10.40 o                         
  -3   4  15       3548.49       3533.27        54.63 o                         
  -2   4  15      17676.47      17506.93       171.68 o                         
  -1   4  15      23936.72      23598.11       229.87 o                         
   0   4  15      15301.64      14928.59       173.82 o                         
   1   4  15       1634.20       1621.08        47.74 o                         
   2   4  15       4694.01       4794.56        68.71 o                         
   3   4  15      10355.26      10438.76       130.19 o                         
   4   4  15      20724.15      21122.55       264.10 o                         
   5   4  15       7409.91       7435.11       132.34 o                         
   6   4  15       1791.08       1857.11        66.01 o                         
  -6   5  15        149.36        170.18        26.14 o                         
  -5   5  15       4887.55       4960.08        94.94 o                         
  -4   5  15      10893.71      10959.10       146.17 o                         
  -3   5  15      10586.28      10441.77       141.47 o                         
  -2   5  15       4686.40       4661.07        83.63 o                         
  -1   5  15        312.96        346.55        19.80 o                         
   0   5  15       8547.65       8318.10       113.30 o                         
   1   5  15      17498.82      17710.61       226.25 o                         
   2   5  15      12596.49      12723.66       189.74 o                         
   3   5  15       5024.98       5052.23        79.17 o                         
   4   5  15         61.73         45.24        16.68 o                         
   5   5  15       3357.15       3472.16       122.12 o                         
  -6   6  15       5731.80       5594.72       151.87 o                         
  -5   6  15       4264.02       4177.88        98.48 o                         
  -4   6  15        515.97        448.80        29.47 o                         
  -3   6  15       2497.46       2457.85        58.08 o                         
  -2   6  15       8069.96       8021.21       112.01 o                         
  -1   6  15      12456.64      12407.32       156.71 o                         
   0   6  15       7014.94       6932.20       130.59 o                         
   1   6  15        778.39        771.59        28.15 o                         
   2   6  15       1525.88       1559.61        39.76 o                         
   3   6  15      10502.84      10278.31       162.49 o                         
   4   6  15       8806.71       9105.83       163.67 o                         
   5   6  15       5601.32       5549.10       128.05 o                         
  -5   7  15       1611.75       1657.41        69.19 o                         
  -4   7  15       4125.33       4315.07       112.58 o                         
  -3   7  15       5696.12       5694.86        93.28 o                         
  -2   7  15        603.06        649.74        28.18 o                         
  -1   7  15         65.78         80.89        18.95 o                         
   0   7  15       3942.69       3917.52       105.10 o                         
   1   7  15       4091.55       4138.66       102.07 o                         
   2   7  15       6455.59       6493.13       141.34 o                         
   3   7  15       1348.28       1367.58        42.29 o                         
   4   7  15        177.31        143.00        41.21 o                         
  -3   8  15        685.54        603.48        50.67 o                         
  -2   8  15       1783.64       1769.05        70.85 o                         
  -1   8  15       4089.99       4037.01       162.95 o                         
   0   8  15       1766.83       1765.66        72.45 o                         
   1   8  15        294.43        338.76        38.68 o                         
   2   8  15        356.25        251.31        55.05 o                         
  -7   0  16       4493.03       4737.51       147.07 o                         
  -6   0  16       3671.84       3591.12       106.82 o                         
  -5   0  16       1004.33        840.37        56.18 o                         
  -4   0  16      15321.47      15447.54       218.60 o                         
  -3   0  16      22158.07      21891.84       316.85 o                         
  -2   0  16      24670.13      23826.16       429.32 o                         
  -1   0  16       8459.90       7917.16       141.14 o                         
   0   0  16         22.29         86.28        16.54 o                         
   1   0  16      21260.70      21882.15       438.70 o                         
   2   0  16      28389.02      28748.38       563.25 o                         
   3   0  16      20584.83      21027.32       326.68 o                         
   4   0  16      10876.65      10410.39       220.14 o                         
   5   0  16        140.39        132.90        26.40 o                         
   6   0  16       5051.23       5006.39       149.55 o                         
   7   0  16       8030.71       7927.49       227.71 o                         
  -7   1  16       1150.23       1058.75        50.59 o                         
  -6   1  16       8128.93       8087.87       132.01 o                         
  -5   1  16      16320.78      16158.04       216.18 o                         
  -4   1  16       7165.93       7302.32        88.90 o                         
  -3   1  16       1089.30       1073.98        31.58 o                         
  -2   1  16       2743.99       2630.50        49.16 o                         
  -1   1  16      19538.55      18518.85       215.54 o                         
   0   1  16      42911.91      42245.07       456.62 o                         
   1   1  16      19998.43      19647.35       237.47 o                         
   2   1  16       1712.58       1615.29        37.26 o                         
   3   1  16        680.23        690.60        23.49 o                         
   4   1  16       6956.93       7221.62       137.27 o                         
   5   1  16      17405.88      17354.00       269.94 o                         
   6   1  16       7692.81       7828.06       173.73 o                         
   7   1  16       1054.10       1078.64        56.25 o                         
  -7   2  16       4494.04       4643.50       155.03 o                         
  -6   2  16       1302.70       1304.79        60.03 o                         
  -5   2  16          8.58         19.42        13.49 o                         
  -4   2  16       7039.38       6995.20        97.42 o                         
  -3   2  16      14043.81      13793.98       152.17 o                         
  -2   2  16      12789.15      12576.57       173.17 o                         
  -1   2  16       2449.61       2443.89        43.28 o                         
   0   2  16         91.76        100.44        12.04 o                         
   1   2  16      10867.09      10694.91       139.14 o                         
   2   2  16      17099.98      17000.04       178.07 o                         
   3   2  16      18272.35      18422.73       237.31 o                         
   4   2  16       4000.27       3996.01        78.23 o                         
   5   2  16         45.28         22.88        18.37 o                         
   6   2  16       2215.46       2197.80        77.89 o                         
  -7   3  16        239.00        236.72        32.80 o                         
  -6   3  16       3660.88       3622.53        88.40 o                         
  -5   3  16       3112.67       3280.52        63.20 o                         
  -4   3  16       5468.46       5339.56        79.91 o                         
  -3   3  16        122.32        112.62        12.95 o                         
  -2   3  16       1362.83       1428.57        35.21 o                         
  -1   3  16       9709.57       9324.05       110.38 o                         
   0   3  16      10160.67       9944.56       148.81 o                         
   1   3  16       7483.03       7507.05       102.69 o                         
   2   3  16       3370.35       3359.25        54.06 o                         
   3   3  16        531.33        533.39        22.38 o                         
   4   3  16       4057.65       4171.50       105.74 o                         
   5   3  16       4196.89       4291.27        83.89 o                         
   6   3  16       2649.51       2616.43        77.15 o                         
  -7   4  16        568.07        578.79        43.56 o                         
  -6   4  16         45.10         23.35        21.16 o                         
  -5   4  16         46.42         74.21        17.26 o                         
  -4   4  16        735.72        689.70        28.48 o                         
  -3   4  16       2021.83       1986.02        43.58 o                         
  -2   4  16       2274.15       2302.16        43.95 o                         
  -1   4  16        850.31        828.77        27.57 o                         
   0   4  16        355.87        348.16        18.81 o                         
   1   4  16        418.73        419.43        23.16 o                         
   2   4  16       3444.23       3507.47        58.29 o                         
   3   4  16       2217.69       2104.05        43.01 o                         
   4   4  16       1080.89       1048.92        41.33 o                         
   5   4  16         25.99         16.39        18.96 o                         
   6   4  16        186.71        245.94        33.08 o                         
  -6   5  16         80.49         64.25        24.37 o                         
  -5   5  16         57.53         46.69        18.34 o                         
  -4   5  16         29.33         31.79        16.65 o                         
  -3   5  16         21.04         10.82        14.01 o                         
  -2   5  16          9.16         20.78        11.16 o                         
  -1   5  16         19.59         25.13        12.51 o                         
   0   5  16          4.76         -4.42        14.97 o                         
   1   5  16         16.77         16.50        11.29 o                         
   2   5  16         17.52         20.06        12.21 o                         
   3   5  16         92.12        116.76        18.14 o                         
   4   5  16         21.17         22.72        24.75 o                         
   5   5  16        117.01        112.83        23.51 o                         
  -5   6  16         25.12         40.76        24.41 o                         
  -4   6  16        964.15        953.39        43.01 o                         
  -3   6  16       1822.60       1860.95        47.03 o                         
  -2   6  16       1575.78       1513.08        40.18 o                         
  -1   6  16        613.83        597.87        26.28 o                         
   0   6  16          3.26        -11.36        12.57 o                         
   1   6  16        108.35        111.40        18.76 o                         
   2   6  16       1814.17       1941.73        56.33 o                         
   3   6  16       1034.86       1047.65        38.32 o                         
   4   6  16        638.05        621.03        37.66 o                         
   5   6  16         44.75         12.08        60.27 o                         
  -4   7  16       1851.09       1767.36        84.33 o                         
  -3   7  16        249.64        213.04        30.65 o                         
  -2   7  16         34.45         29.85        16.96 o                         
  -1   7  16       3523.82       3498.18        94.52 o                         
   0   7  16       3920.79       3970.50        91.20 o                         
   1   7  16       2520.40       2476.19        67.97 o                         
   2   7  16        143.28        144.03        23.45 o                         
   3   7  16        233.20        168.66        35.83 o                         
   4   7  16       1354.44       1151.20       193.37 o                         
  -3   8  16       4485.50       4527.54       141.77 o                         
  -2   8  16       4220.79       4124.56       125.43 o                         
  -1   8  16       2383.93       2428.97       116.36 o                         
   0   8  16         30.97         25.30        36.03 o                         
   1   8  16       2574.99       2512.52        86.58 o                         
   2   8  16       4707.72       4837.22       179.46 o                         
  -7   1  17        380.03        369.04        37.51 o                         
  -6   1  17       1690.20       1567.08        56.67 o                         
  -5   1  17        568.31        573.14        31.39 o                         
  -4   1  17          9.21         12.64        12.96 o                         
  -3   1  17       1547.33       1531.53        35.02 o                         
  -2   1  17       3102.89       3023.08        56.05 o                         
  -1   1  17       1756.67       1757.07        35.17 o                         
   0   1  17       3479.50       3529.43        76.57 o                         
   1   1  17        707.83        741.70        28.64 o                         
   2   1  17       1437.25       1461.16        40.27 o                         
   3   1  17       1431.23       1507.72        42.69 o                         
   4   1  17       1750.21       1821.16        61.81 o                         
   5   1  17        524.78        546.95        43.93 o                         
   6   1  17        231.18        183.53        33.02 o                         
  -7   2  17        221.46        192.79        30.12 o                         
  -6   2  17         15.06         37.27        19.73 o                         
  -5   2  17       3261.19       3157.14        67.69 o                         
  -4   2  17       6168.94       6060.58        94.89 o                         
  -3   2  17       5896.43       5875.24       106.97 o                         
  -2   2  17        190.32        171.99        15.75 o                         
  -1   2  17        211.54        190.24        13.92 o                         
   0   2  17       1755.33       1670.21        46.10 o                         
   1   2  17      10911.12      11032.17       137.65 o                         
   2   2  17       4126.70       4189.55        67.50 o                         
   3   2  17       1121.20       1097.75        37.33 o                         
   4   2  17       1062.06       1057.96        40.32 o                         
   5   2  17       2254.37       2108.00        70.19 o                         
   6   2  17       4346.92       4090.88       129.20 o                         
  -7   3  17       5242.48       5379.17       114.96 o                         
  -6   3  17       6697.79       6558.13       117.14 o                         
  -5   3  17       3726.56       3596.65        72.64 o                         
  -4   3  17         68.45         75.08        14.86 o                         
  -3   3  17       2996.31       3004.21        54.95 o                         
  -2   3  17       9282.32       9058.12       112.93 o                         
  -1   3  17      14398.66      14289.76       158.79 o                         
   0   3  17       7742.56       7574.27       109.85 o                         
   1   3  17        141.23        142.55        14.90 o                         
   2   3  17       6402.89       6322.91        91.45 o                         
   3   3  17       8658.54       8840.44       113.56 o                         
   4   3  17      11164.17      11206.33       159.43 o                         
   5   3  17       4325.64       4290.35        99.54 o                         
   6   3  17         98.68         60.94        26.97 o                         
  -6   4  17        707.14        668.29        39.28 o                         
  -5   4  17       6495.86       6611.42       111.37 o                         
  -4   4  17      12625.90      12491.95       166.88 o                         
  -3   4  17       6933.70       7181.53       127.90 o                         
  -2   4  17       2598.58       2513.22        59.74 o                         
  -1   4  17       1414.67       1464.63        44.46 o                         
   0   4  17      11756.97      11525.68       142.54 o                         
   1   4  17      15641.01      15727.97       203.55 o                         
   2   4  17       8410.66       8503.72       143.36 o                         
   3   4  17       1948.11       2016.07        45.56 o                         
   4   4  17        525.04        535.46        29.47 o                         
   5   4  17       7274.29       7177.73       125.15 o                         
   6   4  17       8778.94       8400.32       175.29 o                         
  -6   5  17       7120.29       7310.25       149.56 o                         
  -5   5  17       2358.93       2351.24        59.32 o                         
  -4   5  17        108.80        107.48        21.62 o                         
  -3   5  17       5807.07       5732.53        93.45 o                         
  -2   5  17      12101.48      11784.33       157.95 o                         
  -1   5  17      20624.73      20365.53       235.50 o                         
   0   5  17       5568.93       5688.60        89.76 o                         
   1   5  17          1.12          8.24        12.20 o                         
   2   5  17       6186.45       6058.82       100.87 o                         
   3   5  17      10386.25      10599.20       155.31 o                         
   4   5  17      12064.51      11949.96       179.67 o                         
   5   5  17       5477.35       5229.07       115.58 o                         
  -5   6  17       4741.68       4699.29       116.79 o                         
  -4   6  17       6408.46       6397.09       114.59 o                         
  -3   6  17       6784.70       6723.64       135.03 o                         
  -2   6  17        156.98        184.20        17.97 o                         
  -1   6  17        572.30        554.29        27.32 o                         
   0   6  17       8163.84       8066.21       142.81 o                         
   1   6  17       8930.10       8997.11       129.34 o                         
   2   6  17       7556.53       7369.07       114.93 o                         
   3   6  17        536.93        579.26        32.80 o                         
   4   6  17       1163.24       1167.20        57.39 o                         
  -4   7  17         33.24         32.97        27.27 o                         
  -3   7  17       3388.20       3292.92        81.86 o                         
  -2   7  17       5318.75       5282.25       102.80 o                         
  -1   7  17       5541.42       5607.85        98.67 o                         
   0   7  17       2049.92       2068.83        59.28 o                         
   1   7  17         28.16         26.09        15.90 o                         
   2   7  17       2175.81       2201.47        58.54 o                         
   3   7  17       7039.30       6705.85       142.01 o                         
  -2   8  17        424.21        348.13        57.67 o                         
  -1   8  17        383.23        341.97        43.03 o                         
   0   8  17       1313.54       1299.14       114.73 o                         
   1   8  17       3265.75       3255.46       122.39 o                         
  -7   0  18       2899.54       3056.43       130.91 o                         
  -6   0  18       8831.16       9053.99       200.25 o                         
  -5   0  18      14023.19      14114.14       290.01 o                         
  -4   0  18       4462.76       4342.04       111.44 o                         
  -3   0  18        327.65        288.15        24.71 o                         
  -2   0  18      16413.78      15206.65       239.96 o                         
  -1   0  18      23375.87      22300.60       327.19 o                         
   0   0  18      33423.55      33908.14       486.94 o                         
   1   0  18      12505.25      12766.55       218.73 o                         
   2   0  18        248.51        198.69        24.14 o                         
   3   0  18       4331.30       4466.28       121.20 o                         
   4   0  18      18164.86      18679.12       398.29 o                         
   5   0  18      17749.89      17868.49       473.85 o                         
   6   0  18       7175.88       6777.42       296.62 o                         
  -7   1  18       4019.03       4195.76       100.36 o                         
  -6   1  18        971.84        938.38        44.86 o                         
  -5   1  18       1619.91       1600.00        55.10 o                         
  -4   1  18      10060.81      10096.11       137.47 o                         
  -3   1  18      15150.33      14996.59       165.95 o                         
  -2   1  18       9682.47       9397.50       154.80 o                         
  -1   1  18       1053.62       1051.41        29.68 o                         
   0   1  18       2976.74       2936.89        56.99 o                         
   1   1  18      25276.68      25228.90       321.54 o                         
   2   1  18      28099.94      27939.43       308.31 o                         
   3   1  18      13247.99      13465.20       184.29 o                         
   4   1  18       3574.88       3446.19       109.20 o                         
   5   1  18        892.72        889.11        42.96 o                         
   6   1  18       5779.95       5852.07       184.91 o                         
  -7   2  18        939.55        922.70        52.18 o                         
  -6   2  18       5085.82       5018.76       102.11 o                         
  -5   2  18       6643.85       6752.44       119.00 o                         
  -4   2  18       5358.49       5393.50        85.93 o                         
  -3   2  18        161.59        160.05        13.63 o                         
  -2   2  18       3291.95       3190.15        85.98 o                         
  -1   2  18      12345.15      11959.03       133.50 o                         
   0   2  18      14633.82      14594.24       182.50 o                         
   1   2  18       5729.33       5809.91        81.53 o                         
   2   2  18        192.64        198.62        18.01 o                         
   3   2  18       5493.61       5565.75       101.61 o                         
   4   2  18       9510.18       9573.72       174.24 o                         
   5   2  18      10785.02      10609.80       237.22 o                         
   6   2  18       4488.85       4361.35       110.36 o                         
  -7   3  18       1721.71       1768.15        72.82 o                         
  -6   3  18        195.98        268.89        28.16 o                         
  -5   3  18         13.40         10.13        15.14 o                         
  -4   3  18       4342.58       4366.23        86.37 o                         
  -3   3  18       3689.79       3827.74        63.43 o                         
  -2   3  18       3204.82       3291.29        58.59 o                         
  -1   3  18        669.75        681.62        24.40 o                         
   0   3  18        526.40        549.69        23.76 o                         
   1   3  18       5425.17       5289.37       106.87 o                         
   2   3  18       8087.62       8129.12       129.89 o                         
   3   3  18       4873.95       4844.53        85.13 o                         
   4   3  18        828.22        811.32        32.49 o                         
   5   3  18         17.17         -8.78        20.24 o                         
   6   3  18       2097.79       1979.16        78.35 o                         
  -6   4  18        299.02        300.88        33.55 o                         
  -5   4  18       1158.88       1239.76        44.16 o                         
  -4   4  18        187.93        190.82        22.92 o                         
  -3   4  18        100.73         97.40        17.11 o                         
  -2   4  18        372.51        383.06        20.68 o                         
  -1   4  18       1212.27       1235.48        38.21 o                         
   0   4  18       2390.29       2351.28        61.74 o                         
   1   4  18        837.49        867.92        34.30 o                         
   2   4  18        206.24        187.42        18.45 o                         
   3   4  18        176.85        163.72        16.37 o                         
   4   4  18        408.73        428.71        24.98 o                         
   5   4  18       1170.70       1175.63        46.30 o                         
  -6   5  18          0.07        -18.07        26.20 o                         
  -5   5  18         51.17         77.06        21.18 o                         
  -4   5  18        280.55        307.27        27.96 o                         
  -3   5  18         63.55         60.15        21.22 o                         
  -2   5  18          8.63          2.36        13.45 o                         
  -1   5  18         45.18         73.25        14.91 o                         
   0   5  18         91.58        101.02        18.79 o                         
   1   5  18        121.78        105.17        20.14 o                         
   2   5  18         30.27         16.95        21.54 o                         
   3   5  18          5.73         11.47        17.89 o                         
   4   5  18         58.98         63.80        20.18 o                         
   5   5  18         54.83         63.40        24.11 o                         
  -5   6  18       1383.12       1255.69        67.17 o                         
  -4   6  18        207.10        200.54        28.27 o                         
  -3   6  18          7.68          6.79        17.96 o                         
  -2   6  18        666.20        704.02        31.54 o                         
  -1   6  18        778.27        794.18        40.85 o                         
   0   6  18       1640.85       1542.55        65.29 o                         
   1   6  18        863.00        878.09        33.96 o                         
   2   6  18          1.38         -7.28        20.49 o                         
   3   6  18        165.83        156.78        25.83 o                         
   4   6  18        618.24        563.95        45.41 o                         
  -4   7  18       1953.57       1709.00        70.26 o                         
  -3   7  18       1764.10       1551.46        70.41 o                         
  -2   7  18       1764.79       1655.24        54.61 o                         
  -1   7  18        418.80        412.18        25.24 o                         
   0   7  18        125.13         93.37        23.71 o                         
   1   7  18       2944.02       2923.48        71.68 o                         
   2   7  18       3026.83       2919.78        70.84 o                         
   3   7  18       1203.48       1175.87        59.43 o                         
  -2   8  18        884.39        868.35       121.61 o                         
  -1   8  18       4104.47       3904.18       120.99 o                         
   0   8  18       4335.19       4494.07       175.87 o                         
   1   8  18       1763.81       1795.59       140.20 o                         
  -7   1  19          9.28         29.90        28.03 o                         
  -6   1  19         71.97         89.93        22.35 o                         
  -5   1  19       2643.64       2533.33        63.84 o                         
  -4   1  19        314.38        281.14        25.49 o                         
  -3   1  19       3469.29       3329.61        59.98 o                         
  -2   1  19       1187.49       1125.95        42.67 o                         
  -1   1  19        155.90        162.57        13.31 o                         
   0   1  19       3606.66       3729.98        63.36 o                         
   1   1  19       1523.24       1553.85        43.96 o                         
   2   1  19       2082.07       2053.18        55.30 o                         
   3   1  19        122.05        117.46        20.85 o                         
   4   1  19        359.73        307.22        31.61 o                         
   5   1  19        333.99        322.38        39.28 o                         
   6   1  19        514.38        468.43        36.44 o                         
  -7   2  19       1629.29       1462.53        63.51 o                         
  -6   2  19       2765.78       2799.05        75.62 o                         
  -5   2  19        270.95        251.67        23.78 o                         
  -4   2  19        148.05        137.81        17.37 o                         
  -3   2  19       4290.69       4192.67        82.43 o                         
  -2   2  19       9512.34       8962.89       167.80 o                         
  -1   2  19       3514.80       3491.87        67.10 o                         
   0   2  19       2614.86       2547.76        59.17 o                         
   1   2  19        827.04        818.99        28.94 o                         
   2   2  19       2068.41       2136.89        57.45 o                         
   3   2  19       8230.20       8171.76       126.50 o                         
   4   2  19       4145.86       4250.46        82.89 o                         
   5   2  19        919.57        874.09        42.14 o                         
   6   2  19         17.23        -12.05        25.98 o                         
  -7   3  19         15.33       -147.07       147.07 o                         
  -6   3  19       1384.11       1384.31        58.91 o                         
  -5   3  19       5787.34       5865.67       102.29 o                         
  -4   3  19      10065.81       9975.51       197.61 o                         
  -3   3  19       2226.13       2215.29        48.00 o                         
  -2   3  19        530.70        512.33        26.06 o                         
  -1   3  19       3272.32       3376.88        69.35 o                         
   0   3  19       6437.45       6614.88       107.26 o                         
   1   3  19      17406.65      17334.70       222.50 o                         
   2   3  19       2984.99       3055.03        66.71 o                         
   3   3  19        236.58        246.93        23.75 o                         
   4   3  19       2334.17       2412.78        65.05 o                         
   5   3  19       4356.63       4102.89        96.61 o                         
  -6   4  19       4103.92       4081.40       105.18 o                         
  -5   4  19       1518.92       1529.80        58.03 o                         
  -4   4  19        985.67       1021.72        38.60 o                         
  -3   4  19      10146.88       9934.88       143.66 o                         
  -2   4  19      14970.19      15068.55       172.47 o                         
  -1   4  19      17067.90      17040.76       204.68 o                         
   0   4  19       2641.24       2645.06        67.60 o                         
   1   4  19         91.60        131.41        21.84 o                         
   2   4  19      10863.22      10794.44       165.95 o                         
   3   4  19      10440.36      10762.46       180.02 o                         
   4   4  19      11445.53      11363.75       175.16 o                         
   5   4  19       3690.20       3709.04        82.52 o                         
  -5   5  19       7837.67       7976.40       151.44 o                         
  -4   5  19      11066.31      10920.15       179.94 o                         
  -3   5  19       4796.56       4837.66        98.92 o                         
  -2   5  19        110.59         96.28        17.42 o                         
  -1   5  19       2241.55       2172.59        63.49 o                         
   0   5  19      12222.49      12696.88       194.86 o                         
   1   5  19      16437.14      16147.11       244.12 o                         
   2   5  19       7296.61       7510.43       138.17 o                         
   3   5  19        148.89        147.65        23.90 o                         
   4   5  19        932.31        908.45        53.59 o                         
  -5   6  19        756.85        792.77        54.15 o                         
  -4   6  19        204.25        109.42        36.25 o                         
  -3   6  19       6638.40       6636.98       116.09 o                         
  -2   6  19       9038.54       9291.56       146.25 o                         
  -1   6  19       8047.92       8039.62       133.04 o                         
   0   6  19       1887.38       1945.10        64.36 o                         
   1   6  19        364.51        348.64        29.24 o                         
   2   6  19       5667.38       5607.44       112.10 o                         
   3   6  19      11147.42      10870.35       259.78 o                         
   4   6  19       6362.59       6148.62       137.65 o                         
  -3   7  19       2014.19       1845.36        76.56 o                         
  -2   7  19        110.00         53.38        22.37 o                         
  -1   7  19       1518.26       1366.88        53.08 o                         
   0   7  19       3876.57       3713.65       115.93 o                         
   1   7  19       4910.61       4945.40       121.49 o                         
   2   7  19       2349.24       2116.36        65.29 o                         
  -7   0  20       3736.54       3847.89       143.87 o                         
  -6   0  20        237.90        232.31        39.15 o                         
  -5   0  20       2560.06       2598.32       102.69 o                         
  -4   0  20       9145.56       8782.41       284.68 o                         
  -3   0  20      16466.62      15777.32       277.00 o                         
  -2   0  20      10251.45       9414.56       196.59 o                         
  -1   0  20        699.70        705.92        42.49 o                         
   0   0  20       4157.49       4270.60       104.57 o                         
   1   0  20      22043.79      21916.27       340.26 o                         
   2   0  20      14881.13      15189.50       321.07 o                         
   3   0  20      10199.29      10491.61       236.53 o                         
   4   0  20       1661.84       1664.81        94.69 o                         
   5   0  20       2891.52       2864.45       150.80 o                         
   6   0  20       6831.45       6988.78       268.35 o                         
  -7   1  20       3176.04       3212.48        94.95 o                         
  -6   1  20       8426.44       8384.55       150.81 o                         
  -5   1  20      11372.22      11275.56       172.44 o                         
  -4   1  20       3001.87       2980.13        73.11 o                         
  -3   1  20         28.50         19.93        11.93 o                         
  -2   1  20       8434.20       7924.19       130.86 o                         
  -1   1  20      11695.48      11832.34       137.17 o                         
   0   1  20      19555.11      19974.92       226.88 o                         
   1   1  20       4911.70       4926.19       110.08 o                         
   2   1  20        364.48        383.61        26.89 o                         
   3   1  20       6855.00       6904.36       159.43 o                         
   4   1  20      14732.97      14441.56       233.43 o                         
   5   1  20       9020.31       8991.75       177.75 o                         
   6   1  20       4651.34       4430.13       131.80 o                         
  -7   2  20       2062.91       1985.31        81.23 o                         
  -6   2  20        127.70        140.42        26.54 o                         
  -5   2  20        526.95        502.10        33.06 o                         
  -4   2  20       6221.69       6288.04       134.77 o                         
  -3   2  20       8209.72       8012.58       165.19 o                         
  -2   2  20       3507.79       3419.12        94.69 o                         
  -1   2  20          7.58          1.64        10.16 o                         
   0   2  20       2959.21       2965.84        65.12 o                         
   1   2  20       8939.10       9053.93       149.96 o                         
   2   2  20      14266.71      14006.66       222.80 o                         
   3   2  20       4169.59       4268.09       107.34 o                         
   4   2  20         62.80         87.35        19.39 o                         
   5   2  20       1503.52       1413.93        69.04 o                         
   6   2  20       6737.05       6566.11       591.02 o                         
  -6   3  20       2439.35       2491.75        89.99 o                         
  -5   3  20       2608.52       2670.88        72.65 o                         
  -4   3  20       1714.01       1625.44        55.53 o                         
  -3   3  20        553.01        596.45        26.78 o                         
  -2   3  20       2320.95       2407.40        63.52 o                         
  -1   3  20       5543.11       5396.42       103.37 o                         
   0   3  20       3366.77       3376.63        72.08 o                         
   1   3  20       2164.69       2178.38        57.34 o                         
   2   3  20         29.09         35.40        17.61 o                         
   3   3  20       5023.50       5228.42       123.17 o                         
   4   3  20       2958.09       2946.38        69.60 o                         
   5   3  20       4330.86       4193.49       109.82 o                         
  -6   4  20          5.02        -26.63        26.63 o                         
  -5   4  20        157.50        160.10        33.36 o                         
  -4   4  20        713.59        664.00        35.27 o                         
  -3   4  20       1041.34       1055.53        37.33 o                         
  -2   4  20        170.49        171.45        17.48 o                         
  -1   4  20         30.67         35.62        12.56 o                         
   0   4  20       1190.31       1165.32        38.65 o                         
   1   4  20        607.83        583.71        25.02 o                         
   2   4  20       2861.72       2784.21        90.40 o                         
   3   4  20        226.54        164.66        22.13 o                         
   4   4  20        230.62        215.35        26.98 o                         
   5   4  20        504.89        405.65        59.24 o                         
  -5   5  20          3.72        -24.12        24.12 o                         
  -4   5  20        193.93        152.49        27.75 o                         
  -3   5  20        185.38        112.42        19.96 o                         
  -2   5  20          2.02         18.68        15.78 o                         
  -1   5  20          4.42          9.66        15.51 o                         
   0   5  20          0.49        -19.61        19.61 o                         
   1   5  20        536.69        529.85        35.60 o                         
   2   5  20         46.47         52.54        24.87 o                         
   3   5  20         29.44         48.77        18.61 o                         
   4   5  20        176.80        147.96        33.01 o                         
  -4   6  20        602.53        530.55        40.62 o                         
  -3   6  20       1958.17       1918.21        76.50 o                         
  -2   6  20        159.14        134.56        24.09 o                         
  -1   6  20        127.86         99.53        22.35 o                         
   0   6  20        183.28        186.61        26.39 o                         
   1   6  20        255.82        220.21        29.06 o                         
   2   6  20       1836.15       1773.20        72.95 o                         
   3   6  20        141.84        105.29        43.50 o                         
  -3   7  20         75.42         64.91        29.41 o                         
  -2   7  20       1630.71       1465.68        54.78 o                         
  -1   7  20       1616.56       1584.95        57.08 o                         
   0   7  20       2636.72       2486.53        72.17 o                         
   1   7  20        606.87        631.43        44.98 o                         
   2   7  20         54.19         69.03        33.23 o                         
  -7   1  21        450.05        499.19        98.55 o                         
  -6   1  21        342.32        375.73        39.31 o                         
  -5   1  21         10.08          6.08        18.65 o                         
  -4   1  21        455.67        473.49        30.94 o                         
  -3   1  21       3450.97       3230.45        66.35 o                         
  -2   1  21       1470.97       1344.97        48.95 o                         
  -1   1  21        595.76        646.17        27.34 o                         
   0   1  21        808.22        826.10        34.27 o                         
   1   1  21        696.38        661.35        36.65 o                         
   2   1  21       1613.77       1673.70        53.31 o                         
   3   1  21       3178.41       3158.11        92.15 o                         
   4   1  21        545.26        512.68        33.99 o                         
   5   1  21        121.17         49.68        34.14 o                         
  -6   2  21       1496.73       1392.46        59.97 o                         
  -5   2  21       2739.34       2889.49        94.00 o                         
  -4   2  21       3732.76       3685.20        86.30 o                         
  -3   2  21       1002.01       1028.30        42.30 o                         
  -2   2  21        686.70        649.02        33.77 o                         
  -1   2  21       1917.34       1899.68        59.33 o                         
   0   2  21       7007.18       6968.34       108.63 o                         
   1   2  21       6079.88       6195.70       113.85 o                         
   2   2  21       1068.58       1069.91        48.76 o                         
   3   2  21        144.67        122.21        23.06 o                         
   4   2  21       2672.64       2744.47        84.27 o                         
   5   2  21       3306.32       3389.19       109.07 o                         
  -6   3  21       2766.85       2802.20        97.94 o                         
  -5   3  21         52.78         85.85        26.30 o                         
  -4   3  21       1262.58       1219.25        52.81 o                         
  -3   3  21       9132.80       9027.27       138.34 o                         
  -2   3  21       8798.81       8693.32       128.26 o                         
  -1   3  21       4176.62       4038.41        69.68 o                         
   0   3  21        279.60        336.56        26.27 o                         
   1   3  21       2003.46       1995.24        53.91 o                         
   2   3  21      11689.66      11770.76       242.44 o                         
   3   3  21      11537.31      11832.13       226.26 o                         
   4   3  21       5307.81       5484.37       112.48 o                         
   5   3  21        549.08        523.79        41.00 o                         
  -6   4  21       2543.45       2583.61        90.03 o                         
  -5   4  21       6355.67       6561.46       122.85 o                         
  -4   4  21       6471.96       6240.19       142.19 o                         
  -3   4  21       2760.08       2832.85        60.86 o                         
  -2   4  21          9.27         20.40        14.72 o                         
  -1   4  21       7793.99       7710.28       108.85 o                         
   0   4  21       9968.08      10116.38       152.68 o                         
   1   4  21      12376.41      12273.66       227.86 o                         
   2   4  21       2604.41       2802.77        75.88 o                         
   3   4  21          1.81        -17.34        17.34 o                         
   4   4  21       3426.08       3369.66        87.25 o                         
  -5   5  21        329.20        249.61        31.49 o                         
  -4   5  21       1856.92       1784.58        82.78 o                         
  -3   5  21       7816.61       7685.12       158.16 o                         
  -2   5  21      12520.11      12398.49       177.05 o                         
  -1   5  21       5956.83       5949.87       105.19 o                         
   0   5  21        863.61        807.21        44.73 o                         
   1   5  21       1634.26       1523.88        66.33 o                         
   2   5  21       7909.93       8093.96       193.40 o                         
   3   5  21      13183.68      13505.88       286.08 o                         
   4   5  21       4971.37       5044.96       124.08 o                         
  -4   6  21       5630.55       5494.31       129.08 o                         
  -3   6  21       1530.84       1594.10        75.89 o                         
  -2   6  21         29.52         -1.20        23.27 o                         
  -1   6  21       2650.46       2753.21       101.67 o                         
   0   6  21       7203.03       7255.86       179.00 o                         
   1   6  21       6007.40       5862.08       177.17 o                         
   2   6  21       2663.09       2641.94        85.58 o                         
   3   6  21        111.00         90.11        34.60 o                         
  -2   7  21       3491.93       3533.34        99.10 o                         
  -1   7  21       3148.63       3134.24       107.02 o                         
   0   7  21        228.84        215.65        41.88 o                         
   1   7  21        575.16        559.06        49.85 o                         
  -6   0  22       7147.93       7464.12       217.33 o                         
  -5   0  22       7641.55       7343.87       192.74 o                         
  -4   0  22        615.64        638.20        45.46 o                         
  -3   0  22        536.65        510.80        41.80 o                         
  -2   0  22      17069.26      16506.99       338.99 o                         
  -1   0  22      11897.80      11988.13       248.58 o                         
   0   0  22      20249.48      20484.20       356.38 o                         
   1   0  22        820.02        997.29        63.63 o                         
   2   0  22        544.20        504.99        54.69 o                         
   3   0  22      10275.19      10388.37       318.08 o                         
   4   0  22      11355.09      11112.78       308.83 o                         
   5   0  22       7508.39       7852.26       252.81 o                         
  -6   1  22         40.62         44.28        27.73 o                         
  -5   1  22       3184.16       3159.78        78.82 o                         
  -4   1  22       9064.02       8768.46       157.92 o                         
  -3   1  22      13273.99      12490.16       219.41 o                         
  -2   1  22       2234.93       2301.31        59.46 o                         
  -1   1  22        115.39        126.10        14.50 o                         
   0   1  22       4928.09       5018.60        88.67 o                         
   1   1  22      13001.83      13371.17       200.46 o                         
   2   1  22      13797.93      13659.39       244.66 o                         
   3   1  22       3925.80       3985.29        98.55 o                         
   4   1  22        176.94        186.58        32.31 o                         
   5   1  22       3412.76       3318.40       153.61 o                         
  -6   2  22       6223.31       6414.90       151.92 o                         
  -5   2  22       3473.58       3289.69        86.05 o                         
  -4   2  22       1341.86       1209.45        52.22 o                         
  -3   2  22       1208.73       1181.11        46.23 o                         
  -2   2  22       4836.52       4786.22       104.51 o                         
  -1   2  22      12022.43      11673.43       161.17 o                         
   0   2  22       4406.28       4747.81        87.72 o                         
   1   2  22       1859.07       1891.74        64.21 o                         
   2   2  22       2287.38       2329.33        96.72 o                         
   3   2  22       5767.64       6131.19       132.26 o                         
   4   2  22      10052.04      10112.25       192.40 o                         
   5   2  22       4482.08       4593.04       125.64 o                         
  -6   3  22         44.14         77.26        34.05 o                         
  -5   3  22       1031.11       1019.97        69.17 o                         
  -4   3  22       3865.01       3754.97        96.35 o                         
  -3   3  22       3514.31       3525.91        68.59 o                         
  -2   3  22       1471.37       1428.89        43.09 o                         
  -1   3  22          0.78         17.83        12.68 o                         
   0   3  22       2490.00       2468.05        93.91 o                         
   1   3  22       3285.87       3342.85        79.70 o                         
   2   3  22       6087.31       6159.95       118.29 o                         
   3   3  22        826.43        815.41        43.92 o                         
   4   3  22          8.32        -24.69        24.69 o                         
   5   3  22       1784.00       1707.32        64.30 o                         
  -5   4  22       1144.08       1053.27        50.37 o                         
  -4   4  22         13.76         22.18        20.16 o                         
  -3   4  22          5.72         -2.54        17.53 o                         
  -2   4  22        777.00        737.48        33.82 o                         
  -1   4  22       1384.71       1321.86        48.70 o                         
   0   4  22        953.66        943.88        50.37 o                         
   1   4  22         51.45         58.38        22.20 o                         
   2   4  22         36.60         22.71        28.17 o                         
   3   4  22        806.60        729.83        50.05 o                         
   4   4  22       1107.08       1095.88        50.25 o                         
  -5   5  22         14.14        -13.64        37.54 o                         
  -4   5  22         23.07         24.76        26.18 o                         
  -3   5  22        179.45        126.25        22.32 o                         
  -2   5  22         62.31         92.48        20.89 o                         
  -1   5  22          0.78        -12.87        20.25 o                         
   0   5  22          3.38         -5.23        20.93 o                         
   1   5  22          0.93        -22.52        22.52 o                         
   2   5  22        189.90        217.88        34.92 o                         
   3   5  22         53.38         36.67        25.70 o                         
  -3   6  22        292.68        287.37        49.90 o                         
  -2   6  22       1172.50       1049.31        52.81 o                         
  -1   6  22       1482.87       1411.04        59.10 o                         
   0   6  22       1217.88       1270.37        81.48 o                         
   1   6  22        215.60        166.67        30.57 o                         
   2   6  22          9.60        -10.40        29.89 o                         
  -1   7  22        111.59         46.51        40.88 o                         
   0   7  22       1061.35        867.48        57.47 o                         
  -6   1  23        484.10        449.20        46.36 o                         
  -5   1  23        644.44        613.82        45.91 o                         
  -4   1  23       1798.77       1606.40        63.11 o                         
  -3   1  23        273.99        240.59        27.31 o                         
  -2   1  23        255.67        235.57        24.43 o                         
  -1   1  23        696.70        713.49        25.85 o                         
   0   1  23       1258.46       1298.31        53.02 o                         
   1   1  23       1119.69       1160.05        50.16 o                         
   2   1  23       1518.29       1514.92        63.00 o                         
   3   1  23        180.89        142.33        35.10 o                         
   4   1  23        516.94        477.00        44.81 o                         
   5   1  23        426.32        370.08        43.85 o                         
  -6   2  23        627.52        614.40        52.58 o                         
  -5   2  23         12.64         23.47        21.90 o                         
  -4   2  23        967.95        951.56        47.30 o                         
  -3   2  23       4543.03       4229.32       110.18 o                         
  -2   2  23       5205.02       5071.09       144.56 o                         
  -1   2  23       1304.76       1335.33        56.58 o                         
   0   2  23        217.38        211.46        19.39 o                         
   1   2  23       1498.60       1548.05        52.42 o                         
   2   2  23       4230.86       4410.31       143.13 o                         
   3   2  23       6456.01       6391.88       146.19 o                         
   4   2  23        778.86        748.89        64.99 o                         
   5   2  23         71.98         31.41        36.31 o                         
  -5   3  23       4229.33       4237.04       107.40 o                         
  -4   3  23       4863.21       4842.38       100.17 o                         
  -3   3  23       1597.55       1608.22        48.83 o                         
  -2   3  23        717.72        745.06        36.66 o                         
  -1   3  23       4854.66       4767.06       133.75 o                         
   0   3  23       5603.81       5826.16       149.36 o                         
   1   3  23       6292.46       6683.86       129.16 o                         
   2   3  23        835.80        837.81        54.75 o                         
   3   3  23        207.39        207.72        28.31 o                         
   4   3  23       5548.27       5453.96       133.93 o                         
  -5   4  23        155.62         56.44        28.42 o                         
  -4   4  23       2323.52       2182.71        73.75 o                         
  -3   4  23       8383.34       8673.32       169.84 o                         
  -2   4  23       9558.34       9500.27       149.05 o                         
  -1   4  23       4507.71       4545.84       135.25 o                         
   0   4  23         28.41         35.36        18.90 o                         
   1   4  23       4240.75       4245.32       134.92 o                         
   2   4  23       8616.44       8725.17       206.87 o                         
   3   4  23       8511.79       9012.86       252.69 o                         
   4   4  23       3758.58       3590.45       144.22 o                         
  -4   5  23       5042.15       4804.46       123.03 o                         
  -3   5  23        726.51        742.23        39.04 o                         
  -2   5  23        636.34        596.07        34.90 o                         
  -1   5  23       5723.04       5759.60       149.86 o                         
   0   5  23       9873.11      10023.94       179.62 o                         
   1   5  23       5423.57       5450.96       189.19 o                         
   2   5  23       1936.30       1961.44        80.35 o                         
   3   5  23        947.14        936.13        59.90 o                         
  -3   6  23       5178.09       5147.57       149.24 o                         
  -2   6  23       5684.60       5568.12       135.87 o                         
  -1   6  23       2129.68       1967.31        98.34 o                         
   0   6  23         19.81         11.43        28.45 o                         
   1   6  23       2404.64       2198.11        92.89 o                         
   2   6  23       7366.28       7543.75       257.71 o                         
  -6   0  24       1101.64       1107.18        96.98 o                         
  -5   0  24       5761.15       5609.67       189.61 o                         
  -4   0  24       9142.45       8990.83       210.24 o                         
  -3   0  24       8152.10       8013.29       234.13 o                         
  -2   0  24       2356.13       2253.00       110.25 o                         
  -1   0  24       1492.42       1337.41        75.97 o                         
   0   0  24       9577.60       9646.22       221.85 o                         
   1   0  24      12797.15      13264.12       302.35 o                         
   2   0  24       9333.65       9424.65       283.65 o                         
   3   0  24       1984.73       1910.46       110.39 o                         
   4   0  24       1216.57       1209.00       123.99 o                         
   5   0  24       5705.62       5347.00       703.16 o                         
  -6   1  24       5341.25       5644.72       134.90 o                         
  -5   1  24       2550.75       2546.53        94.17 o                         
  -4   1  24        168.90        143.56        21.26 o                         
  -3   1  24       2859.29       2690.48        77.46 o                         
  -2   1  24      12184.68      12065.31       190.68 o                         
  -1   1  24      13368.73      13791.78       193.89 o                         
   0   1  24       3959.06       4081.95        89.99 o                         
   1   1  24        172.23        151.11        23.69 o                         
   2   1  24       2819.34       2766.83        85.04 o                         
   3   1  24      10172.20       9946.10       189.03 o                         
   4   1  24      12233.87      12095.62       291.82 o                         
  -5   2  24       2994.97       2965.35        84.90 o                         
  -4   2  24       4859.30       4749.63       113.74 o                         
  -3   2  24       6066.29       5628.41       128.52 o                         
  -2   2  24        280.92        307.07        27.65 o                         
  -1   2  24        123.48         97.76        20.37 o                         
   0   2  24       4769.47       4938.37        93.06 o                         
   1   2  24       7118.71       7556.43       141.02 o                         
   2   2  24       5958.84       6098.84       169.87 o                         
   3   2  24        441.82        462.21        42.04 o                         
   4   2  24        941.85        925.96        75.07 o                         
  -5   3  24       1510.36       1346.02        69.90 o                         
  -4   3  24         96.32         75.96        25.33 o                         
  -3   3  24       1001.83        980.37        44.89 o                         
  -2   3  24       3009.28       3007.17        76.08 o                         
  -1   3  24       3284.37       3349.40       117.91 o                         
   0   3  24       2718.72       2775.82        71.15 o                         
   1   3  24        316.57        285.43        27.75 o                         
   2   3  24        871.63        808.85        44.69 o                         
   3   3  24       2793.84       2908.35        90.99 o                         
   4   3  24       2439.12       2396.14       162.89 o                         
  -5   4  24        436.07        443.83        55.83 o                         
  -4   4  24       1005.00        952.51        46.87 o                         
  -3   4  24        583.15        568.78        30.37 o                         
  -2   4  24        560.23        642.65        32.54 o                         
  -1   4  24          1.30          8.87        16.46 o                         
   0   4  24        143.52        131.05        23.86 o                         
   1   4  24        721.02        642.48        37.14 o                         
   2   4  24        500.15        459.67        37.65 o                         
   3   4  24         71.02         85.38        30.73 o                         
  -4   5  24         38.49         77.96        33.24 o                         
  -3   5  24        222.29        229.24        33.24 o                         
  -2   5  24         54.53         19.30        28.39 o                         
  -1   5  24          7.49        -27.14        27.14 o                         
   0   5  24          4.49        -19.62        24.76 o                         
   1   5  24         12.01         67.00        32.72 o                         
   2   5  24         14.79         20.68        31.97 o                         
  -2   6  24          6.79          5.53        31.05 o                         
  -1   6  24         73.07          5.04        37.35 o                         
   0   6  24        610.18        511.20        64.37 o                         
   1   6  24       1001.88        932.13        65.71 o                         
  -5   1  25         56.06         26.73        32.07 o                         
  -4   1  25        698.36        687.82        43.74 o                         
  -3   1  25       1087.27       1007.21        49.17 o                         
  -2   1  25       1130.86       1193.90        62.70 o                         
  -1   1  25        423.18        456.59        27.77 o                         
   0   1  25        160.48        184.52        24.43 o                         
   1   1  25        274.18        209.76        29.29 o                         
   2   1  25       1249.07       1267.56        62.38 o                         
   3   1  25       1127.00       1054.92        64.17 o                         
   4   1  25        201.49        231.07        49.80 o                         
  -5   2  25       1942.05       2057.30        88.90 o                         
  -4   2  25       1326.00       1165.77        62.72 o                         
  -3   2  25         11.95         -0.97        23.11 o                         
  -2   2  25        716.15        718.21        38.36 o                         
  -1   2  25       3113.68       3256.91        78.26 o                         
   0   2  25       4132.00       4374.95        83.81 o                         
   1   2  25       1640.72       1694.28        69.96 o                         
   2   2  25        449.89        454.61        38.48 o                         
   3   2  25       1111.70       1158.70        66.29 o                         
   4   2  25       1973.59       2075.91       117.05 o                         
  -5   3  25        471.13        378.52        43.82 o                         
  -4   3  25       2027.83       1769.64        74.99 o                         
  -3   3  25       6943.54       6836.40       118.95 o                         
  -2   3  25       5613.50       5305.11       127.27 o                         
  -1   3  25        896.98        913.91        41.71 o                         
   0   3  25        592.99        578.42        35.55 o                         
   1   3  25       4479.91       4726.73       115.49 o                         
   2   3  25       5823.21       5889.64       126.00 o                         
   3   3  25       7241.12       7487.98       191.20 o                         
  -4   4  25       2913.10       2749.71        90.72 o                         
  -3   4  25        229.89        189.09        33.13 o                         
  -2   4  25       2526.68       2614.56        90.88 o                         
  -1   4  25       6818.63       6969.39       164.97 o                         
   0   4  25       9736.77       9986.26       183.33 o                         
   1   4  25       4688.09       4768.55       127.98 o                         
   2   4  25        562.03        553.75        57.09 o                         
   3   4  25       1168.83       1113.85       100.93 o                         
  -3   5  25       7308.34       7456.56       227.38 o                         
  -2   5  25       8215.39       8072.17       215.49 o                         
  -1   5  25        995.94        991.42        56.91 o                         
   0   5  25        252.10        182.10        36.62 o                         
   1   5  25       4642.04       4612.03       142.55 o                         
   2   5  25       8830.20       9148.33       283.08 o                         
  -5   0  26       1821.10       1759.06       150.42 o                         
  -4   0  26        257.51        228.29        37.79 o                         
  -3   0  26       4522.30       4597.15       140.92 o                         
  -2   0  26      12490.45      13017.91       296.43 o                         
  -1   0  26      14006.03      14939.20       303.17 o                         
   0   0  26       4378.62       4461.37       155.68 o                         
   1   0  26         72.99         82.22        34.75 o                         
   2   0  26       3695.29       3814.55       150.69 o                         
   3   0  26       8138.60       8414.18       312.91 o                         
   4   0  26       8270.14       8147.77       592.45 o                         
  -5   1  26       5138.62       5240.02       158.58 o                         
  -4   1  26       6528.07       6687.53       238.67 o                         
  -3   1  26       5623.69       5729.91       133.57 o                         
  -2   1  26        827.36        859.71        39.89 o                         
  -1   1  26       1604.04       1685.30        50.56 o                         
   0   1  26       7828.05       8327.51       158.30 o                         
   1   1  26       8436.82       8743.81       163.02 o                         
   2   1  26       4391.51       4520.65       142.99 o                         
   3   1  26        731.65        774.06        59.87 o                         
   4   1  26       1506.47       1386.77        78.92 o                         
  -5   2  26        721.20        676.02        49.29 o                         
  -4   2  26          9.42        -15.22        34.95 o                         
  -3   2  26       3692.56       3402.11       103.90 o                         
  -2   2  26       6007.27       6038.91       116.17 o                         
  -1   2  26       6466.39       6657.53       156.89 o                         
   0   2  26       1834.40       2088.29        63.24 o                         
   1   2  26          3.30          2.31        23.69 o                         
   2   2  26       2387.28       2462.02        96.86 o                         
   3   2  26       6880.68       7469.77       248.81 o                         
  -4   3  26       2339.61       2273.97        79.93 o                         
  -3   3  26       1858.81       1633.09        70.93 o                         
  -2   3  26         38.57          6.98        24.33 o                         
  -1   3  26        466.85        453.81        37.34 o                         
   0   3  26       2274.69       2388.11        77.54 o                         
   1   3  26       2366.18       2406.92        77.96 o                         
   2   3  26       2077.17       2159.67        79.97 o                         
   3   3  26         75.20          6.83        38.87 o                         
  -4   4  26         88.55         73.78        36.59 o                         
  -3   4  26        360.86        360.93        32.92 o                         
  -2   4  26       1113.65       1205.32        50.66 o                         
  -1   4  26        877.67        833.00        43.85 o                         
   0   4  26        183.06        110.31        35.98 o                         
   1   4  26         41.45         38.30        27.84 o                         
   2   4  26        504.45        459.71        48.96 o                         
  -2   5  26          1.69        -32.35        32.35 o                         
  -1   5  26         10.73          5.09        31.24 o                         
   0   5  26         71.12         84.84        33.90 o                         
   1   5  26         78.59         87.28        31.91 o                         
  -5   1  27        406.31        320.40        44.59 o                         
  -4   1  27        234.24        248.11        28.56 o                         
  -3   1  27        122.39        123.44        23.55 o                         
  -2   1  27        270.00        318.69        32.53 o                         
  -1   1  27       1605.65       1622.44        50.04 o                         
   0   1  27        504.46        567.37        35.88 o                         
   1   1  27        777.55        746.84        47.43 o                         
   2   1  27         21.52         15.06        36.11 o                         
   3   1  27        457.36        495.59        53.41 o                         
  -4   2  27       2343.69       2245.40        93.99 o                         
  -3   2  27       2643.26       2550.75        85.39 o                         
  -2   2  27       1152.65       1094.83        54.23 o                         
  -1   2  27         48.83         20.88        30.17 o                         
   0   2  27       1165.57       1211.25        50.30 o                         
   1   2  27       2204.72       2329.74        76.88 o                         
   2   2  27       5396.01       5489.61       147.08 o                         
   3   2  27       1631.88       1641.81        82.07 o                         
  -4   3  27        935.53        875.22        61.10 o                         
  -3   3  27         18.63         41.58        39.73 o                         
  -2   3  27       2031.80       1914.88        72.29 o                         
  -1   3  27       5690.00       5902.03       166.13 o                         
   0   3  27       5716.13       5929.24       115.46 o                         
   1   3  27        480.66        478.07        42.38 o                         
   2   3  27          1.65        -15.82        30.52 o                         
  -3   4  27       5557.91       5651.36       136.40 o                         
  -2   4  27       4175.88       4213.37       152.92 o                         
  -1   4  27        228.06        157.25        29.19 o                         
   0   4  27       1496.20       1423.96        67.34 o                         
   1   4  27       6122.95       6357.18       171.06 o                         
  -1   5  27       6042.26       5616.86       432.88 o                         
  -4   0  28       4192.88       4467.39       193.12 o                         
  -3   0  28       3588.50       3999.77       259.50 o                         
  -2   0  28         87.74         74.17        35.68 o                         
  -1   0  28       3455.17       3763.83       127.30 o                         
   0   0  28       9835.29      10579.42       241.78 o                         
   1   0  28       6922.64       7201.27       247.86 o                         
   2   0  28       4512.02       4620.56       195.83 o                         
   3   0  28         88.04        139.97        59.04 o                         
  -4   1  28        873.24        874.30        65.46 o                         
  -3   1  28       5520.97       5759.45       180.00 o                         
  -2   1  28       8673.35       9012.69       152.82 o                         
  -1   1  28       8215.68       8840.88       138.82 o                         
   0   1  28        780.45        783.09        42.60 o                         
   1   1  28        617.44        601.72        51.83 o                         
   2   1  28       4515.51       4763.12       121.12 o                         
   3   1  28       7781.97       8186.79       234.40 o                         
  -4   2  28       4346.75       4147.13       152.08 o                         
  -3   2  28        652.17        608.26        47.85 o                         
  -2   2  28         19.79        -24.52        24.52 o                         
  -1   2  28       2835.20       3217.46       110.48 o                         
   0   2  28       4930.66       5580.41       152.70 o                         
   1   2  28       5561.66       6135.06       168.11 o                         
   2   2  28       1788.88       1837.60        83.27 o                         
  -3   3  28       2176.44       2147.23       113.30 o                         
  -2   3  28       3096.79       3145.71        79.60 o                         
  -1   3  28       2680.57       2786.86        84.67 o                         
   0   3  28        590.35        570.88        40.66 o                         
   1   3  28        183.60        230.93        38.66 o                         
   2   3  28       1737.33       1660.32        87.08 o                         
  -2   4  28         15.45        -25.08        29.26 o                         
  -1   4  28        200.00        171.52        46.18 o                         
   0   4  28        582.27        581.73        51.88 o                         
  -3   1  29        822.51        766.00        56.99 o                         
  -2   1  29        350.62        336.13        30.25 o                         
  -1   1  29        125.35        233.53        35.94 o                         
   0   1  29        486.44        594.89        42.40 o                         
   1   1  29        320.95        287.52        38.64 o                         
   2   1  29       1413.68       1344.33        83.18 o                         
  -3   2  29         85.89         61.50        30.87 o                         
  -2   2  29       1250.90       1334.09        63.48 o                         
  -1   2  29       3305.38       3560.60       181.20 o                         
   0   2  29       1898.45       2127.12       109.34 o                         
   1   2  29        388.89        381.29        46.19 o                         
  -2   3  29       2238.21       2155.68        87.94 o                         
  -1   3  29         25.74        -32.55        37.45 o                         
   0   3  29       1852.97       1875.46        81.74 o                         
   1   3  29       4619.93       4890.98       145.85 o                         
  -3   0  30       6206.45       7028.22       242.80 o                         
  -2   0  30       6765.81       7133.51       253.34 o                         
  -1   0  30       5102.81       5515.58       183.40 o                         
   0   0  30          4.49         30.79        48.65 o                         
   1   0  30       2618.03       2566.26       138.85 o                         
  -3   1  30        209.47        151.98        45.63 o                         
  -2   1  30        210.12        201.60        36.09 o                         
  -1   1  30       4314.99       4631.22       129.22 o                         
   0   1  30       7966.89       8656.96       235.89 o                         
   1   1  30       4791.32       5273.56       139.10 o                         
  -2   2  30       4129.38       4552.86       128.47 o                         
  -1   2  30       2006.56       1946.02       102.94 o                         
   0   2  30         21.44         26.99        36.55 o                         
  -1   1  31        554.49        764.03       154.39 o                         
                                                                                
